# Supplementary material for: Super-Enhancer Dysregulation in Rhabdoid Tumor Cells Is Regulated by the SWI/SNF ATPase BRG1
Source: Cancers (Basel). 2024 Feb 24;16(5):916. doi: 10.3390/cancers16050916 (PMC10931202; doi:10.3390/cancers16050916)
Supplement: Supplementary file 1 [file cancers-16-00916-s001.zip]

Archive with 7 entries (7 files):
- Supplementary Material_Revised.pdf
- Table S1.xlsm
- Table S2.xlsm
- Table S3.xlsm
- Table S4.xlsm
- Table S5.xlsx
- Table S6.xlsx
