# Supplementary material for: Super-Enhancer Dysregulation in Rhabdoid Tumor Cells Is Regulated by the SWI/SNF ATPase BRG1
Source: Cancers (Basel). 2024 Feb 24;16(5):916. doi: 10.3390/cancers16050916 (PMC10931202; doi:10.3390/cancers16050916)
Supplement: Supplementary file 1 [file cancers-16-00916-s001.zip › Table S1.xlsm]

## Sheet: A204
Table S1. Differentially expressed genes identified in ACBI1-treated samples compared to cis-ACBI1-treated samples in indicated cell lines.
	Feature_chr	Feature_start	Feature_end	Feature_gene_biotype	Feature_gene_name	log2FoldChange	lfcSE	stat	pvalue	padj
ENSG00000268941.1	chr20	57209828	57210772	protein_coding	MGC4294	-5.28941	1.31733	-4.01524	5.93856e-05	0.000213123
ENSG00000163017.9	chr2	74119441	74146992	protein_coding	ACTG2	-3.64593	0.521191	-6.99537	2.6456e-12	2.31723e-11
ENSG00000135046.9	chr9	75766673	75785309	protein_coding	ANXA1	-2.86488	0.355223	-8.06501	7.3232e-16	8.59509e-15
ENSG00000168874.8	chr2	85978467	86015189	protein_coding	ATOH8	-2.81348	0.287473	-9.78693	1.28131e-22	2.18075e-21
ENSG00000131482.5	chr17	41052814	41065386	protein_coding	G6PC	-2.79399	0.66993	-4.17057	3.03833e-05	0.000114796
ENSG00000149651.3	chr20	44350990	44354469	protein_coding	SPINT4	-2.71233	0.865993	-3.13204	0.00173594	0.00475416
ENSG00000128284.15	chr22	36536372	36562225	protein_coding	APOL3	-2.64514	0.132485	-19.9656	1.09692e-88	1.44981e-86
ENSG00000076356.6	chr1	208195587	208417665	protein_coding	PLXNA2	-2.57119	0.384032	-6.69526	2.15285e-11	1.74499e-10
ENSG00000168918.9	chr2	233924677	234116549	protein_coding	INPP5D	-2.46121	0.37493	-6.56445	5.22261e-11	4.06477e-10
ENSG00000006210.6	chr16	57406370	57418960	protein_coding	CX3CL1	-2.44539	0.0769115	-31.7949	7.61841e-222	1.59671e-218
ENSG00000189233.7	chr8	27879481	27941388	protein_coding	NUGGC	-2.3937	0.781289	-3.06378	0.00218561	0.0058738
ENSG00000187559.4	chr9	70917276	70920000	protein_coding	FOXD4L3	-2.33963	0.766414	-3.0527	0.00226791	0.00607827
ENSG00000187288.6	chr3	9908398	9921938	protein_coding	CIDEC	-2.27756	0.897167	-2.53861	0.0111293	0.0253576
ENSG00000157766.11	chr15	89346674	89418585	protein_coding	ACAN	-2.26488	0.209084	-10.8324	2.41751e-27	5.14019e-26
ENSG00000106560.6	chr7	150382785	150390729	protein_coding	GIMAP2	-2.19999	0.576247	-3.81778	0.000134657	0.00045826
ENSG00000178772.6	chr3	194060494	194072057	protein_coding	CPN2	-2.07699	0.373235	-5.56484	2.6239e-08	1.53551e-07
ENSG00000164855.11	chr7	1581871	1600457	protein_coding	TMEM184A	-2.0452	0.100713	-20.3073	1.10926e-91	1.59548e-89
ENSG00000176753.3	chr15	40542865	40545170	protein_coding	C15orf56	-2.03269	0.560044	-3.62952	0.000283945	0.000911745
ENSG00000064886.9	chr1	111743393	111786062	protein_coding	CHI3L2	-2.0089	0.0993922	-20.2119	7.69335e-91	1.07494e-88
ENSG00000163395.12	chr1	201159953	201198080	protein_coding	IGFN1	-1.99965	0.440997	-4.53438	5.77734e-06	2.45057e-05
ENSG00000188015.5	chr1	153519805	153521848	protein_coding	S100A3	-1.97284	0.177424	-11.1193	1.01014e-28	2.26948e-27
ENSG00000136826.10	chr9	110247133	110252763	protein_coding	KLF4	-1.95462	0.139239	-14.0379	9.13925e-45	3.67348e-43
ENSG00000211448.7	chr14	80663873	80854100	protein_coding	DIO2	-1.9364	0.535543	-3.61578	0.00029945	0.00095609
ENSG00000137709.5	chr11	120107349	120190653	protein_coding	POU2F3	-1.93017	0.813113	-2.3738	0.0176061	0.0380075
ENSG00000127418.10	chr4	1003724	1020685	protein_coding	FGFRL1	-1.85221	0.043516	-42.564	0	0
ENSG00000138944.7	chr22	44639547	44708731	protein_coding	KIAA1644	-1.81921	0.234475	-7.75863	8.58541e-15	9.20063e-14
ENSG00000145708.6	chr5	76248538	76276983	protein_coding	CRHBP	-1.75324	0.166536	-10.5277	6.43915e-26	1.2766e-24
ENSG00000133321.6	chr11	63304281	63313934	protein_coding	RARRES3	-1.73451	0.117737	-14.7321	4.01065e-49	1.84452e-47
ENSG00000185885.11	chr11	313506	315272	protein_coding	IFITM1	-1.72695	0.119433	-14.4596	2.18035e-47	9.38063e-46
ENSG00000213694.3	chr9	91606362	91619925	protein_coding	S1PR3	-1.70336	0.0463766	-36.7288	2.53942e-295	1.24186e-291
ENSG00000183160.8	chr12	108983622	108992096	protein_coding	TMEM119	-1.67602	0.618531	-2.70968	0.00673485	0.016174
ENSG00000152932.6	chr5	57878048	58155213	protein_coding	RAB3C	-1.66102	0.337995	-4.91433	8.90846e-07	4.22691e-06
ENSG00000101188.4	chr20	61340189	61394123	protein_coding	NTSR1	-1.65825	0.468326	-3.54081	0.000398903	0.00124491
ENSG00000197697.3	chr6	26183958	26184454	protein_coding	HIST1H2BE	-1.6577	0.120629	-13.7421	5.67946e-43	2.17554e-41
ENSG00000197405.3	chr19	47793280	47825323	protein_coding	C5AR1	-1.64108	0.112238	-14.6214	2.05144e-48	9.20388e-47
ENSG00000254656.1	chr14	101346992	101351184	protein_coding	RTL1	-1.63235	0.0737557	-22.1318	1.56226e-108	3.42088e-106
ENSG00000188987.2	chr6	26188938	26189304	protein_coding	HIST1H4D	-1.61732	0.0582879	-27.7472	1.88429e-169	1.62614e-166
ENSG00000162009.7	chr16	1122756	1131454	protein_coding	SSTR5	-1.60611	0.10016	-16.0354	7.23576e-58	4.17936e-56
ENSG00000106819.7	chr9	95218487	95244788	protein_coding	ASPN	-1.60493	0.31842	-5.04028	4.64863e-07	2.30924e-06
ENSG00000182132.8	chr5	169780491	170163636	protein_coding	KCNIP1	-1.57665	0.140265	-11.2405	2.57985e-29	5.98875e-28
ENSG00000185274.7	chr7	70597155	71178585	protein_coding	WBSCR17	-1.56271	0.222344	-7.02836	2.08969e-12	1.85132e-11
ENSG00000196136.12	chr14	95078714	95090392	protein_coding	SERPINA3	-1.55992	0.252047	-6.18901	6.05448e-10	4.21973e-09
ENSG00000186354.6	chr9	91605778	91611055	protein_coding	C9orf47	-1.55275	0.114513	-13.5596	6.95304e-42	2.54384e-40
ENSG00000136514.2	chr3	187086120	187089864	protein_coding	RTP4	-1.53886	0.418132	-3.68031	0.000232951	0.000762692
ENSG00000163814.3	chr3	45123770	45187914	protein_coding	CDCP1	-1.53341	0.0920074	-16.6662	2.30948e-62	1.49261e-60
ENSG00000140937.9	chr16	64977656	65160015	protein_coding	CDH11	-1.53289	0.503709	-3.04321	0.00234068	0.00625161
ENSG00000173599.9	chr11	66615704	66725847	protein_coding	PC	-1.5191	0.054128	-28.0649	2.62656e-173	2.75245e-170
ENSG00000100311.12	chr22	39619364	39640756	protein_coding	PDGFB	-1.51476	0.066451	-22.7952	5.12005e-115	1.44454e-112
ENSG00000172164.9	chr8	121547985	121825513	protein_coding	SNTB1	-1.50333	0.654334	-2.29749	0.0215906	0.0455109
ENSG00000273259.1	chr14	95058395	95090983	protein_coding	RP11-986E7.7	-1.48694	0.608971	-2.44172	0.0146173	0.0322578
ENSG00000169442.4	chr1	26644448	26647014	protein_coding	CD52	-1.45747	0.3658	-3.98433	6.76707e-05	0.000240387
ENSG00000120278.10	chr6	150920999	151164799	protein_coding	PLEKHG1	-1.45314	0.0862682	-16.8444	1.15336e-63	7.87019e-62
ENSG00000196611.4	chr11	102660651	102668891	protein_coding	MMP1	-1.4468	0.172602	-8.38224	5.19305e-17	6.57921e-16
ENSG00000156966.6	chr2	232260254	232265875	protein_coding	B3GNT7	-1.43229	0.038376	-37.3225	7.08737e-305	5.19894e-301
ENSG00000173237.4	chr11	66742748	66744475	protein_coding	C11orf86	-1.41417	0.266796	-5.30057	1.15444e-07	6.21077e-07
ENSG00000096996.11	chr19	18169805	18209754	protein_coding	IL12RB1	-1.41309	0.250113	-5.64981	1.60628e-08	9.61868e-08
ENSG00000115641.14	chr2	105974169	106054970	protein_coding	FHL2	-1.40527	0.0736972	-19.0681	4.6456e-81	5.28339e-79
ENSG00000197409.6	chr6	26197068	26199521	protein_coding	HIST1H3D	-1.40387	0.0607327	-23.1155	3.23489e-118	1.03172e-115
ENSG00000180914.6	chr3	8792094	8811314	protein_coding	OXTR	-1.39763	0.0457831	-30.5273	1.13343e-204	2.07857e-201
ENSG00000196374.5	chr6	27782822	27783267	protein_coding	HIST1H2BM	-1.39759	0.0590044	-23.6863	4.99546e-124	1.87919e-121
ENSG00000003137.4	chr2	72356367	72375167	protein_coding	CYP26B1	-1.39526	0.12115	-11.5167	1.08647e-30	2.67892e-29
ENSG00000182472.4	chr19	39220827	39260544	protein_coding	CAPN12	-1.38814	0.190504	-7.28669	3.17659e-13	3.03212e-12
ENSG00000122861.11	chr10	75668935	75677255	protein_coding	PLAU	-1.38466	0.0393367	-35.2002	1.9825e-271	4.84755e-268
ENSG00000117148.6	chr1	18081808	18153558	protein_coding	ACTL8	-1.38361	0.4736	-2.92148	0.00348369	0.00898229
ENSG00000163993.6	chr4	6694796	6698897	protein_coding	S100P	-1.37971	0.280625	-4.91655	8.80816e-07	4.18338e-06
ENSG00000196176.7	chr6	26021907	26022278	protein_coding	HIST1H4A	-1.37895	0.0662283	-20.8212	2.78323e-96	4.43835e-94
ENSG00000259202.1	chr15	67435072	67439277	protein_coding	RP11-342M21.2	-1.37833	0.341603	-4.03488	5.46291e-05	0.000197844
ENSG00000241935.4	chr10	99344080	99372559	protein_coding	HOGA1	-1.3722	0.104211	-13.1675	1.34975e-39	4.63751e-38
ENSG00000106772.13	chr9	79226292	79521003	protein_coding	PRUNE2	-1.37136	0.0377917	-36.2874	2.55236e-288	9.36142e-285
ENSG00000099960.8	chr22	21383007	21387129	protein_coding	SLC7A4	-1.37099	0.496657	-2.76043	0.00577245	0.0141146
ENSG00000176046.7	chr16	28548606	28550495	protein_coding	NUPR1	-1.35701	0.117853	-11.5144	1.1163e-30	2.74785e-29
ENSG00000119326.10	chr9	111704851	111775809	protein_coding	CTNNAL1	-1.35514	0.0524778	-25.8231	4.87577e-147	2.64935e-144
ENSG00000182253.10	chr15	99638420	99675798	protein_coding	SYNM	-1.35166	0.0452349	-29.8808	3.49227e-196	5.69278e-193
ENSG00000101162.3	chr20	57594309	57601709	protein_coding	TUBB1	-1.34285	0.0852041	-15.7604	5.8308e-56	3.20388e-54
ENSG00000061337.11	chr8	20103676	20161474	protein_coding	LZTS1	-1.34228	0.574263	-2.3374	0.0194185	0.0414987
ENSG00000168309.12	chr3	58549844	58613337	protein_coding	FAM107A	-1.34175	0.392147	-3.42154	0.000622673	0.00186738
ENSG00000172927.3	chr11	69061605	69182494	protein_coding	MYEOV	-1.33034	0.09598	-13.8606	1.09705e-43	4.31497e-42
ENSG00000172061.7	chr3	194075976	194090472	protein_coding	LRRC15	-1.32739	0.045731	-29.026	3.08884e-185	3.77637e-182
ENSG00000127083.7	chr9	95176527	95186743	protein_coding	OMD	-1.32678	0.463318	-2.86364	0.00418804	0.0105881
ENSG00000131471.2	chr17	41003201	41010147	protein_coding	AOC3	-1.32606	0.132392	-10.0161	1.29485e-23	2.30263e-22
ENSG00000149506.6	chr11	60635035	60643166	protein_coding	ZP1	-1.3226	0.538126	-2.45778	0.0139798	0.0310378
ENSG00000115008.5	chr2	113531492	113542167	protein_coding	IL1A	-1.31895	0.209846	-6.28533	3.27152e-10	2.34357e-09
ENSG00000185130.4	chr6	27775257	27775709	protein_coding	HIST1H2BL	-1.31768	0.0664433	-19.8317	1.58569e-87	2.00548e-85
ENSG00000156453.9	chr5	141232938	141258811	protein_coding	PCDH1	-1.31313	0.0473071	-27.7576	1.41113e-169	1.29392e-166
ENSG00000203811.1	chr1	149811110	149812765	protein_coding	HIST2H3C	-1.30594	0.286113	-4.56442	5.00872e-06	2.14288e-05
ENSG00000182179.6	chr3	49842640	49851379	protein_coding	UBA7	-1.2997	0.0609624	-21.3198	7.4438e-101	1.3651e-98
ENSG00000197153.3	chr6	27858093	27860884	protein_coding	HIST1H3J	-1.29827	0.0556074	-23.347	1.47667e-120	5.03821e-118
ENSG00000166016.4	chr11	34172535	34379555	protein_coding	ABTB2	-1.29295	0.0556482	-23.2343	2.05026e-119	6.6843e-117
ENSG00000203813.4	chr6	27777842	27778314	protein_coding	HIST1H3H	-1.28595	0.0579167	-22.2035	3.18007e-109	7.17767e-107
ENSG00000125538.7	chr2	113587328	113594480	protein_coding	IL1B	-1.28485	0.280957	-4.57314	4.80478e-06	2.05933e-05
ENSG00000198374.3	chr6	27833034	27833606	protein_coding	HIST1H2AL	-1.28276	0.0698502	-18.3645	2.52709e-75	2.42319e-73
ENSG00000203814.5	chr1	149754245	149783928	protein_coding	HIST2H2BF	-1.28236	0.10628	-12.0658	1.60015e-33	4.37166e-32
ENSG00000203852.3	chr1	149824181	149825836	protein_coding	HIST2H3A	-1.27574	0.331129	-3.85271	0.000116819	0.000401371
ENSG00000130402.7	chr19	39138289	39222223	protein_coding	ACTN4	-1.27457	0.0353692	-36.0362	2.26873e-284	6.65691e-281
ENSG00000222047.4	chr10	75669727	75682535	protein_coding	C10orf55	-1.26496	0.232682	-5.43641	5.4365e-08	3.04075e-07
ENSG00000182533.6	chr3	8775486	8883492	protein_coding	CAV3	-1.26246	0.384667	-3.28196	0.00103087	0.00296978
ENSG00000169418.9	chr1	153651113	153666468	protein_coding	NPR1	-1.25499	0.133331	-9.41262	4.8391e-21	7.5206e-20
ENSG00000136840.14	chr9	130670165	130679317	protein_coding	ST6GALNAC4	-1.25422	0.0598363	-20.9608	1.49427e-97	2.46319e-95
ENSG00000183558.5	chr1	149813505	149814478	protein_coding	HIST2H2AA3	-1.24926	0.214751	-5.81724	5.98279e-09	3.76387e-08
ENSG00000256018.1	chr6	26271146	26271612	protein_coding	HIST1H3G	-1.2438	0.0555016	-22.4102	3.1336e-111	7.41501e-109
ENSG00000166250.7	chr11	122943035	123065989	protein_coding	CLMP	-1.23892	0.0495667	-24.9951	6.91565e-138	3.62355e-135
ENSG00000134321.7	chr2	7005937	7038370	protein_coding	RSAD2	-1.23858	0.347942	-3.55971	0.000371259	0.00116633
ENSG00000183941.8	chr1	149804221	149811339	protein_coding	HIST2H4A	-1.2341	0.244477	-5.04793	4.46621e-07	2.22416e-06
ENSG00000196747.3	chr6	27775899	27776429	protein_coding	HIST1H2AI	-1.22885	0.0584996	-21.0061	5.76812e-98	9.7269e-96
ENSG00000082074.11	chr5	39105338	39274630	protein_coding	FYB	-1.22826	0.0738818	-16.6246	4.6253e-62	2.97622e-60
ENSG00000150676.8	chr11	85566144	85631064	protein_coding	CCDC83	-1.22675	0.529031	-2.31887	0.0204023	0.0433575
ENSG00000197971.10	chr18	74690783	74845639	protein_coding	MBP	-1.22466	0.0647402	-18.9165	8.34041e-80	8.99722e-78
ENSG00000182459.4	chr17	80317123	80321652	protein_coding	TEX19	-1.22434	0.435238	-2.81303	0.00490773	0.0122057
ENSG00000124116.14	chr20	44376583	44420571	protein_coding	WFDC3	-1.21851	0.207335	-5.87698	4.17819e-09	2.67444e-08
ENSG00000137868.14	chr15	74471807	74504608	protein_coding	STRA6	-1.20896	0.473725	-2.55204	0.0107095	0.0244962
ENSG00000145087.8	chr3	120626919	121143608	protein_coding	STXBP5L	-1.20853	0.240319	-5.02885	4.93423e-07	2.44066e-06
ENSG00000070950.5	chr3	8817088	9005457	protein_coding	RAD18	-1.20579	0.0503653	-23.9408	1.15272e-126	4.974e-124
ENSG00000124191.13	chr20	42543504	42698256	protein_coding	TOX2	-1.20549	0.142516	-8.45861	2.70574e-17	3.50981e-16
ENSG00000020181.13	chr8	37641709	37702414	protein_coding	GPR124	-1.20397	0.0453488	-26.5491	2.62942e-155	1.83696e-152
ENSG00000256316.1	chr6	26250370	26250835	protein_coding	HIST1H3F	-1.20179	0.0567302	-21.1844	1.33057e-99	2.26986e-97
ENSG00000149548.10	chr11	124824017	124911385	protein_coding	CCDC15	-1.20088	0.126269	-9.51051	1.89732e-21	3.03221e-20
ENSG00000019186.5	chr20	52769988	52790512	protein_coding	CYP24A1	-1.19963	0.0455947	-26.3107	1.44682e-152	9.22885e-150
ENSG00000184348.2	chr6	27805658	27806117	protein_coding	HIST1H2AK	-1.19926	0.0651668	-18.403	1.24286e-75	1.1996e-73
ENSG00000120658.8	chr13	43787654	44361044	protein_coding	ENOX1	-1.19568	0.218714	-5.46686	4.58082e-08	2.58283e-07
ENSG00000182611.3	chr6	27782112	27782607	protein_coding	HIST1H2AJ	-1.19313	0.117204	-10.18	2.43652e-24	4.51341e-23
ENSG00000175592.4	chr11	65659520	65668044	protein_coding	FOSL1	-1.19119	0.0528445	-22.5414	1.63132e-112	4.19878e-110
ENSG00000124610.3	chr6	26017260	26018040	protein_coding	HIST1H1A	-1.1859	0.0587128	-20.1984	1.01146e-90	1.39991e-88
ENSG00000198339.3	chr6	27107076	27108418	protein_coding	HIST1H4I	-1.18496	0.0503142	-23.5511	1.22303e-122	4.48579e-120
ENSG00000184270.3	chr1	149859019	149859466	protein_coding	HIST2H2AB	-1.18062	0.0684747	-17.2417	1.29254e-66	9.62583e-65
ENSG00000221890.2	chr22	39214457	39239987	protein_coding	NPTXR	-1.1768	0.0398383	-29.5394	8.99823e-192	1.32013e-188
ENSG00000163431.11	chr1	201865580	201915715	protein_coding	LMOD1	-1.17008	0.206115	-5.67682	1.37223e-08	8.27793e-08
ENSG00000163220.10	chr1	153330330	153333503	protein_coding	S100A9	-1.17003	0.327602	-3.5715	0.00035494	0.00111721
ENSG00000184357.3	chr6	27834570	27835359	protein_coding	HIST1H1B	-1.16905	0.0567848	-20.5873	3.56688e-94	5.28584e-92
ENSG00000115718.13	chr2	128176003	128186822	protein_coding	PROC	-1.16746	0.143616	-8.12901	4.32816e-16	5.16668e-15
ENSG00000114737.11	chr3	50643921	50649262	protein_coding	CISH	-1.16511	0.146584	-7.94839	1.88953e-15	2.12424e-14
ENSG00000110446.5	chr11	60704556	60720002	protein_coding	SLC15A3	-1.16292	0.0857375	-13.5637	6.57436e-42	2.41131e-40
ENSG00000106809.6	chr9	95146249	95166978	protein_coding	OGN	-1.15355	0.24934	-4.62642	3.72042e-06	1.62544e-05
ENSG00000161888.7	chr19	11242196	11266484	protein_coding	SPC24	-1.15285	0.0528553	-21.8114	1.80674e-105	3.63106e-103
ENSG00000171877.15	chr15	44162962	44487450	protein_coding	FRMD5	-1.15069	0.12817	-8.97784	2.76143e-19	3.9333e-18
ENSG00000124575.5	chr6	26234440	26235216	protein_coding	HIST1H1D	-1.14974	0.0523529	-21.9614	6.73625e-107	1.41182e-104
ENSG00000050405.9	chr12	50569571	50677329	protein_coding	LIMA1	-1.14571	0.040148	-28.5372	4.04607e-179	4.56614e-176
ENSG00000239713.3	chr22	39436924	39483748	protein_coding	APOBEC3G	-1.1421	0.415447	-2.74909	0.00597617	0.0145618
ENSG00000186193.7	chr9	139956581	139965040	protein_coding	SAPCD2	-1.13425	0.0586803	-19.3293	3.04229e-83	3.57067e-81
ENSG00000115919.10	chr2	143635067	143799890	protein_coding	KYNU	-1.13416	0.306782	-3.69695	0.000218206	0.000716657
ENSG00000197459.2	chr6	26251879	26252303	protein_coding	HIST1H2BH	-1.13289	0.0602085	-18.8161	5.57299e-79	5.92473e-77
ENSG00000164520.7	chr6	150204511	150219238	protein_coding	RAET1E	-1.12369	0.205482	-5.46855	4.5374e-08	2.5613e-07
ENSG00000111907.16	chr6	125440195	125585553	protein_coding	TPD52L1	-1.12202	0.0412657	-27.1902	8.47901e-163	6.54713e-160
ENSG00000184825.4	chr6	27114861	27115317	protein_coding	HIST1H2AH	-1.12148	0.0517684	-21.6633	4.55072e-104	8.90182e-102
ENSG00000113739.6	chr5	172741716	172756506	protein_coding	STC2	-1.12024	0.241202	-4.6444	3.4107e-06	1.49816e-05
ENSG00000127588.4	chr16	848041	850733	protein_coding	GNG13	-1.11993	0.471354	-2.37599	0.0175021	0.0378165
ENSG00000138678.6	chr4	84457067	84527028	protein_coding	AGPAT9	-1.11717	0.0899033	-12.4264	1.87961e-35	5.50416e-34
ENSG00000162849.11	chr1	245318287	245872733	protein_coding	KIF26B	-1.11463	0.0624204	-17.8568	2.55765e-71	2.19434e-69
ENSG00000205220.7	chr16	67968405	67970990	protein_coding	PSMB10	-1.11325	0.0962038	-11.5717	5.73066e-31	1.42258e-29
ENSG00000197846.3	chr6	26199748	26200942	protein_coding	HIST1H2BF	-1.10919	0.0515494	-21.517	1.07817e-102	2.05426e-100
ENSG00000048540.10	chr12	16701307	16763528	protein_coding	LMO3	-1.10726	0.4488	-2.46715	0.0136193	0.0303477
ENSG00000196154.7	chr1	153516089	153522612	protein_coding	S100A4	-1.10707	0.0402331	-27.5164	1.11792e-166	9.11163e-164
ENSG00000162654.8	chr1	89646831	89664615	protein_coding	GBP4	-1.105	0.135263	-8.16931	3.1017e-16	3.74836e-15
ENSG00000233822.3	chr6	27806323	27823487	protein_coding	HIST1H2BN	-1.10393	0.0482505	-22.8791	7.50585e-116	2.24731e-113
ENSG00000183454.9	chr16	9852376	10276611	protein_coding	GRIN2A	-1.09508	0.411134	-2.66356	0.00773198	0.0183072
ENSG00000126500.3	chr11	63870660	63886645	protein_coding	FLRT1	-1.09407	0.0803017	-13.6245	2.86416e-42	1.0665e-40
ENSG00000125726.6	chr19	6583194	6604114	protein_coding	CD70	-1.09258	0.389383	-2.80593	0.00501724	0.0124401
ENSG00000101447.9	chr20	37554955	37581703	protein_coding	FAM83D	-1.08879	0.0482485	-22.5664	9.27394e-113	2.42961e-110
ENSG00000156804.3	chr8	124510129	124553446	protein_coding	FBXO32	-1.08726	0.281457	-3.86297	0.000112017	0.000386045
ENSG00000205336.7	chr16	57644564	57698944	protein_coding	GPR56	-1.08218	0.0586009	-18.4669	3.81486e-76	3.75623e-74
ENSG00000140105.13	chr14	100800125	100843142	protein_coding	WARS	-1.08126	0.0367945	-29.3864	8.18383e-190	1.0915e-186
ENSG00000158406.2	chr6	26281283	26285762	protein_coding	HIST1H4H	-1.07739	0.0482426	-22.3327	1.77713e-110	4.07378e-108
ENSG00000111665.7	chr12	6953957	6961230	protein_coding	CDCA3	-1.0696	0.0518979	-20.6097	2.24646e-94	3.46925e-92
ENSG00000196331.5	chr6	27861203	27861669	protein_coding	HIST1H2BO	-1.06953	0.0625619	-17.0955	1.6021e-65	1.16358e-63
ENSG00000197769.5	chr1	242158792	242162375	protein_coding	MAP1LC3C	-1.06644	0.103107	-10.343	4.5016e-25	8.58816e-24
ENSG00000168621.10	chr5	37812779	37839788	protein_coding	GDNF	-1.06623	0.328403	-3.24671	0.00116749	0.00331941
ENSG00000143772.5	chr1	226819391	226927024	protein_coding	ITPKB	-1.0617	0.151615	-7.00261	2.51242e-12	2.20584e-11
ENSG00000168242.3	chr6	26273144	26273622	protein_coding	HIST1H2BI	-1.06158	0.14639	-7.25175	4.11417e-13	3.89161e-12
ENSG00000119917.9	chr10	91087651	91100728	protein_coding	IFIT3	-1.05999	0.0558935	-18.9645	3.3512e-80	3.66907e-78
ENSG00000138778.7	chr4	104026963	104119566	protein_coding	CENPE	-1.05977	0.110974	-9.54976	1.30002e-21	2.09359e-20
ENSG00000124693.2	chr6	26031817	26032288	protein_coding	HIST1H3B	-1.05904	0.0477671	-22.1708	6.57134e-109	1.46073e-106
ENSG00000187808.3	chrX	118892576	118894164	protein_coding	SOWAHD	-1.05777	0.169329	-6.24682	4.18893e-10	2.97031e-09
ENSG00000088826.13	chr20	4101627	4168394	protein_coding	SMOX	-1.05411	0.0555388	-18.9797	2.51255e-80	2.77155e-78
ENSG00000197993.3	chr7	142638201	142659768	protein_coding	KEL	-1.05214	0.321311	-3.27452	0.00105842	0.00304713
ENSG00000197061.3	chr6	26104104	26104518	protein_coding	HIST1H4C	-1.05171	0.0579055	-18.1625	1.02213e-73	9.43122e-72
ENSG00000166949.11	chr15	67356101	67487533	protein_coding	SMAD3	-1.04958	0.0464617	-22.5902	5.41315e-113	1.44393e-110
ENSG00000197238.3	chr6	27791884	27792257	protein_coding	HIST1H4J	-1.04816	0.12234	-8.56763	1.05634e-17	1.39116e-16
ENSG00000185038.10	chr2	234684370	234742069	protein_coding	MROH2A	-1.0431	0.23724	-4.3968	1.09856e-05	4.47943e-05
ENSG00000196639.6	chr3	11178779	11305243	protein_coding	HRH1	-1.04014	0.194784	-5.33995	9.29744e-08	5.05757e-07
ENSG00000196532.4	chr6	26045639	26046097	protein_coding	HIST1H3C	-1.03939	0.0454793	-22.854	1.33216e-115	3.90883e-113
ENSG00000066279.12	chr1	197053258	197115824	protein_coding	ASPM	-1.03575	0.0474099	-21.8466	8.36948e-106	1.7054e-103
ENSG00000198327.3	chr6	26240561	26240976	protein_coding	HIST1H4F	-1.03351	0.0578785	-17.8565	2.57435e-71	2.19583e-69
ENSG00000131747.10	chr17	38544768	38574202	protein_coding	TOP2A	-1.03218	0.0435324	-23.7106	2.80071e-124	1.14137e-121
ENSG00000182580.2	chr3	184279572	184300197	protein_coding	EPHB3	-1.03081	0.170052	-6.06172	1.34671e-09	9.06312e-09
ENSG00000153976.2	chr17	13399006	13505244	protein_coding	HS3ST3A1	-1.0294	0.0913455	-11.2693	1.86e-29	4.35217e-28
ENSG00000142669.9	chr1	26605667	26608007	protein_coding	SH3BGRL3	-1.02785	0.0429282	-23.9435	1.08054e-126	4.80381e-124
ENSG00000115163.10	chr2	26987157	27023935	protein_coding	CENPA	-1.02582	0.0758006	-13.5331	9.96659e-42	3.62828e-40
ENSG00000158373.7	chr6	26158349	26171577	protein_coding	HIST1H2BD	-1.02284	0.144019	-7.10211	1.2287e-12	1.11687e-11
ENSG00000255874.1	chr13	111521578	111522162	protein_coding	LINC00346	-1.02174	0.215379	-4.74393	2.09613e-06	9.47392e-06
ENSG00000114480.8	chr3	81538850	81811312	protein_coding	GBE1	-1.02108	0.0449279	-22.7271	2.41867e-114	6.57116e-112
ENSG00000140451.8	chr15	65107831	65117867	protein_coding	PIF1	-1.01867	0.0717035	-14.2067	8.33059e-46	3.4044e-44
ENSG00000036672.11	chr11	119225925	119252436	protein_coding	USP2	-1.01785	0.402154	-2.531	0.0113738	0.0258425
ENSG00000103187.6	chr16	84599200	84651683	protein_coding	COTL1	-1.01773	0.0904216	-11.2554	2.17884e-29	5.07394e-28
ENSG00000145386.5	chr4	122737599	122745087	protein_coding	CCNA2	-1.01737	0.0608279	-16.7254	8.56337e-63	5.5837e-61
ENSG00000168298.4	chr6	26156559	26157343	protein_coding	HIST1H1E	-1.01717	0.0506113	-20.0977	7.73615e-90	1.0509e-87
ENSG00000187990.4	chr6	26216428	26216872	protein_coding	HIST1H2BG	-1.01638	0.117137	-8.67678	4.07138e-18	5.4749e-17
ENSG00000124145.5	chr20	43953928	43977064	protein_coding	SDC4	-1.01589	0.0435395	-23.3325	2.07306e-120	6.91225e-118
ENSG00000135476.7	chr12	53662083	53687427	protein_coding	ESPL1	-1.01452	0.0504696	-20.1016	7.13918e-90	9.78868e-88
ENSG00000124635.7	chr6	27093676	27100541	protein_coding	HIST1H2BJ	-1.0122	0.0627296	-16.1359	1.42682e-58	8.47482e-57
ENSG00000184471.6	chr16	1140005	1146244	protein_coding	C1QTNF8	-1.00584	0.302443	-3.32573	0.000881877	0.00256452
ENSG00000101307.11	chr20	1544167	1600707	protein_coding	SIRPB1	-1.00346	0.251166	-3.99522	6.46349e-05	0.000230384
ENSG00000004776.7	chr19	36245469	36248980	protein_coding	HSPB6	-1.00216	0.245522	-4.08176	4.46957e-05	0.000164015
ENSG00000183856.6	chr1	156495197	156542396	protein_coding	IQGAP3	-1.00113	0.0422368	-23.7029	3.36614e-124	1.33472e-121
ENSG00000129810.10	chr3	20202085	20227784	protein_coding	SGOL1	-1.0009	0.0917813	-10.9053	1.08735e-27	2.34595e-26
ENSG00000171320.10	chr8	27629466	27670157	protein_coding	ESCO2	-0.999833	0.0761747	-13.1255	2.35176e-39	7.94993e-38
ENSG00000075218.14	chr22	46692638	46726707	protein_coding	GTSE1	-0.998622	0.0460431	-21.6889	2.61411e-104	5.18266e-102
ENSG00000196954.8	chr11	104813593	104840163	protein_coding	CASP4	-0.99659	0.303659	-3.28194	0.00103095	0.00296978
ENSG00000198366.5	chr6	26020718	26021186	protein_coding	HIST1H3A	-0.995752	0.072166	-13.7981	2.61724e-43	1.02121e-41
ENSG00000131153.4	chr16	85709804	85723679	protein_coding	GINS2	-0.99557	0.0581474	-17.1215	1.02635e-65	7.49131e-64
ENSG00000170390.10	chr4	150999426	151178609	protein_coding	DCLK2	-0.995524	0.0484729	-20.5377	9.90464e-94	1.45311e-91
ENSG00000166289.5	chr19	30155963	30166364	protein_coding	PLEKHF1	-0.995376	0.10577	-9.41073	4.92698e-21	7.63292e-20
ENSG00000013810.14	chr4	1723227	1746898	protein_coding	TACC3	-0.993908	0.0419599	-23.6871	4.89784e-124	1.87919e-121
ENSG00000183876.8	chr5	149675906	149718870	protein_coding	ARSI	-0.993791	0.353511	-2.81121	0.00493563	0.0122668
ENSG00000093009.5	chr22	19466982	19508135	protein_coding	CDC45	-0.991407	0.0614995	-16.1206	1.82937e-58	1.0822e-56
ENSG00000134222.12	chr1	109822178	109825808	protein_coding	PSRC1	-0.991022	0.0563048	-17.601	2.41906e-69	1.90806e-67
ENSG00000196787.2	chr6	27100832	27103070	protein_coding	HIST1H2AG	-0.989805	0.19962	-4.95843	7.10634e-07	3.42951e-06
ENSG00000187475.4	chr6	26107640	26108364	protein_coding	HIST1H1T	-0.989228	0.242617	-4.07732	4.5557e-05	0.000166966
ENSG00000198901.9	chr15	91509270	91538859	protein_coding	PRC1	-0.986986	0.0451703	-21.8503	7.7194e-106	1.59509e-103
ENSG00000168386.14	chr3	99548985	99833357	protein_coding	FILIP1L	-0.98623	0.185722	-5.31024	1.09479e-07	5.91153e-07
ENSG00000134690.6	chr1	38158090	38175391	protein_coding	CDCA8	-0.982675	0.0489689	-20.0673	1.42481e-89	1.91774e-87
ENSG00000125430.4	chr17	14204400	14252721	protein_coding	HS3ST3B1	-0.982636	0.10678	-9.2024	3.50046e-20	5.21373e-19
ENSG00000019582.10	chr5	149781200	149792492	protein_coding	CD74	-0.9815	0.182988	-5.36374	8.15181e-08	4.46251e-07
ENSG00000107821.10	chr10	102821598	102827888	protein_coding	KAZALD1	-0.980706	0.04694	-20.8927	6.23315e-97	1.00491e-94
ENSG00000171246.5	chr17	78440948	78451643	protein_coding	NPTX1	-0.979254	0.0458957	-21.3365	5.20333e-101	9.66304e-99
ENSG00000135451.8	chr12	49717019	49725514	protein_coding	TROAP	-0.976219	0.054408	-17.9426	5.48662e-72	4.87844e-70
ENSG00000186185.9	chr17	43002077	43025082	protein_coding	KIF18B	-0.975998	0.0466159	-20.937	2.46329e-97	4.01543e-95
ENSG00000082497.7	chr1	210406144	210419976	protein_coding	SERTAD4	-0.975291	0.149132	-6.5398	6.16001e-11	4.74651e-10
ENSG00000123485.7	chr2	234742062	234763212	protein_coding	HJURP	-0.975273	0.0435024	-22.4189	2.57743e-111	6.19894e-109
ENSG00000112984.7	chr5	137514408	137523404	protein_coding	KIF20A	-0.975253	0.0507842	-19.2039	3.43494e-82	3.96803e-80
ENSG00000148773.8	chr10	129894923	129924649	protein_coding	MKI67	-0.974843	0.0351158	-27.7608	1.29077e-169	1.26245e-166
ENSG00000132274.11	chr11	5710919	5758319	protein_coding	TRIM22	-0.973898	0.230309	-4.22866	2.35089e-05	9.05723e-05
ENSG00000249992.1	chr3	45265958	45267770	protein_coding	TMEM158	-0.973139	0.157808	-6.16661	6.97691e-10	4.83735e-09
ENSG00000129173.8	chr11	19245610	19263167	protein_coding	E2F8	-0.971422	0.054531	-17.8141	5.49262e-71	4.6047e-69
ENSG00000119403.9	chr9	123617977	123639606	protein_coding	PHF19	-0.971394	0.0456861	-21.2623	2.53462e-100	4.5348e-98
ENSG00000168274.3	chr6	26217165	26217711	protein_coding	HIST1H2AE	-0.968861	0.054	-17.9418	5.55773e-72	4.91189e-70
ENSG00000213689.5	chr3	48506445	48509044	protein_coding	TREX1	-0.966841	0.100927	-9.57961	9.74096e-22	1.58788e-20
ENSG00000196182.6	chr1	36805225	36851497	protein_coding	STK40	-0.964727	0.0403349	-23.9179	1.99488e-126	8.36197e-124
ENSG00000009790.10	chr1	209929377	209955668	protein_coding	TRAF3IP3	-0.963786	0.125592	-7.67396	1.6676e-14	1.74753e-13
ENSG00000183598.3	chr1	149784826	149785236	protein_coding	HIST2H3D	-0.963602	0.111033	-8.67849	4.01051e-18	5.398e-17
ENSG00000088325.11	chr20	30327074	30389608	protein_coding	TPX2	-0.962098	0.0390792	-24.6192	7.87361e-134	3.85046e-131
ENSG00000156113.16	chr10	78629359	79398353	protein_coding	KCNMA1	-0.96177	0.0363262	-26.4759	1.83608e-154	1.22441e-151
ENSG00000142945.8	chr1	45205490	45233439	protein_coding	KIF2C	-0.961432	0.0462008	-20.8098	3.52488e-96	5.5606e-94
ENSG00000237515.6	chr16	12995477	13334272	protein_coding	SHISA9	-0.958712	0.236942	-4.04618	5.20596e-05	0.000189192
ENSG00000163535.13	chr2	201374731	201448505	protein_coding	SGOL2	-0.954972	0.0552837	-17.274	7.38132e-67	5.5534e-65
ENSG00000143127.8	chr1	145524891	145543868	protein_coding	ITGA10	-0.954494	0.0364131	-26.2129	1.89392e-151	1.15774e-148
ENSG00000111247.10	chr12	4647950	4669214	protein_coding	RAD51AP1	-0.953987	0.0742206	-12.8534	8.23101e-38	2.62516e-36
ENSG00000185630.14	chr1	164524821	164868533	protein_coding	PBX1	-0.951844	0.0405306	-23.4845	5.86839e-122	2.09988e-119
ENSG00000100342.16	chr22	36649056	36663576	protein_coding	APOL1	-0.949897	0.0532041	-17.8538	2.69868e-71	2.28858e-69
ENSG00000204923.3	chr2	68686551	68694390	protein_coding	FBXO48	-0.949783	0.303902	-3.1253	0.00177626	0.0048555
ENSG00000141655.11	chr18	59992520	60058516	protein_coding	TNFRSF11A	-0.949532	0.12107	-7.84286	4.40392e-15	4.82163e-14
ENSG00000129195.11	chr17	6347735	6354789	protein_coding	FAM64A	-0.949459	0.0592628	-16.0212	9.09219e-58	5.23104e-56
ENSG00000175662.13	chr17	17746828	17875736	protein_coding	TOM1L2	-0.9493	0.0487843	-19.4591	2.43862e-84	2.90869e-82
ENSG00000170312.11	chr10	62538089	62554610	protein_coding	CDK1	-0.948862	0.0629927	-15.0631	2.83379e-51	1.38122e-49
ENSG00000087586.13	chr20	54944445	54967393	protein_coding	AURKA	-0.94877	0.0582919	-16.2762	1.45669e-59	9.01737e-58
ENSG00000176890.11	chr18	657604	673578	protein_coding	TYMS	-0.948596	0.0467758	-20.2796	1.94596e-91	2.74511e-89
ENSG00000187741.10	chr16	89803957	89883065	protein_coding	FANCA	-0.94676	0.0592821	-15.9704	2.05399e-57	1.17253e-55
ENSG00000180596.7	chr6	26115101	26124154	protein_coding	HIST1H2BC	-0.946039	0.104928	-9.01612	1.94873e-19	2.80018e-18
ENSG00000064218.4	chr9	976964	991731	protein_coding	DMRT3	-0.944101	0.231275	-4.08216	4.46186e-05	0.000163773
ENSG00000157456.3	chr15	59397277	59417244	protein_coding	CCNB2	-0.943448	0.0548032	-17.2152	2.04226e-66	1.51323e-64
ENSG00000169679.10	chr2	111395275	111435691	protein_coding	BUB1	-0.943061	0.0481144	-19.6004	1.53462e-85	1.86069e-83
ENSG00000092470.7	chr15	44119161	44160617	protein_coding	WDR76	-0.942356	0.0558152	-16.8835	5.95141e-64	4.13807e-62
ENSG00000258928.1	chr14	52382863	52385289	protein_coding	RP11-463J10.2	-0.942048	0.187563	-5.02256	5.09873e-07	2.51525e-06
ENSG00000196226.2	chr6	26043455	26043885	protein_coding	HIST1H2BB	-0.942043	0.0612199	-15.3879	1.97466e-53	1.02369e-51
ENSG00000130513.6	chr19	18485541	18499986	protein_coding	GDF15	-0.941777	0.100829	-9.34038	9.5985e-21	1.47147e-19
ENSG00000162772.12	chr1	212738676	212794119	protein_coding	ATF3	-0.941436	0.110955	-8.48484	2.16012e-17	2.81449e-16
ENSG00000101057.11	chr20	42295754	42345136	protein_coding	MYBL2	-0.941215	0.0482071	-19.5244	6.81344e-85	8.19344e-83
ENSG00000130176.3	chr19	11649532	11661138	protein_coding	CNN1	-0.938428	0.38821	-2.41732	0.0156351	0.0342464
ENSG00000117298.10	chr1	21543740	21671997	protein_coding	ECE1	-0.938354	0.0441489	-21.2543	3.00816e-100	5.31719e-98
ENSG00000184661.9	chr8	25316513	25365436	protein_coding	CDCA2	-0.938207	0.0500628	-18.7406	2.30927e-78	2.38586e-76
ENSG00000198518.5	chr6	26204858	26206266	protein_coding	HIST1H4E	-0.935584	0.0498982	-18.7499	1.94097e-78	2.01957e-76
ENSG00000168634.4	chr20	44330655	44337456	protein_coding	WFDC13	-0.935414	0.412805	-2.26599	0.0234518	0.0489837
ENSG00000157322.12	chr16	69984810	69998141	protein_coding	CLEC18A	-0.934548	0.254575	-3.67101	0.000241595	0.00078853
ENSG00000181938.9	chr16	58328984	58440048	protein_coding	GINS3	-0.934518	0.0723067	-12.9244	3.28022e-38	1.06234e-36
ENSG00000142627.9	chr1	16450832	16482582	protein_coding	EPHA2	-0.933834	0.053016	-17.6142	1.91748e-69	1.52062e-67
ENSG00000132530.12	chr17	6658766	6678966	protein_coding	XAF1	-0.933526	0.0896377	-10.4144	2.13058e-25	4.11827e-24
ENSG00000065328.12	chr10	13203554	13253104	protein_coding	MCM10	-0.933196	0.0504181	-18.5091	1.74291e-76	1.73947e-74
ENSG00000127564.12	chr16	3018025	3030540	protein_coding	PKMYT1	-0.933159	0.0480771	-19.4096	6.39827e-84	7.57008e-82
ENSG00000137804.8	chr15	41624892	41673248	protein_coding	NUSAP1	-0.932848	0.0533414	-17.4883	1.76035e-68	1.36646e-66
ENSG00000110092.3	chr11	69455855	69469242	protein_coding	CCND1	-0.930966	0.0343464	-27.1052	8.54865e-162	6.27086e-159
ENSG00000168079.12	chr8	27727399	27850244	protein_coding	SCARA5	-0.930071	0.13158	-7.06846	1.56662e-12	1.40832e-11
ENSG00000163931.11	chr3	53258723	53290068	protein_coding	TKT	-0.929638	0.040278	-23.0805	7.26714e-118	2.22117e-115
ENSG00000162063.8	chr16	2479395	2508855	protein_coding	CCNF	-0.929475	0.0473027	-19.6495	5.83416e-86	7.13274e-84
ENSG00000109805.5	chr4	17812525	17846485	protein_coding	NCAPG	-0.92786	0.0573516	-16.1784	7.15828e-59	4.32178e-57
ENSG00000078018.15	chr2	210288782	210598842	protein_coding	MAP2	-0.927061	0.0420996	-22.0207	1.82571e-107	3.88189e-105
ENSG00000185013.12	chr2	18737050	18770838	protein_coding	NT5C1B	-0.926969	0.385228	-2.40629	0.0161156	0.0351519
ENSG00000080986.8	chr18	2571510	2616634	protein_coding	NDC80	-0.926832	0.0525598	-17.6339	1.35382e-69	1.07945e-67
ENSG00000128944.9	chr15	40674922	40686447	protein_coding	KNSTRN	-0.926756	0.055031	-16.8406	1.22954e-63	8.35121e-62
ENSG00000188869.8	chr15	81623558	81666554	protein_coding	TMC3	-0.926653	0.26337	-3.51844	0.00043409	0.00134499
ENSG00000085840.8	chr1	52838501	52870131	protein_coding	ORC1	-0.926256	0.054328	-17.0493	3.5359e-65	2.55543e-63
ENSG00000051341.9	chr3	121150278	121264853	protein_coding	POLQ	-0.925753	0.0628155	-14.7377	3.69386e-49	1.70955e-47
ENSG00000101333.12	chr20	9049410	9461889	protein_coding	PLCB4	-0.925529	0.0569045	-16.2646	1.76049e-59	1.08521e-57
ENSG00000175063.12	chr20	44441215	44445596	protein_coding	UBE2C	-0.925321	0.105453	-8.77474	1.71296e-18	2.34648e-17
ENSG00000171241.4	chr16	46614466	46655538	protein_coding	SHCBP1	-0.924375	0.0616664	-14.9899	8.54301e-51	4.10933e-49
ENSG00000117399.9	chr1	43824626	43828874	protein_coding	CDC20	-0.923203	0.0428163	-21.562	4.08957e-103	7.89448e-101
ENSG00000076382.12	chr17	26904588	26926297	protein_coding	SPAG5	-0.921581	0.0409819	-22.4875	5.49669e-112	1.39038e-109
ENSG00000165886.4	chr10	99258625	99330966	protein_coding	UBTD1	-0.92146	0.0673981	-13.6719	1.49457e-42	5.65123e-41
ENSG00000138180.11	chr10	95256389	95288849	protein_coding	CEP55	-0.920623	0.0625547	-14.7171	5.0076e-49	2.28157e-47
ENSG00000111424.6	chr12	48235320	48336831	protein_coding	VDR	-0.920457	0.407608	-2.25819	0.0239336	0.0498128
ENSG00000160789.15	chr1	156052364	156109880	protein_coding	LMNA	-0.915668	0.0431654	-21.213	7.24329e-100	1.25019e-97
ENSG00000189057.6	chr11	58874658	58894883	protein_coding	FAM111B	-0.914764	0.0715717	-12.7811	2.0912e-37	6.56959e-36
ENSG00000184678.8	chr1	149856010	149858232	protein_coding	HIST2H2BE	-0.914479	0.163616	-5.58919	2.2813e-08	1.34295e-07
ENSG00000138821.8	chr4	103172198	103352415	protein_coding	SLC39A8	-0.914375	0.125781	-7.26959	3.6058e-13	3.42399e-12
ENSG00000169607.8	chr2	113493930	113522254	protein_coding	CKAP2L	-0.910849	0.050977	-17.8678	2.09984e-71	1.81216e-69
ENSG00000181544.9	chrX	14861529	14891191	protein_coding	FANCB	-0.910435	0.112988	-8.05779	7.76835e-16	9.074e-15
ENSG00000112715.16	chr6	43737921	43754224	protein_coding	VEGFA	-0.910074	0.0488673	-18.6234	2.0778e-77	2.1317e-75
ENSG00000179431.5	chr11	35639735	35642419	protein_coding	FJX1	-0.910052	0.0556301	-16.359	3.75388e-60	2.33361e-58
ENSG00000005189.15	chr16	20817751	20860987	protein_coding	AC004381.6	-0.909978	0.0681341	-13.3557	1.09733e-40	3.92656e-39
ENSG00000228919.3	chr4	7940728	7942022	protein_coding	AC097381.1	-0.907571	0.352828	-2.57228	0.0101032	0.0232545
ENSG00000109107.9	chr17	26900133	26904282	protein_coding	ALDOC	-0.907338	0.18199	-4.98564	6.17573e-07	3.00312e-06
ENSG00000117724.8	chr1	214776538	214837931	protein_coding	CENPF	-0.906004	0.0426522	-21.2417	3.93463e-100	6.87202e-98
ENSG00000148175.8	chr9	124101355	124132531	protein_coding	STOM	-0.905929	0.0440006	-20.589	3.44419e-94	5.15609e-92
ENSG00000188486.3	chr11	118964564	118966177	protein_coding	H2AFX	-0.904918	0.0409319	-22.1079	2.65446e-108	5.72699e-106
ENSG00000226180.2	chr16	87727144	87729753	protein_coding	AC010536.1	-0.904162	0.3258	-2.77521	0.00551665	0.0135547
ENSG00000128408.7	chr22	45809572	45828376	protein_coding	RIBC2	-0.903794	0.168938	-5.34987	8.80183e-08	4.804e-07
ENSG00000132130.7	chr17	35294084	35301917	protein_coding	LHX1	-0.903533	0.125319	-7.20984	5.60163e-13	5.22783e-12
ENSG00000131351.10	chr19	17160539	17186435	protein_coding	HAUS8	-0.903008	0.0774453	-11.6599	2.04172e-31	5.14675e-30
ENSG00000089685.10	chr17	76210267	76221717	protein_coding	BIRC5	-0.902072	0.0662131	-13.6238	2.8922e-42	1.07421e-40
ENSG00000106211.8	chr7	75931861	75933612	protein_coding	HSPB1	-0.902017	0.0458209	-19.6857	2.85907e-86	3.52482e-84
ENSG00000137259.2	chr6	26033320	26033796	protein_coding	HIST1H2AB	-0.900437	0.107133	-8.40485	4.28418e-17	5.47025e-16
ENSG00000166508.13	chr7	99690351	99699563	protein_coding	MCM7	-0.900109	0.0402842	-22.344	1.38199e-110	3.21827e-108
ENSG00000167325.10	chr11	4115937	4160106	protein_coding	RRM1	-0.899973	0.0473461	-19.0084	1.45314e-80	1.63082e-78
ENSG00000156970.8	chr15	40453224	40513337	protein_coding	BUB1B	-0.899939	0.0474728	-18.9569	3.86953e-80	4.20517e-78
ENSG00000167900.7	chr17	76170160	76183314	protein_coding	TK1	-0.899177	0.0492699	-18.25	2.06807e-74	1.93253e-72
ENSG00000122952.12	chr10	58116989	58121036	protein_coding	ZWINT	-0.897065	0.0553605	-16.2041	4.71953e-59	2.87304e-57
ENSG00000213347.6	chr5	176728462	176739758	protein_coding	MXD3	-0.896837	0.0731064	-12.2676	1.35257e-34	3.82343e-33
ENSG00000105369.5	chr19	42381190	42385439	protein_coding	CD79A	-0.896477	0.344242	-2.6042	0.00920878	0.0214074
ENSG00000073060.11	chr12	125261402	125367214	protein_coding	SCARB1	-0.895082	0.0434659	-20.5927	3.18956e-94	4.87437e-92
ENSG00000171848.9	chr2	10262455	10271545	protein_coding	RRM2	-0.89484	0.038767	-23.0825	6.93841e-118	2.16582e-115
ENSG00000127423.6	chr1	26158414	26185903	protein_coding	AUNIP	-0.894243	0.0829199	-10.7844	4.07827e-27	8.60896e-26
ENSG00000154839.5	chr18	47901365	47920543	protein_coding	SKA1	-0.891744	0.0711924	-12.5258	5.39214e-36	1.61116e-34
ENSG00000175793.10	chr1	27189633	27190947	protein_coding	SFN	-0.890198	0.0447983	-19.8712	7.2218e-88	9.29395e-86
ENSG00000131480.4	chr17	40996617	41002724	protein_coding	AOC2	-0.889718	0.0973791	-9.13664	6.44209e-20	9.45118e-19
ENSG00000077152.5	chr1	202300785	202311108	protein_coding	UBE2T	-0.88819	0.0757113	-11.7313	8.81329e-32	2.25654e-30
ENSG00000090889.10	chrX	69509879	69640682	protein_coding	KIF4A	-0.888173	0.048739	-18.223	3.38744e-74	3.14538e-72
ENSG00000163701.14	chr3	9944296	9958086	protein_coding	IL17RE	-0.887969	0.136833	-6.48943	8.6163e-11	6.53281e-10
ENSG00000106823.8	chr9	95256365	95298937	protein_coding	ECM2	-0.887844	0.237764	-3.73414	0.000188361	0.000624648
ENSG00000128487.12	chr17	19912657	20222339	protein_coding	SPECC1	-0.887815	0.0612875	-14.4861	1.48411e-47	6.44185e-46
ENSG00000092853.9	chr1	36185819	36235568	protein_coding	CLSPN	-0.88752	0.0550985	-16.1079	2.24562e-58	1.32311e-56
ENSG00000101306.6	chr20	30407111	30422492	protein_coding	MYLK2	-0.884162	0.240926	-3.66985	0.000242692	0.000791582
ENSG00000164104.7	chr4	174252846	174256276	protein_coding	HMGB2	-0.883775	0.0482859	-18.3029	7.83896e-75	7.46788e-73
ENSG00000188937.5	chrX	41306687	41334963	protein_coding	NYX	-0.882455	0.198652	-4.44222	8.90362e-06	3.67233e-05
ENSG00000178538.5	chr8	61099906	61193971	protein_coding	CA8	-0.882195	0.109194	-8.07913	6.52283e-16	7.69883e-15
ENSG00000146410.7	chr6	136552162	136571473	protein_coding	MTFR2	-0.88199	0.120636	-7.31119	2.64789e-13	2.53738e-12
ENSG00000116717.7	chr1	68150744	68154021	protein_coding	GADD45A	-0.881864	0.0680213	-12.9645	1.94433e-38	6.36725e-37
ENSG00000149503.8	chr11	61891445	61920635	protein_coding	INCENP	-0.880688	0.0446476	-19.7253	1.30743e-86	1.62554e-84
ENSG00000158402.14	chr5	137620954	137674044	protein_coding	CDC25C	-0.880582	0.0828501	-10.6286	2.1934e-26	4.43852e-25
ENSG00000198056.9	chr12	57125380	57146157	protein_coding	PRIM1	-0.879941	0.0802338	-10.9672	5.49418e-28	1.19592e-26
ENSG00000162576.12	chr1	1288069	1297157	protein_coding	MXRA8	-0.879569	0.0558945	-15.7362	8.53727e-56	4.65614e-54
ENSG00000140534.9	chr15	90118713	90174287	protein_coding	TICRR	-0.879414	0.0523331	-16.8042	2.27546e-63	1.53135e-61
ENSG00000168496.3	chr11	61560109	61564716	protein_coding	FEN1	-0.879135	0.0544344	-16.1504	1.12875e-58	6.75917e-57
ENSG00000177602.4	chr17	3627211	3630067	protein_coding	GSG2	-0.878869	0.0775239	-11.3368	8.62833e-30	2.03515e-28
ENSG00000164045.7	chr3	48198636	48229892	protein_coding	CDC25A	-0.877098	0.0705614	-12.4303	1.78996e-35	5.25209e-34
ENSG00000100994.7	chr20	25228705	25278650	protein_coding	PYGB	-0.877028	0.0359024	-24.4281	8.6011e-132	4.07054e-129
ENSG00000159871.10	chr19	44300081	44331358	protein_coding	LYPD5	-0.876051	0.3063	-2.86011	0.00423499	0.0106942
ENSG00000197914.2	chr6	27798952	27799305	protein_coding	HIST1H4K	-0.875027	0.104232	-8.39498	4.65984e-17	5.92413e-16
ENSG00000137807.9	chr15	69706585	69740764	protein_coding	KIF23	-0.874778	0.0465421	-18.7954	8.23318e-79	8.68985e-77
ENSG00000007968.6	chr1	23832922	23857712	protein_coding	E2F2	-0.872802	0.0731109	-11.9381	7.49548e-33	2.00303e-31
ENSG00000268885.1	chr5	667759	668839	protein_coding	AC026740.1	-0.872155	0.1902	-4.58546	4.52981e-06	1.94717e-05
ENSG00000118193.7	chr1	200520628	200589862	protein_coding	KIF14	-0.871694	0.0609341	-14.3055	2.02139e-46	8.47308e-45
ENSG00000152253.4	chr2	169690642	169769881	protein_coding	SPC25	-0.871261	0.0814708	-10.6941	1.08411e-26	2.23385e-25
ENSG00000148798.5	chr10	105036920	105050108	protein_coding	INA	-0.870843	0.073534	-11.8427	2.34694e-32	6.13759e-31
ENSG00000104738.12	chr8	48872745	48890720	protein_coding	MCM4	-0.868859	0.0370221	-23.4687	8.52295e-122	2.97715e-119
ENSG00000128285.4	chr22	41074754	41078818	protein_coding	MCHR1	-0.868581	0.0673342	-12.8995	4.52746e-38	1.45983e-36
ENSG00000203942.3	chr10	99349450	99350690	protein_coding	C10orf62	-0.868224	0.313375	-2.77056	0.00559602	0.0137157
ENSG00000243444.3	chr9	112403068	112713755	protein_coding	PALM2	-0.867824	0.254991	-3.40335	0.000665641	0.00198287
ENSG00000182481.4	chr17	66031635	66042958	protein_coding	KPNA2	-0.867623	0.0485466	-17.872	1.94955e-71	1.69242e-69
ENSG00000109674.3	chr4	178230990	178284097	protein_coding	NEIL3	-0.866604	0.0791439	-10.9497	6.66485e-28	1.44645e-26
ENSG00000111206.8	chr12	2966847	2986206	protein_coding	FOXM1	-0.865085	0.0433742	-19.9447	1.66721e-88	2.18389e-86
ENSG00000168734.9	chr20	43160426	43252888	protein_coding	PKIG	-0.864964	0.0587247	-14.7291	4.19044e-49	1.92118e-47
ENSG00000117009.7	chr1	241695434	241758944	protein_coding	KMO	-0.862564	0.35803	-2.4092	0.0159877	0.0349093
ENSG00000146670.5	chr11	64833772	64851636	protein_coding	CDCA5	-0.862554	0.0472571	-18.2524	1.98135e-74	1.86336e-72
ENSG00000161800.8	chr12	50370706	50426919	protein_coding	RACGAP1	-0.862112	0.0464331	-18.5668	5.9701e-77	6.04051e-75
ENSG00000132436.7	chr7	50511831	50518088	protein_coding	FIGNL1	-0.859572	0.0660347	-13.017	9.79893e-39	3.24515e-37
ENSG00000126787.8	chr14	55614830	55658396	protein_coding	DLGAP5	-0.858523	0.0594776	-14.4344	3.14461e-47	1.34112e-45
ENSG00000100749.3	chr14	97263641	97398059	protein_coding	VRK1	-0.85814	0.0789136	-10.8744	1.52601e-27	3.26833e-26
ENSG00000144554.6	chr3	10068098	10143614	protein_coding	FANCD2	-0.857932	0.0512101	-16.7532	5.36975e-63	3.51695e-61
ENSG00000124529.3	chr6	26027124	26027480	protein_coding	HIST1H4B	-0.857879	0.0521374	-16.4542	7.82556e-61	4.92741e-59
ENSG00000182504.6	chr3	101442769	101489406	protein_coding	CEP97	-0.854746	0.0509741	-16.7682	4.16612e-63	2.7532e-61
ENSG00000165480.11	chr13	21727734	21750741	protein_coding	SKA3	-0.8521	0.0656264	-12.9841	1.50593e-38	4.95369e-37
ENSG00000125046.10	chr3	8661086	8786726	protein_coding	SSUH2	-0.851403	0.244392	-3.48376	0.000494414	0.00151494
ENSG00000158825.5	chr1	20915441	20945401	protein_coding	CDA	-0.849642	0.0669825	-12.6845	7.204e-37	2.21572e-35
ENSG00000204287.9	chr6	32407619	32412823	protein_coding	HLA-DRA	-0.849569	0.133465	-6.36546	1.94708e-10	1.42828e-09
ENSG00000138119.12	chr10	95066186	95242074	protein_coding	MYOF	-0.849388	0.0373499	-22.7414	1.74677e-114	4.83527e-112
ENSG00000089159.11	chr12	120648250	120703574	protein_coding	PXN	-0.848746	0.0468258	-18.1256	2.00096e-73	1.82336e-71
ENSG00000196141.8	chr2	201170604	201346986	protein_coding	SPATS2L	-0.847679	0.0371413	-22.8231	2.70537e-115	7.78246e-113
ENSG00000178685.9	chr8	145051321	145086940	protein_coding	PARP10	-0.846157	0.0701681	-12.059	1.73867e-33	4.74127e-32
ENSG00000100526.15	chr14	54863567	54886936	protein_coding	CDKN3	-0.846086	0.0772439	-10.9534	6.39781e-28	1.39055e-26
ENSG00000011426.6	chr7	36429415	36493400	protein_coding	ANLN	-0.845327	0.0457468	-18.4784	3.08323e-76	3.05636e-74
ENSG00000104783.7	chr19	44270685	44285409	protein_coding	KCNN4	-0.844993	0.0762048	-11.0885	1.42729e-28	3.18234e-27
ENSG00000139734.13	chr13	60239717	60738121	protein_coding	DIAPH3	-0.844573	0.0548702	-15.3922	1.84671e-53	9.60746e-52
ENSG00000174945.9	chr7	2719156	2815134	protein_coding	AMZ1	-0.844077	0.15322	-5.50894	3.60999e-08	2.06641e-07
ENSG00000137834.10	chr15	66994566	67074338	protein_coding	SMAD6	-0.843649	0.0502312	-16.7953	2.64003e-63	1.76858e-61
ENSG00000118849.5	chr3	158414681	158450485	protein_coding	RARRES1	-0.841738	0.178334	-4.72002	2.35826e-06	1.05837e-05
ENSG00000116830.7	chr1	117602925	117650075	protein_coding	TTF2	-0.840877	0.055612	-15.1204	1.18782e-51	5.84781e-50
ENSG00000215066.3	chr9	6467618	6470375	protein_coding	C9orf38	-0.840354	0.164124	-5.12024	3.05147e-07	1.55607e-06
ENSG00000137812.15	chr15	40886218	40956540	protein_coding	CASC5	-0.837623	0.0494674	-16.9328	2.57734e-64	1.81789e-62
ENSG00000163009.4	chr2	10281509	10351851	protein_coding	C2orf48	-0.836071	0.191377	-4.36871	1.24984e-05	5.04161e-05
ENSG00000132646.6	chr20	5095599	5107272	protein_coding	PCNA	-0.835621	0.047238	-17.6896	5.04298e-70	4.06514e-68
ENSG00000146918.15	chr7	158424003	158497520	protein_coding	NCAPG2	-0.8354	0.0460207	-18.1527	1.22184e-73	1.12035e-71
ENSG00000178999.8	chr17	8108056	8113918	protein_coding	AURKB	-0.835358	0.0587261	-14.2247	6.44226e-46	2.64007e-44
ENSG00000042980.8	chr8	24151553	24216531	protein_coding	ADAM28	-0.83509	0.0930955	-8.97025	2.95832e-19	4.20557e-18
ENSG00000103995.9	chr15	49005125	49103343	protein_coding	CEP152	-0.832984	0.0624206	-13.3447	1.27178e-40	4.53972e-39
ENSG00000158164.6	chrX	101768604	101771712	protein_coding	TMSB15A	-0.832818	0.352046	-2.36565	0.0179984	0.0387517
ENSG00000204264.4	chr6	32808494	32812480	protein_coding	PSMB8	-0.83231	0.0478153	-17.4068	7.33017e-68	5.63042e-66
ENSG00000075702.12	chr19	36545783	36596008	protein_coding	WDR62	-0.831175	0.0582854	-14.2604	3.86046e-46	1.5954e-44
ENSG00000026508.12	chr11	35160417	35253949	protein_coding	CD44	-0.830269	0.0333753	-24.8768	1.32735e-136	6.71501e-134
ENSG00000166851.10	chr16	23688977	23701688	protein_coding	PLK1	-0.82932	0.0431215	-19.2322	1.99157e-82	2.31891e-80
ENSG00000197249.8	chr14	94843084	94857030	protein_coding	SERPINA1	-0.828693	0.307963	-2.69088	0.00712639	0.0170418
ENSG00000183853.13	chr1	157963063	158070052	protein_coding	KIRREL	-0.827946	0.0462747	-17.892	1.36234e-71	1.1897e-69
ENSG00000164109.9	chr4	120976763	120988229	protein_coding	MAD2L1	-0.827051	0.0632194	-13.0822	4.16022e-39	1.39988e-37
ENSG00000196584.2	chr7	152341864	152373250	protein_coding	XRCC2	-0.824206	0.0622523	-13.2398	5.17143e-40	1.79787e-38
ENSG00000171729.9	chr1	15479028	15546976	protein_coding	TMEM51	-0.823521	0.100485	-8.19547	2.49606e-16	3.03898e-15
ENSG00000121211.3	chr4	154265801	154336270	protein_coding	MND1	-0.823272	0.0985948	-8.35006	6.82299e-17	8.58492e-16
ENSG00000221963.5	chr22	36044442	36064456	protein_coding	APOL6	-0.823091	0.0517535	-15.9041	5.93672e-57	3.33708e-55
ENSG00000172345.9	chr15	81601394	81616524	protein_coding	STARD5	-0.82246	0.184066	-4.46829	7.88467e-06	3.27787e-05
ENSG00000121152.5	chr2	97001525	97039583	protein_coding	NCAPH	-0.821139	0.0565461	-14.5216	8.84455e-48	3.86186e-46
ENSG00000171604.7	chr5	139026884	139063467	protein_coding	CXXC5	-0.820828	0.0722156	-11.3664	6.15051e-30	1.46484e-28
ENSG00000115525.12	chr2	86066267	86116137	protein_coding	ST3GAL5	-0.819319	0.0588567	-13.9206	4.7511e-44	1.88388e-42
ENSG00000146143.13	chr6	57179603	57513375	protein_coding	PRIM2	-0.818438	0.0687439	-11.9056	1.10653e-32	2.91977e-31
ENSG00000112742.5	chr6	80713604	80752244	protein_coding	TTK	-0.818159	0.0637439	-12.8351	1.04263e-37	3.31809e-36
ENSG00000163072.10	chr2	169643049	169722024	protein_coding	NOSTRIN	-0.817979	0.136269	-6.00266	1.94116e-09	1.28341e-08
ENSG00000079385.17	chr19	43011456	43065386	protein_coding	CEACAM1	-0.817973	0.0923708	-8.85532	8.34431e-19	1.16479e-17
ENSG00000134057.10	chr5	68462837	68474072	protein_coding	CCNB1	-0.817673	0.0534202	-15.3065	6.92361e-53	3.52696e-51
ENSG00000176208.4	chr17	29158988	29222887	protein_coding	ATAD5	-0.816559	0.0652206	-12.5199	5.80763e-36	1.72827e-34
ENSG00000085999.7	chr1	46713360	46744145	protein_coding	RAD54L	-0.816271	0.0694555	-11.7524	6.86094e-32	1.76901e-30
ENSG00000112118.13	chr6	52128807	52149679	protein_coding	MCM3	-0.815952	0.0388958	-20.9779	1.04448e-97	1.74132e-95
ENSG00000151725.7	chr4	185615772	185655287	protein_coding	MLF1IP	-0.815595	0.0692997	-11.7691	5.63207e-32	1.46245e-30
ENSG00000073111.9	chr3	127317066	127341276	protein_coding	MCM2	-0.815016	0.0450773	-18.0804	4.54746e-73	4.093e-71
ENSG00000168078.5	chr8	27667137	27695612	protein_coding	PBK	-0.815	0.0636953	-12.7953	1.7421e-37	5.48463e-36
ENSG00000186638.11	chr9	34252379	34329198	protein_coding	KIF24	-0.814317	0.0692227	-11.7637	6.0017e-32	1.55293e-30
ENSG00000169085.7	chr8	67372238	67430759	protein_coding	C8orf46	-0.813308	0.0597949	-13.6016	3.91642e-42	1.4473e-40
ENSG00000177409.7	chr7	92759368	92777682	protein_coding	SAMD9L	-0.812407	0.0673864	-12.0559	1.80469e-33	4.91218e-32
ENSG00000104826.7	chr19	49519237	49520338	protein_coding	LHB	-0.81143	0.268204	-3.02542	0.00248291	0.00659787
ENSG00000138182.10	chr10	91461367	91534700	protein_coding	KIF20B	-0.811305	0.0548509	-14.7911	1.67194e-49	7.81177e-48
ENSG00000067182.3	chr12	6437923	6451280	protein_coding	TNFRSF1A	-0.810833	0.039964	-20.2891	1.60487e-91	2.28593e-89
ENSG00000177469.12	chr17	40554470	40575535	protein_coding	PTRF	-0.810664	0.0380801	-21.2884	1.45389e-100	2.63334e-98
ENSG00000166483.6	chr11	9595228	9615004	protein_coding	WEE1	-0.809932	0.0517773	-15.6426	3.73165e-55	2.01276e-53
ENSG00000107554.11	chr10	101635334	101769676	protein_coding	DNMBP	-0.807888	0.0479246	-16.8575	9.24467e-64	6.36753e-62
ENSG00000109084.9	chr17	26646121	26655707	protein_coding	TMEM97	-0.807268	0.0711723	-11.3424	8.08529e-30	1.91321e-28
ENSG00000143228.8	chr1	163236366	163325554	protein_coding	NUF2	-0.80692	0.076989	-10.481	1.05644e-25	2.07484e-24
ENSG00000090554.8	chr19	49977464	49989488	protein_coding	FLT3LG	-0.806246	0.280448	-2.87485	0.00404218	0.0102547
ENSG00000013573.12	chr12	31226779	31257725	protein_coding	DDX11	-0.805492	0.0500714	-16.0869	3.1533e-58	1.84311e-56
ENSG00000163808.12	chr3	44803209	44914868	protein_coding	KIF15	-0.805178	0.0506978	-15.8819	8.45472e-57	4.71632e-55
ENSG00000164949.3	chr8	95261481	95274578	protein_coding	GEM	-0.805137	0.142576	-5.64707	1.63201e-08	9.76476e-08
ENSG00000198554.7	chr14	55405668	55493823	protein_coding	WDHD1	-0.803505	0.0526352	-15.2656	1.29721e-52	6.49536e-51
ENSG00000214357.4	chr5	172068269	172118543	protein_coding	NEURL1B	-0.80347	0.0750642	-10.7038	9.77115e-27	2.01905e-25
ENSG00000143107.4	chr1	109255279	109285365	protein_coding	FNDC7	-0.803132	0.22689	-3.53975	0.000400513	0.0012494
ENSG00000185614.4	chr3	49840687	49842463	protein_coding	FAM212A	-0.802826	0.160902	-4.98952	6.05292e-07	2.94633e-06
ENSG00000147570.5	chr8	66933795	67012751	protein_coding	DNAJC5B	-0.801682	0.123601	-6.48604	8.81235e-11	6.66766e-10
ENSG00000138160.4	chr10	94353043	94415150	protein_coding	KIF11	-0.801377	0.0425838	-18.8188	5.29479e-79	5.67006e-77
ENSG00000197903.6	chr6	27106073	27114619	protein_coding	HIST1H2BK	-0.801179	0.09756	-8.21216	2.17239e-16	2.65371e-15
ENSG00000174371.12	chr1	242011269	242058450	protein_coding	EXO1	-0.79981	0.0509616	-15.6944	1.6528e-55	8.98084e-54
ENSG00000120802.9	chr12	98909290	98944157	protein_coding	TMPO	-0.79974	0.0429479	-18.6212	2.16505e-77	2.20579e-75
ENSG00000136631.8	chr1	150039369	150117505	protein_coding	VPS45	-0.799732	0.0522901	-15.2941	8.36863e-53	4.24831e-51
ENSG00000135045.6	chr9	77561497	77567802	protein_coding	C9orf40	-0.798855	0.0980981	-8.14343	3.84243e-16	4.60558e-15
ENSG00000196526.6	chr4	7760441	7941653	protein_coding	AFAP1	-0.79789	0.0456467	-17.4797	2.04573e-68	1.57963e-66
ENSG00000255398.2	chr12	123199303	123201439	protein_coding	HCAR3	-0.795087	0.349786	-2.27307	0.0230219	0.0482094
ENSG00000158104.7	chr12	122277433	122301502	protein_coding	HPD	-0.79478	0.0460051	-17.2759	7.14284e-67	5.40168e-65
ENSG00000184260.4	chr1	149858525	149858961	protein_coding	HIST2H2AC	-0.793994	0.107046	-7.4173	1.1953e-13	1.18328e-12
ENSG00000012048.15	chr17	41196312	41277500	protein_coding	BRCA1	-0.793593	0.0485021	-16.362	3.57017e-60	2.22885e-58
ENSG00000154229.7	chr17	64298754	64806861	protein_coding	PRKCA	-0.793286	0.0463056	-17.1315	8.63509e-66	6.33427e-64
ENSG00000170540.10	chr16	18802991	18813000	protein_coding	ARL6IP1	-0.792811	0.0580575	-13.6556	1.86926e-42	7.03177e-41
ENSG00000115318.7	chr2	74759541	74782817	protein_coding	LOXL3	-0.791387	0.0396017	-19.9837	7.63603e-89	1.01844e-86
ENSG00000104368.13	chr8	42032236	42065242	protein_coding	PLAT	-0.791326	0.108793	-7.27367	3.49859e-13	3.33081e-12
ENSG00000130303.8	chr19	17513748	17516457	protein_coding	BST2	-0.790247	0.114544	-6.89907	5.23438e-12	4.47515e-11
ENSG00000094804.5	chr17	38443885	38459171	protein_coding	CDC6	-0.789273	0.0639858	-12.3351	5.86056e-35	1.67603e-33
ENSG00000154920.10	chr17	48450581	48458844	protein_coding	EME1	-0.789191	0.0885606	-8.91132	5.04293e-19	7.09347e-18
ENSG00000146263.7	chr6	97590037	97731093	protein_coding	MMS22L	-0.788703	0.063816	-12.359	4.35395e-35	1.26239e-33
ENSG00000167670.11	chr19	4402659	4445015	protein_coding	CHAF1A	-0.787856	0.048603	-16.21	4.28335e-59	2.61838e-57
ENSG00000006327.9	chr16	3068446	3072384	protein_coding	TNFRSF12A	-0.787796	0.0525787	-14.9832	9.45778e-51	4.53448e-49
ENSG00000131370.11	chr3	15296360	15382875	protein_coding	SH3BP5	-0.787708	0.0847346	-9.29618	1.45583e-20	2.21102e-19
ENSG00000170779.10	chr14	105475910	105487485	protein_coding	CDCA4	-0.786863	0.0623102	-12.6282	1.47696e-36	4.50489e-35
ENSG00000185201.12	chr11	307631	315272	protein_coding	IFITM2	-0.786096	0.139309	-5.64283	1.67275e-08	9.99632e-08
ENSG00000197587.6	chr1	46972668	46979898	protein_coding	DMBX1	-0.784777	0.203542	-3.8556	0.000115447	0.000397027
ENSG00000122870.7	chr10	60272900	60591195	protein_coding	BICC1	-0.784121	0.202293	-3.87616	0.000106119	0.000367275
ENSG00000134013.11	chr8	23154702	23282841	protein_coding	LOXL2	-0.783729	0.043986	-17.8177	5.15422e-71	4.34584e-69
ENSG00000198517.5	chr7	1570350	1582679	protein_coding	MAFK	-0.783214	0.133635	-5.86083	4.60555e-09	2.93646e-08
ENSG00000168411.9	chr16	74655292	74700779	protein_coding	RFWD3	-0.782322	0.0416909	-18.7648	1.46492e-78	1.53513e-76
ENSG00000204683.6	chr10	21414692	21435488	protein_coding	C10orf113	-0.778683	0.157317	-4.94978	7.42968e-07	3.57732e-06
ENSG00000185262.7	chr17	74261283	74267375	protein_coding	UBALD2	-0.778581	0.0756154	-10.2966	7.30068e-25	1.38383e-23
ENSG00000029534.15	chr8	41510739	41754280	protein_coding	ANK1	-0.776682	0.0522618	-14.8614	5.87191e-50	2.76112e-48
ENSG00000138134.7	chr10	90639491	90734910	protein_coding	STAMBPL1	-0.776545	0.180899	-4.29271	1.76505e-05	6.92751e-05
ENSG00000187942.7	chr1	22138758	22151714	protein_coding	LDLRAD2	-0.776177	0.26586	-2.9195	0.00350595	0.00903175
ENSG00000140090.13	chr14	92788925	92962596	protein_coding	SLC24A4	-0.774889	0.149762	-5.17414	2.28965e-07	1.18446e-06
ENSG00000100162.10	chr22	42334725	42343168	protein_coding	CENPM	-0.774091	0.0686982	-11.268	1.8881e-29	4.41089e-28
ENSG00000175602.2	chr11	65657875	65659105	protein_coding	CCDC85B	-0.773988	0.0576916	-13.416	4.87489e-41	1.75724e-39
ENSG00000163507.9	chr3	108268716	108308491	protein_coding	KIAA1524	-0.773907	0.0589878	-13.1198	2.53642e-39	8.55443e-38
ENSG00000146535.9	chr7	2767746	2883958	protein_coding	GNA12	-0.773903	0.0407217	-19.0047	1.56056e-80	1.73447e-78
ENSG00000099957.12	chr22	21364097	21383119	protein_coding	P2RX6	-0.773867	0.144758	-5.34594	8.99476e-08	4.90113e-07
ENSG00000144821.5	chr3	108099216	108248169	protein_coding	MYH15	-0.77349	0.0438305	-17.6473	1.06711e-69	8.55497e-68
ENSG00000014138.4	chr11	65029233	65073060	protein_coding	POLA2	-0.772478	0.053576	-14.4184	3.9666e-47	1.68678e-45
ENSG00000228716.2	chr5	79922047	79950802	protein_coding	DHFR	-0.771046	0.0517304	-14.9051	3.05509e-50	1.4412e-48
ENSG00000184445.7	chr12	123011793	123110943	protein_coding	KNTC1	-0.770311	0.0455638	-16.9062	4.05055e-64	2.84333e-62
ENSG00000166803.6	chr15	64657193	64679886	protein_coding	KIAA0101	-0.769136	0.0710307	-10.8282	2.53038e-27	5.37238e-26
ENSG00000100505.9	chr14	51441980	51562779	protein_coding	TRIM9	-0.768978	0.0717283	-10.7207	8.13873e-27	1.68792e-25
ENSG00000113368.7	chr5	126112315	126172712	protein_coding	LMNB1	-0.768781	0.0376498	-20.4193	1.12722e-92	1.63737e-90
ENSG00000165029.11	chr9	107543283	107690518	protein_coding	ABCA1	-0.768485	0.0387993	-19.8067	2.6077e-87	3.26987e-85
ENSG00000181019.8	chr16	69740899	69760854	protein_coding	NQO1	-0.766099	0.0454027	-16.8734	7.06073e-64	4.88622e-62
ENSG00000249115.4	chr19	36103646	36116251	protein_coding	HAUS5	-0.763261	0.0729323	-10.4653	1.24637e-25	2.44132e-24
ENSG00000008323.11	chr12	6419602	6437672	protein_coding	PLEKHG6	-0.762079	0.12416	-6.13788	8.36316e-10	5.75497e-09
ENSG00000196890.3	chr1	228645808	228646259	protein_coding	HIST3H2BB	-0.761982	0.0873112	-8.72719	2.61083e-18	3.54334e-17
ENSG00000172346.10	chr22	41956767	41973745	protein_coding	CSDC2	-0.76166	0.221619	-3.43681	0.000588618	0.00177541
ENSG00000183963.14	chr22	31460091	31500743	protein_coding	SMTN	-0.761297	0.0509371	-14.9458	1.6583e-50	7.89899e-49
ENSG00000167513.4	chr16	88869621	88875666	protein_coding	CDT1	-0.761199	0.0507712	-14.9928	8.18869e-51	3.95185e-49
ENSG00000183150.3	chr12	12813825	12849141	protein_coding	GPR19	-0.760992	0.142058	-5.35689	8.46668e-08	4.62969e-07
ENSG00000174721.9	chr10	93666346	93669240	protein_coding	FGFBP3	-0.759767	0.117542	-6.46382	1.02095e-10	7.68907e-10
ENSG00000000460.12	chr1	169631245	169823221	protein_coding	C1orf112	-0.759564	0.072425	-10.4876	9.85163e-26	1.94004e-24
ENSG00000139354.6	chr12	100967461	101022064	protein_coding	GAS2L3	-0.75882	0.0671574	-11.2991	1.32532e-29	3.111e-28
ENSG00000051180.12	chr15	40986972	41024354	protein_coding	RAD51	-0.758251	0.0824804	-9.1931	3.81679e-20	5.67337e-19
ENSG00000157483.4	chr15	59427113	59665099	protein_coding	MYO1E	-0.757807	0.0519258	-14.594	3.06566e-48	1.3588e-46
ENSG00000168003.12	chr11	62623518	62656352	protein_coding	SLC3A2	-0.756043	0.0426007	-17.7472	1.81124e-70	1.48451e-68
ENSG00000145220.9	chr4	4269428	4291896	protein_coding	LYAR	-0.755972	0.0694731	-10.8815	1.41203e-27	3.03308e-26
ENSG00000136492.4	chr17	59758627	59940882	protein_coding	BRIP1	-0.755528	0.0706801	-10.6894	1.141e-26	2.34448e-25
ENSG00000151376.12	chr11	86152150	86383678	protein_coding	ME3	-0.75475	0.0528939	-14.2691	3.4078e-46	1.41231e-44
ENSG00000112877.6	chr5	612387	667283	protein_coding	CEP72	-0.754362	0.0762608	-9.89187	4.51525e-23	7.86737e-22
ENSG00000144040.8	chr2	73169165	73302747	protein_coding	SFXN5	-0.75369	0.0551154	-13.6748	1.43684e-42	5.44701e-41
ENSG00000113810.11	chr3	160117062	160152750	protein_coding	SMC4	-0.753658	0.0449693	-16.7594	4.83674e-63	3.18205e-61
ENSG00000163918.6	chr3	186507669	186524847	protein_coding	RFC4	-0.753292	0.0582562	-12.9307	3.02153e-38	9.80727e-37
ENSG00000117226.7	chr1	89472349	89488577	protein_coding	GBP3	-0.752577	0.0668029	-11.2656	1.93977e-29	4.52438e-28
ENSG00000143226.9	chr1	161475220	161493803	protein_coding	FCGR2A	-0.752233	0.149829	-5.0206	5.15107e-07	2.53765e-06
ENSG00000106462.6	chr7	148504475	148581413	protein_coding	EZH2	-0.751954	0.0526025	-14.295	2.35075e-46	9.7977e-45
ENSG00000187837.2	chr6	26055968	26056699	protein_coding	HIST1H1C	-0.751056	0.0463026	-16.2206	3.60552e-59	2.21325e-57
ENSG00000158008.5	chr1	26346375	26362955	protein_coding	EXTL1	-0.750673	0.0502664	-14.9339	1.98356e-50	9.38736e-49
ENSG00000180525.9	chr10	695888	711109	protein_coding	PRR26	-0.750545	0.218292	-3.43827	0.000585446	0.0017673
ENSG00000166173.9	chr15	71123863	71146498	protein_coding	LARP6	-0.750258	0.0580858	-12.9164	3.63915e-38	1.17599e-36
ENSG00000143473.7	chr1	210856555	211307457	protein_coding	KCNH1	-0.750218	0.111998	-6.69849	2.10578e-11	1.70968e-10
ENSG00000108179.9	chr10	81107225	81115093	protein_coding	PPIF	-0.750152	0.0515875	-14.5413	6.6279e-48	2.90262e-46
ENSG00000121621.6	chr11	28042167	28129855	protein_coding	KIF18A	-0.748824	0.0633364	-11.823	2.97035e-32	7.74031e-31
ENSG00000166451.9	chr16	81040103	81066719	protein_coding	CENPN	-0.748414	0.061718	-12.1263	7.66034e-34	2.12047e-32
ENSG00000240583.6	chr7	30893010	30965131	protein_coding	AQP1	-0.747799	0.33052	-2.26249	0.0236671	0.0493631
ENSG00000138658.11	chr4	113460492	113558151	protein_coding	C4orf21	-0.747515	0.0564793	-13.2352	5.49398e-40	1.90549e-38
ENSG00000024526.12	chr1	68939835	68962904	protein_coding	DEPDC1	-0.744214	0.0666086	-11.1729	5.53231e-29	1.25447e-27
ENSG00000123219.8	chr5	64813593	64858998	protein_coding	CENPK	-0.743488	0.0784357	-9.47894	2.56873e-21	4.06536e-20
ENSG00000070814.13	chr5	149737202	149779871	protein_coding	TCOF1	-0.743318	0.0391049	-19.0083	1.45619e-80	1.63082e-78
ENSG00000112029.5	chr6	153291664	153304714	protein_coding	FBXO5	-0.743133	0.0539563	-13.7729	3.71191e-43	1.43687e-41
ENSG00000198826.6	chr15	32907345	32932150	protein_coding	ARHGAP11A	-0.743101	0.0509648	-14.5807	3.7293e-48	1.64302e-46
ENSG00000269375.1	chr14	101359265	101360646	protein_coding	AL117190.3	-0.742234	0.22793	-3.25641	0.0011283	0.00321931
ENSG00000145779.7	chr5	118604387	118735383	protein_coding	TNFAIP8	-0.741775	0.0750121	-9.88873	4.65904e-23	8.08909e-22
ENSG00000142765.13	chr1	27668513	27680421	protein_coding	SYTL1	-0.741508	0.0842432	-8.80199	1.34414e-18	1.85511e-17
ENSG00000073910.15	chr13	32605437	32870794	protein_coding	FRY	-0.741341	0.0689606	-10.7502	5.91298e-27	1.23575e-25
ENSG00000196917.4	chr12	123104824	123215390	protein_coding	HCAR1	-0.741329	0.0600069	-12.354	4.63197e-35	1.34035e-33
ENSG00000057704.6	chr12	94960900	95044338	protein_coding	TMCC3	-0.74086	0.0687819	-10.7712	4.71045e-27	9.90072e-26
ENSG00000053747.11	chr18	21269407	21535030	protein_coding	LAMA3	-0.740695	0.26979	-2.74545	0.00604283	0.0146925
ENSG00000186469.4	chr14	52292913	52446060	protein_coding	GNG2	-0.736408	0.046949	-15.6853	1.90731e-55	1.03255e-53
ENSG00000165490.8	chr11	82611017	82669319	protein_coding	C11orf82	-0.736066	0.0851619	-8.64314	5.46876e-18	7.30712e-17
ENSG00000101003.8	chr20	25388363	25433264	protein_coding	GINS1	-0.735136	0.0582017	-12.6308	1.42748e-36	4.36303e-35
ENSG00000140525.13	chr15	89787180	89860492	protein_coding	FANCI	-0.734818	0.0476094	-15.4343	9.62059e-54	5.05891e-52
ENSG00000071539.9	chr5	892758	919472	protein_coding	TRIP13	-0.734096	0.0507713	-14.4589	2.20309e-47	9.45074e-46
ENSG00000106366.7	chr7	100770370	100782547	protein_coding	SERPINE1	-0.734048	0.0655225	-11.203	3.94178e-29	9.02181e-28
ENSG00000164053.13	chr3	48488114	48507115	protein_coding	ATRIP	-0.733792	0.0749383	-9.79195	1.21918e-22	2.07742e-21
ENSG00000180616.4	chr17	71161151	71167185	protein_coding	SSTR2	-0.73369	0.268037	-2.73727	0.00619513	0.015013
ENSG00000100297.11	chr22	35796056	35821423	protein_coding	MCM5	-0.732988	0.0421198	-17.4024	7.90611e-68	6.04117e-66
ENSG00000117650.8	chr1	211836114	211848960	protein_coding	NEK2	-0.732143	0.0552002	-13.2634	3.77364e-40	1.31504e-38
ENSG00000172167.3	chr8	121457640	121554373	protein_coding	MTBP	-0.731857	0.0901347	-8.11959	4.67768e-16	5.5658e-15
ENSG00000107796.8	chr10	90694831	90751147	protein_coding	ACTA2	-0.731819	0.0599898	-12.1991	3.14445e-34	8.8207e-33
ENSG00000139618.10	chr13	32889611	32973805	protein_coding	BRCA2	-0.730505	0.0604257	-12.0893	1.20292e-33	3.30488e-32
ENSG00000233608.2	chr2	239756673	239795893	protein_coding	TWIST2	-0.730101	0.0905981	-8.05867	7.7127e-16	9.01618e-15
ENSG00000237649.3	chr6	33359313	33377701	protein_coding	KIFC1	-0.729567	0.0443149	-16.4633	6.73778e-61	4.26078e-59
ENSG00000125319.10	chr17	42219274	42239844	protein_coding	C17orf53	-0.728955	0.0752774	-9.68359	3.54065e-22	5.89613e-21
ENSG00000147883.9	chr9	22002902	22009362	protein_coding	CDKN2B	-0.728863	0.16931	-4.3049	1.67065e-05	6.58165e-05
ENSG00000155858.5	chr5	157170703	157187717	protein_coding	LSM11	-0.728573	0.0984792	-7.39824	1.38e-13	1.35334e-12
ENSG00000144063.3	chr2	110841447	110874143	protein_coding	MALL	-0.727589	0.0707353	-10.2861	8.14235e-25	1.53346e-23
ENSG00000101412.9	chr20	32263489	32274210	protein_coding	E2F1	-0.726034	0.0532865	-13.6251	2.83996e-42	1.06018e-40
ENSG00000147854.12	chr9	6413151	6507054	protein_coding	UHRF2	-0.724289	0.0408545	-17.7285	2.52625e-70	2.05903e-68
ENSG00000100033.12	chr22	18900294	18924066	protein_coding	PRODH	-0.72425	0.109236	-6.63016	3.35315e-11	2.66346e-10
ENSG00000147536.7	chr8	41386725	41402565	protein_coding	GINS4	-0.722273	0.0746094	-9.68072	3.64132e-22	6.05689e-21
ENSG00000086730.12	chr7	73613982	73644161	protein_coding	LAT2	-0.721984	0.159518	-4.52603	6.01024e-06	2.5411e-05
ENSG00000092010.10	chr14	24605367	24608176	protein_coding	PSME1	-0.719683	0.0453113	-15.8831	8.29932e-57	4.6473e-55
ENSG00000111664.6	chr12	6949118	6956557	protein_coding	GNB3	-0.719598	0.12114	-5.94023	2.84624e-09	1.8493e-08
ENSG00000105486.9	chr19	48618702	48673860	protein_coding	LIG1	-0.719225	0.0488111	-14.7349	3.85039e-49	1.77639e-47
ENSG00000110660.10	chr11	107661717	107799019	protein_coding	SLC35F2	-0.717655	0.0519714	-13.8086	2.2603e-43	8.8429e-42
ENSG00000203760.4	chr6	126661320	126670021	protein_coding	CENPW	-0.716886	0.0828159	-8.65638	4.86963e-18	6.51252e-17
ENSG00000102879.11	chr16	30194148	30200397	protein_coding	CORO1A	-0.716195	0.0670878	-10.6755	1.32546e-26	2.71589e-25
ENSG00000120539.10	chr10	27443753	27475853	protein_coding	MASTL	-0.716155	0.0604554	-11.846	2.25679e-32	5.9124e-31
ENSG00000184584.8	chr5	138855119	138862520	protein_coding	TMEM173	-0.715995	0.244917	-2.92342	0.00346211	0.00893134
ENSG00000242114.1	chr22	30821518	30825045	protein_coding	MTFP1	-0.715809	0.21599	-3.31409	0.000919424	0.00266473
ENSG00000076003.4	chr2	136597196	136633996	protein_coding	MCM6	-0.715425	0.0402029	-17.7954	7.67438e-71	6.36107e-69
ENSG00000112312.5	chr6	24775159	24786327	protein_coding	GMNN	-0.714889	0.0756062	-9.45542	3.21716e-21	5.05883e-20
ENSG00000012963.9	chr14	93673401	93695561	protein_coding	UBR7	-0.714501	0.0670615	-10.6544	1.66298e-26	3.38384e-25
ENSG00000151849.10	chr13	25457171	25497018	protein_coding	CENPJ	-0.713885	0.0493006	-14.4802	1.61541e-47	6.97049e-46
ENSG00000182217.7	chr1	149825607	149832714	protein_coding	HIST2H4B	-0.713866	0.290943	-2.45363	0.0141424	0.0313323
ENSG00000120334.11	chr1	173768688	173793858	protein_coding	CENPL	-0.713725	0.0719935	-9.91375	3.62785e-23	6.35133e-22
ENSG00000162745.6	chr1	161952982	161993644	protein_coding	OLFML2B	-0.713123	0.046754	-15.2527	1.58056e-52	7.88723e-51
ENSG00000170500.8	chr2	100889753	100939195	protein_coding	LONRF2	-0.712421	0.0711353	-10.015	1.30956e-23	2.32597e-22
ENSG00000123473.11	chr1	47715811	47779819	protein_coding	STIL	-0.712306	0.0472357	-15.0798	2.19835e-51	1.07507e-49
ENSG00000186871.5	chrX	71424510	71458897	protein_coding	ERCC6L	-0.711904	0.0613703	-11.6002	4.1134e-31	1.02807e-29
ENSG00000102384.9	chrX	100353178	100418670	protein_coding	CENPI	-0.711117	0.0666869	-10.6635	1.50791e-26	3.07685e-25
ENSG00000175175.4	chr17	56833230	57058983	protein_coding	PPM1E	-0.710895	0.105696	-6.72583	1.74589e-11	1.42935e-10
ENSG00000136930.8	chr9	127115745	127177723	protein_coding	PSMB7	-0.710677	0.0414343	-17.1519	6.08393e-66	4.48529e-64
ENSG00000161618.5	chr19	49956426	49974305	protein_coding	ALDH16A1	-0.708884	0.0676133	-10.4844	1.019e-25	2.00399e-24
ENSG00000165304.3	chr9	36572859	36677678	protein_coding	MELK	-0.708105	0.0525581	-13.4728	2.26069e-41	8.16912e-40
ENSG00000196924.10	chrX	153576892	153603006	protein_coding	FLNA	-0.707776	0.0395329	-17.9035	1.10801e-71	9.73392e-70
ENSG00000148848.10	chr10	127700950	128077024	protein_coding	ADAM12	-0.70659	0.212365	-3.32724	0.000877116	0.00255118
ENSG00000028137.12	chr1	12227060	12269285	protein_coding	TNFRSF1B	-0.706221	0.132497	-5.3301	9.81599e-08	5.32977e-07
ENSG00000162951.6	chr2	80515483	80531874	protein_coding	LRRTM1	-0.705062	0.143778	-4.90381	9.39956e-07	4.44412e-06
ENSG00000156587.11	chr11	57319129	57335757	protein_coding	UBE2L6	-0.703477	0.0453366	-15.5168	2.67125e-54	1.40971e-52
ENSG00000125885.9	chr20	5931298	5975852	protein_coding	MCM8	-0.702251	0.0555131	-12.6502	1.11592e-36	3.42504e-35
ENSG00000130164.7	chr19	11200038	11244492	protein_coding	LDLR	-0.701286	0.0422732	-16.5894	8.31592e-62	5.28151e-60
ENSG00000172216.4	chr20	48807376	48809212	protein_coding	CEBPB	-0.699698	0.04939	-14.1668	1.4705e-45	5.99269e-44
ENSG00000164877.14	chr7	1468101	1499138	protein_coding	MICALL2	-0.698684	0.0592692	-11.7883	4.48453e-32	1.16653e-30
ENSG00000138346.10	chr10	70173821	70231879	protein_coding	DNA2	-0.698176	0.0699155	-9.986	1.75524e-23	3.10255e-22
ENSG00000049541.6	chr7	73645829	73668774	protein_coding	RFC2	-0.697703	0.0529895	-13.1668	1.36233e-39	4.66981e-38
ENSG00000186684.8	chr2	127941696	127977654	protein_coding	CYP27C1	-0.696989	0.058094	-11.9976	3.65786e-33	9.90119e-32
ENSG00000163794.6	chr2	27530268	27531313	protein_coding	UCN	-0.696481	0.276303	-2.52072	0.0117116	0.026528
ENSG00000143476.13	chr1	212208919	212280742	protein_coding	DTL	-0.695307	0.0459902	-15.1186	1.22171e-51	5.99454e-50
ENSG00000164032.7	chr4	100869243	100871545	protein_coding	H2AFZ	-0.695187	0.0608188	-11.4305	2.94523e-30	7.15388e-29
ENSG00000146828.13	chr7	100424442	100464631	protein_coding	SLC12A9	-0.695039	0.0518689	-13.3999	6.05313e-41	2.1766e-39
ENSG00000164087.3	chr3	52109269	52188706	protein_coding	POC1A	-0.693662	0.0650586	-10.6621	1.53094e-26	3.1195e-25
ENSG00000129116.13	chr4	169418217	169849608	protein_coding	PALLD	-0.693483	0.049282	-14.0717	5.66699e-45	2.28408e-43
ENSG00000112039.3	chr6	35420138	35434880	protein_coding	FANCE	-0.693453	0.0774991	-8.94789	3.62352e-19	5.12146e-18
ENSG00000114455.9	chr3	108015376	108097132	protein_coding	HHLA2	-0.693283	0.0445852	-15.5496	1.60072e-54	8.50581e-53
ENSG00000100557.5	chr14	57936019	57960585	protein_coding	C14orf105	-0.692808	0.147182	-4.70716	2.51186e-06	1.12455e-05
ENSG00000119969.10	chr10	96305547	96373662	protein_coding	HELLS	-0.692055	0.0565248	-12.2434	1.8226e-34	5.12248e-33
ENSG00000233538.1	chr2	232316906	232317864	protein_coding	AC017104.2	-0.691313	0.203831	-3.3916	0.000694859	0.00206487
ENSG00000130816.10	chr19	10244021	10341962	protein_coding	DNMT1	-0.690256	0.0389443	-17.7242	2.72829e-70	2.21142e-68
ENSG00000205208.4	chr4	159587831	159593407	protein_coding	C4orf46	-0.69025	0.0653306	-10.5655	4.3067e-26	8.59641e-25
ENSG00000077044.5	chr2	234263153	234380750	protein_coding	DGKD	-0.689568	0.0505235	-13.6485	2.06145e-42	7.71519e-41
ENSG00000183569.13	chr22	42949623	42970388	protein_coding	SERHL2	-0.688865	0.079973	-8.61373	7.07226e-18	9.4239e-17
ENSG00000025770.14	chr22	50946645	50961901	protein_coding	NCAPH2	-0.688256	0.0581395	-11.838	2.48304e-32	6.48197e-31
ENSG00000154930.10	chr20	24986868	25039616	protein_coding	ACSS1	-0.687275	0.0445733	-15.419	1.22004e-53	6.39259e-52
ENSG00000127586.12	chr16	838046	850737	protein_coding	CHTF18	-0.686073	0.0652172	-10.5198	7.00025e-26	1.38597e-24
ENSG00000197299.6	chr15	91260558	91358859	protein_coding	BLM	-0.685518	0.0739927	-9.26467	1.95679e-20	2.94744e-19
ENSG00000179750.11	chr22	39378352	39388809	protein_coding	APOBEC3B	-0.685437	0.0606682	-11.2981	1.34059e-29	3.14181e-28
ENSG00000187951.6	chr15	30916697	31065196	protein_coding	ARHGAP11B	-0.685261	0.0586944	-11.6751	1.70938e-31	4.33132e-30
ENSG00000175305.12	chr8	95891998	95908906	protein_coding	CCNE2	-0.684421	0.106123	-6.44931	1.12359e-10	8.4146e-10
ENSG00000113494.12	chr5	35048861	35230794	protein_coding	PRLR	-0.68387	0.0439805	-15.5494	1.60596e-54	8.50581e-53
ENSG00000159055.3	chr21	33640530	33651380	protein_coding	MIS18A	-0.683023	0.0707783	-9.65019	4.90657e-22	8.12464e-21
ENSG00000156802.8	chr8	124332090	124428590	protein_coding	ATAD2	-0.682867	0.0430994	-15.844	1.54683e-56	8.56359e-55
ENSG00000158014.10	chr1	26363743	26372624	protein_coding	SLC30A2	-0.682631	0.199068	-3.42914	0.000605502	0.00182334
ENSG00000054654.11	chr14	64319683	64693165	protein_coding	SYNE2	-0.682577	0.0402861	-16.9433	2.15798e-64	1.52946e-62
ENSG00000108106.9	chr19	55912652	55919145	protein_coding	UBE2S	-0.68164	0.053203	-12.8121	1.4035e-37	4.43766e-36
ENSG00000166825.9	chr15	90328120	90358633	protein_coding	ANPEP	-0.681477	0.0529341	-12.8741	6.30042e-38	2.02705e-36
ENSG00000171867.12	chr20	4666882	4682236	protein_coding	PRNP	-0.67965	0.0375518	-18.099	3.24443e-73	2.93821e-71
ENSG00000158270.10	chr18	319361	500722	protein_coding	COLEC12	-0.679451	0.187503	-3.62369	0.000290434	0.000930137
ENSG00000170727.7	chr8	145486055	145515082	protein_coding	BOP1	-0.679381	0.0966581	-7.0287	2.08462e-12	1.84794e-11
ENSG00000187790.6	chr14	45605143	45670093	protein_coding	FANCM	-0.678939	0.0822829	-8.25128	1.5671e-16	1.93283e-15
ENSG00000072864.8	chr16	15737124	15820210	protein_coding	NDE1	-0.678829	0.0424574	-15.9885	1.53727e-57	8.8099e-56
ENSG00000175550.3	chr11	65686728	65689032	protein_coding	DRAP1	-0.678001	0.0486754	-13.929	4.22129e-44	1.67834e-42
ENSG00000256655.1	chr8	128959126	128960591	protein_coding	TMEM75	-0.676733	0.144499	-4.6833	2.82298e-06	1.25541e-05
ENSG00000188312.9	chr9	95087766	95382815	protein_coding	CENPP	-0.675752	0.102787	-6.57429	4.8886e-11	3.81696e-10
ENSG00000099331.9	chr19	17186591	17325346	protein_coding	MYO9B	-0.675347	0.0396884	-17.0162	6.22477e-65	4.47665e-63
ENSG00000091651.4	chr16	46723555	46732306	protein_coding	ORC6	-0.675312	0.0666843	-10.127	4.19299e-24	7.63218e-23
ENSG00000074800.9	chr1	8921061	8939308	protein_coding	ENO1	-0.675222	0.0385303	-17.5244	9.32499e-69	7.31588e-67
ENSG00000176014.8	chr18	12307668	12344319	protein_coding	TUBB6	-0.673559	0.0439629	-15.3211	5.53009e-53	2.8269e-51
ENSG00000137310.7	chr6	31126319	31134936	protein_coding	TCF19	-0.673431	0.0519571	-12.9613	2.02839e-38	6.62774e-37
ENSG00000111602.7	chr12	56810903	56843187	protein_coding	TIMELESS	-0.67266	0.0472103	-14.2482	4.60194e-46	1.89118e-44
ENSG00000006634.3	chr7	87505531	87538856	protein_coding	DBF4	-0.672484	0.0607331	-11.0728	1.70024e-28	3.77371e-27
ENSG00000120254.11	chr6	151186685	151423023	protein_coding	MTHFD1L	-0.672468	0.0399129	-16.8484	1.07823e-63	7.3919e-62
ENSG00000170819.4	chr3	133118839	133194066	protein_coding	BFSP2	-0.671172	0.262174	-2.56003	0.0104664	0.0239963
ENSG00000130695.9	chr1	26560691	26605299	protein_coding	CEP85	-0.669562	0.0486238	-13.7703	3.84813e-43	1.48568e-41
ENSG00000214706.6	chr3	50325163	50330349	protein_coding	IFRD2	-0.669356	0.0516146	-12.9683	1.84989e-38	6.07155e-37
ENSG00000140403.8	chr15	78556428	78574538	protein_coding	DNAJA4	-0.668932	0.256344	-2.60951	0.00906722	0.0211252
ENSG00000173868.7	chr17	47300724	47308128	protein_coding	PHOSPHO1	-0.668367	0.135997	-4.91456	8.89822e-07	4.22341e-06
ENSG00000149089.8	chr11	34874641	34938046	protein_coding	APIP	-0.668189	0.0756391	-8.83391	1.01083e-18	1.407e-17
ENSG00000170921.10	chr17	61086917	61505060	protein_coding	TANC2	-0.667388	0.0446589	-14.9441	1.70157e-50	8.07887e-49
ENSG00000213397.6	chrX	152713124	152760978	protein_coding	HAUS7	-0.666551	0.236582	-2.81742	0.00484107	0.0120583
ENSG00000072571.15	chr5	162887209	162918947	protein_coding	HMMR	-0.666157	0.0617865	-10.7816	4.20509e-27	8.85121e-26
ENSG00000159259.7	chr21	37757676	37791313	protein_coding	CHAF1B	-0.665241	0.0573742	-11.5948	4.37993e-31	1.09282e-29
ENSG00000100401.15	chr22	41641615	41682255	protein_coding	RANGAP1	-0.665011	0.0431686	-15.405	1.5155e-53	7.91244e-52
ENSG00000040275.12	chr5	169010638	169031782	protein_coding	SPDL1	-0.664942	0.0538598	-12.3458	5.13155e-35	1.47618e-33
ENSG00000165244.6	chr9	99148223	99180611	protein_coding	ZNF367	-0.66486	0.0615374	-10.8042	3.28921e-27	6.95331e-26
ENSG00000185480.7	chr12	102513956	102591298	protein_coding	PARPBP	-0.664567	0.101092	-6.57389	4.90161e-11	3.82508e-10
ENSG00000162139.5	chr11	74699179	74729938	protein_coding	NEU3	-0.66451	0.0681902	-9.74494	1.93887e-22	3.27337e-21
ENSG00000173546.7	chr15	75966663	76005189	protein_coding	CSPG4	-0.66333	0.0410849	-16.1454	1.22421e-58	7.30095e-57
ENSG00000162062.10	chr16	2510081	2514964	protein_coding	C16orf59	-0.663091	0.0755256	-8.77968	1.63946e-18	2.2521e-17
ENSG00000153094.17	chr2	111876955	111926024	protein_coding	BCL2L11	-0.662026	0.0844863	-7.8359	4.655e-15	5.08893e-14
ENSG00000151503.8	chr11	134020014	134095348	protein_coding	NCAPD3	-0.661789	0.0463127	-14.2896	2.54124e-46	1.05616e-44
ENSG00000104147.4	chr15	41601466	41624819	protein_coding	OIP5	-0.661396	0.110846	-5.96681	2.41941e-09	1.58037e-08
ENSG00000167553.10	chr12	49582519	49667114	protein_coding	TUBA1C	-0.661117	0.0476359	-13.8786	8.54487e-44	3.37902e-42
ENSG00000136122.11	chr13	73302061	73330336	protein_coding	BORA	-0.659413	0.0827768	-7.96616	1.63687e-15	1.84869e-14
ENSG00000145375.7	chr4	123844229	124240605	protein_coding	SPATA5	-0.659169	0.0498136	-13.2327	5.6813e-40	1.96581e-38
ENSG00000178295.10	chr2	17935125	17966632	protein_coding	GEN1	-0.659049	0.0581444	-11.3347	8.83336e-30	2.08016e-28
ENSG00000060656.15	chr1	29563028	29653325	protein_coding	PTPRU	-0.658904	0.11686	-5.63843	1.71611e-08	1.02388e-07
ENSG00000168393.8	chr2	242615157	242626406	protein_coding	DTYMK	-0.658881	0.0589372	-11.1794	5.14538e-29	1.17217e-27
ENSG00000159200.13	chr21	35885440	35987441	protein_coding	RCAN1	-0.65845	0.0831452	-7.91928	2.38895e-15	2.66526e-14
ENSG00000144560.9	chr3	11597544	11762220	protein_coding	VGLL4	-0.65732	0.0446346	-14.7267	4.34393e-49	1.98535e-47
ENSG00000106351.8	chr7	100136834	100165842	protein_coding	AGFG2	-0.657053	0.0717231	-9.16097	5.14343e-20	7.57623e-19
ENSG00000101868.6	chrX	24712036	25015103	protein_coding	POLA1	-0.656862	0.0566205	-11.6011	4.06641e-31	1.01806e-29
ENSG00000165271.12	chr9	33461439	33473928	protein_coding	NOL6	-0.656481	0.0507133	-12.9449	2.50985e-38	8.16453e-37
ENSG00000182199.6	chr12	57623110	57628718	protein_coding	SHMT2	-0.656479	0.0486896	-13.483	1.97037e-41	7.13762e-40
ENSG00000171368.10	chr5	660883	693510	protein_coding	TPPP	-0.655927	0.187151	-3.5048	0.00045695	0.00141016
ENSG00000013619.9	chrX	149529689	149682448	protein_coding	MAMLD1	-0.655266	0.0896825	-7.30651	2.74176e-13	2.6239e-12
ENSG00000105523.3	chr19	49104067	49118111	protein_coding	FAM83E	-0.655253	0.215653	-3.03847	0.00237785	0.00633588
ENSG00000148835.9	chr10	105127724	105148822	protein_coding	TAF5	-0.655221	0.101479	-6.45673	1.06992e-10	8.04554e-10
ENSG00000188229.5	chr9	140135665	140138159	protein_coding	TUBB4B	-0.654669	0.0387583	-16.8911	5.2343e-64	3.65678e-62
ENSG00000138376.6	chr2	215590370	215674428	protein_coding	BARD1	-0.652006	0.0555558	-11.7361	8.3282e-32	2.13607e-30
ENSG00000105011.4	chr19	14230321	14247768	protein_coding	ASF1B	-0.652004	0.0544512	-11.9741	4.85646e-33	1.30973e-31
ENSG00000142089.11	chr11	319669	327537	protein_coding	IFITM3	-0.651695	0.114031	-5.71509	1.09644e-08	6.70245e-08
ENSG00000140750.12	chr16	24930706	25026987	protein_coding	ARHGAP17	-0.651609	0.0464883	-14.0166	1.23358e-44	4.94478e-43
ENSG00000123136.10	chr19	14519631	14530192	protein_coding	DDX39A	-0.650425	0.0443424	-14.6682	1.02981e-48	4.67749e-47
ENSG00000104889.4	chr19	12917394	12924452	protein_coding	RNASEH2A	-0.649387	0.0670488	-9.68528	3.48252e-22	5.81252e-21
ENSG00000197006.9	chr16	21608539	21668794	protein_coding	METTL9	-0.649319	0.0553765	-11.7255	9.43001e-32	2.40605e-30
ENSG00000167996.11	chr11	61727190	61735132	protein_coding	FTH1	-0.649007	0.0524832	-12.366	3.99318e-35	1.16008e-33
ENSG00000197892.8	chr8	28924796	29120641	protein_coding	KIF13B	-0.648696	0.0375557	-17.2729	7.52694e-67	5.63407e-65
ENSG00000116670.10	chr1	11734537	11751707	protein_coding	MAD2L2	-0.647828	0.0527153	-12.2892	1.03559e-34	2.93303e-33
ENSG00000160949.12	chr8	145654165	145669827	protein_coding	TONSL	-0.646586	0.0496622	-13.0197	9.45422e-39	3.13807e-37
ENSG00000005187.7	chr16	20621565	20808903	protein_coding	ACSM3	-0.646239	0.249635	-2.58873	0.00963297	0.0222805
ENSG00000100479.8	chr14	50110273	50155140	protein_coding	POLE2	-0.645106	0.0799467	-8.0692	7.07629e-16	8.33196e-15
ENSG00000188807.8	chr1	9648932	9674935	protein_coding	TMEM201	-0.645017	0.0584295	-11.0392	2.47115e-28	5.41917e-27
ENSG00000184220.6	chr3	99536678	99897447	protein_coding	CMSS1	-0.644485	0.084747	-7.60481	2.85323e-14	2.94787e-13
ENSG00000164105.3	chr4	174291120	174298683	protein_coding	SAP30	-0.644432	0.0764222	-8.43252	3.38299e-17	4.36133e-16
ENSG00000132780.12	chr1	46049518	46084566	protein_coding	NASP	-0.644151	0.038358	-16.7931	2.74017e-63	1.82732e-61
ENSG00000162783.8	chr1	181057638	181059977	protein_coding	IER5	-0.643197	0.066671	-9.64732	5.04586e-22	8.33646e-21
ENSG00000102385.8	chrX	100474758	100519486	protein_coding	DRP2	-0.642849	0.260956	-2.46344	0.0137612	0.0306304
ENSG00000064787.8	chr20	52553316	52687304	protein_coding	BCAS1	-0.640752	0.203115	-3.15462	0.00160708	0.00443604
ENSG00000187840.4	chr8	37887859	37917883	protein_coding	EIF4EBP1	-0.64022	0.0592556	-10.8044	3.28151e-27	6.94704e-26
ENSG00000180573.8	chr6	26124373	26139344	protein_coding	HIST1H2AC	-0.639332	0.0588668	-10.8606	1.77489e-27	3.7848e-26
ENSG00000165891.11	chr12	77415027	77459360	protein_coding	E2F7	-0.638781	0.0872673	-7.31983	2.48292e-13	2.3824e-12
ENSG00000144227.4	chr2	139428342	139537918	protein_coding	NXPH2	-0.638666	0.199241	-3.20549	0.00134833	0.00378734
ENSG00000183763.4	chr3	49866034	49894007	protein_coding	TRAIP	-0.638241	0.0923836	-6.90859	4.89501e-12	4.19233e-11
ENSG00000164362.14	chr5	1253262	1295184	protein_coding	TERT	-0.638014	0.0988771	-6.45259	1.09953e-10	8.24706e-10
ENSG00000099901.12	chr22	20103461	20114878	protein_coding	RANBP1	-0.637892	0.0523262	-12.1907	3.48445e-34	9.73721e-33
ENSG00000111581.5	chr12	69080514	69136785	protein_coding	NUP107	-0.637767	0.0499317	-12.7728	2.32683e-37	7.27865e-36
ENSG00000144034.10	chr2	73956231	73964527	protein_coding	TPRKB	-0.637695	0.0836844	-7.62024	2.53204e-14	2.62341e-13
ENSG00000123416.11	chr12	49521565	49525180	protein_coding	TUBA1B	-0.637042	0.0479275	-13.2918	2.58336e-40	9.11067e-39
ENSG00000176619.6	chr19	2427636	2456994	protein_coding	LMNB2	-0.636646	0.0343393	-18.5399	9.84351e-77	9.89138e-75
ENSG00000174130.8	chr4	38825336	38858438	protein_coding	TLR6	-0.636062	0.0690793	-9.20772	3.3313e-20	4.97188e-19
ENSG00000269690.1	chr1	201592013	201592738	protein_coding	AC096677.1	-0.635932	0.119789	-5.30877	1.10368e-07	5.95734e-07
ENSG00000166912.12	chr15	31231144	31283810	protein_coding	MTMR10	-0.635781	0.0494626	-12.8538	8.19205e-38	2.61842e-36
ENSG00000077514.4	chr11	74204896	74380162	protein_coding	POLD3	-0.635269	0.0549137	-11.5685	5.95162e-31	1.47494e-29
ENSG00000198598.2	chr12	132312938	132336328	protein_coding	MMP17	-0.634914	0.0593835	-10.6918	1.11248e-26	2.28908e-25
ENSG00000062822.8	chr19	50887461	50921273	protein_coding	POLD1	-0.634544	0.0532652	-11.9129	1.01366e-32	2.68922e-31
ENSG00000079616.8	chr16	29802040	29816706	protein_coding	KIF22	-0.633261	0.0444106	-14.2592	3.92787e-46	1.6187e-44
ENSG00000268798.1	chr19	1440838	1441937	protein_coding	AC027307.3	-0.633023	0.193828	-3.2659	0.00109118	0.00312792
ENSG00000115687.9	chr2	242045514	242089679	protein_coding	PASK	-0.630832	0.089175	-7.07409	1.50428e-12	1.35644e-11
ENSG00000197586.8	chr20	25176329	25207365	protein_coding	ENTPD6	-0.630014	0.0440488	-14.3026	2.10656e-46	8.80495e-45
ENSG00000004468.8	chr4	15779898	15854853	protein_coding	CD38	-0.628968	0.167286	-3.75984	0.000170024	0.000567688
ENSG00000156876.8	chr1	100549119	100598511	protein_coding	SASS6	-0.628745	0.0902933	-6.96336	3.32251e-12	2.88771e-11
ENSG00000187514.10	chr2	232571605	232578251	protein_coding	PTMA	-0.628677	0.0425163	-14.7867	1.78436e-49	8.31058e-48
ENSG00000128973.7	chr15	68499330	68549549	protein_coding	CLN6	-0.627311	0.0541215	-11.5908	4.58861e-31	1.14295e-29
ENSG00000120129.5	chr5	172195093	172198198	protein_coding	DUSP1	-0.627181	0.0774998	-8.09268	5.83667e-16	6.9112e-15
ENSG00000090975.8	chr12	123468027	123634562	protein_coding	PITPNM2	-0.625118	0.0771794	-8.09954	5.51676e-16	6.54825e-15
ENSG00000078114.14	chr10	21068902	21463116	protein_coding	NEBL	-0.624899	0.0392366	-15.9264	4.15402e-57	2.35303e-55
ENSG00000106236.3	chr7	98246609	98259180	protein_coding	NPTX2	-0.624718	0.0551746	-11.3226	1.01443e-29	2.38504e-28
ENSG00000196754.6	chr1	153533584	153540366	protein_coding	S100A2	-0.624694	0.122706	-5.09096	3.56246e-07	1.80286e-06
ENSG00000122483.13	chr1	93645476	93744287	protein_coding	CCDC18	-0.624316	0.0659897	-9.46081	3.0557e-21	4.81011e-20
ENSG00000121210.11	chr4	154387498	154557863	protein_coding	KIAA0922	-0.623099	0.0497636	-12.5212	5.71755e-36	1.70492e-34
ENSG00000173848.14	chr10	5454514	5500426	protein_coding	NET1	-0.622838	0.071386	-8.72494	2.6633e-18	3.61121e-17
ENSG00000203722.3	chr6	150238014	150244257	protein_coding	RAET1G	-0.62233	0.146933	-4.23546	2.28082e-05	8.79652e-05
ENSG00000126705.9	chr1	27860546	27930942	protein_coding	AHDC1	-0.621597	0.0556276	-11.1742	5.45123e-29	1.238e-27
ENSG00000142856.12	chr1	63906441	64059392	protein_coding	ITGB3BP	-0.620784	0.0934371	-6.64388	3.0554e-11	2.44282e-10
ENSG00000157778.4	chr7	1606966	1610641	protein_coding	PSMG3	-0.620615	0.0702403	-8.8356	9.95667e-19	1.38722e-17
ENSG00000198431.11	chr12	104609557	104744061	protein_coding	TXNRD1	-0.620097	0.0403302	-15.3755	2.38938e-53	1.23432e-51
ENSG00000145604.11	chr5	36152091	36184421	protein_coding	SKP2	-0.618934	0.0513761	-12.0471	2.00881e-33	5.45763e-32
ENSG00000214872.4	chr11	57308979	57318108	protein_coding	SMTNL1	-0.618883	0.155595	-3.97752	6.96389e-05	0.000246876
ENSG00000156500.10	chrX	133930819	133988640	protein_coding	FAM122C	-0.618494	0.131613	-4.69932	2.6103e-06	1.16577e-05
ENSG00000029153.10	chr12	27485787	27576241	protein_coding	ARNTL2	-0.618474	0.0575631	-10.7443	6.30528e-27	1.31399e-25
ENSG00000161692.13	chr17	42785976	42829632	protein_coding	DBF4B	-0.618176	0.0647489	-9.54729	1.33137e-21	2.14172e-20
ENSG00000146376.6	chr6	129897277	130031370	protein_coding	ARHGAP18	-0.61756	0.0581104	-10.6274	2.22302e-26	4.49228e-25
ENSG00000003249.9	chr16	90071273	90086536	protein_coding	DBNDD1	-0.616727	0.0734486	-8.39671	4.59148e-17	5.84736e-16
ENSG00000123737.8	chr4	122722472	122738176	protein_coding	EXOSC9	-0.614536	0.0589823	-10.419	2.03128e-25	3.94192e-24
ENSG00000120647.5	chr12	498439	551811	protein_coding	CCDC77	-0.613848	0.0768116	-7.99161	1.33189e-15	1.52064e-14
ENSG00000177679.14	chr7	75831216	75916605	protein_coding	SRRM3	-0.61349	0.0877219	-6.99358	2.67957e-12	2.34292e-11
ENSG00000164611.8	chr5	159848829	159855748	protein_coding	PTTG1	-0.612755	0.0550955	-11.1217	9.83925e-29	2.21398e-27
ENSG00000110104.7	chr11	60609544	60618554	protein_coding	CCDC86	-0.612342	0.0619377	-9.88642	4.76774e-23	8.26802e-22
ENSG00000114346.9	chr3	172468472	172539264	protein_coding	ECT2	-0.611394	0.0520434	-11.7478	7.25114e-32	1.86634e-30
ENSG00000174013.7	chr3	196295482	196315930	protein_coding	FBXO45	-0.61107	0.0759572	-8.04493	8.62971e-16	1.00481e-14
ENSG00000189171.9	chr1	153591263	153606568	protein_coding	S100A13	-0.610019	0.0652986	-9.34199	9.45369e-21	1.4523e-19
ENSG00000196843.11	chr2	97202480	97218375	protein_coding	ARID5A	-0.609777	0.157012	-3.88364	0.000102906	0.000356827
ENSG00000106689.6	chr9	126763949	126795580	protein_coding	LHX2	-0.608491	0.05575	-10.9146	9.8108e-28	2.1198e-26
ENSG00000135502.12	chr12	58013310	58019934	protein_coding	SLC26A10	-0.606222	0.192095	-3.15584	0.00160034	0.00441992
ENSG00000136824.14	chr9	106856541	106903698	protein_coding	SMC2	-0.605931	0.0474382	-12.7731	2.31827e-37	7.26737e-36
ENSG00000150967.13	chr12	123405498	123466196	protein_coding	ABCB9	-0.604903	0.0596023	-10.149	3.34849e-24	6.15611e-23
ENSG00000103257.4	chr16	87863629	87903094	protein_coding	SLC7A5	-0.604604	0.0444387	-13.6053	3.72225e-42	1.37902e-40
ENSG00000169689.10	chr17	79976578	79981983	protein_coding	STRA13	-0.604538	0.060991	-9.91193	3.69457e-23	6.45275e-22
ENSG00000111445.9	chr12	118451393	118470935	protein_coding	RFC5	-0.604212	0.061185	-9.87516	5.33475e-23	9.2295e-22
ENSG00000196878.8	chr1	209788215	209825811	protein_coding	LAMB3	-0.604084	0.0618109	-9.77311	1.46879e-22	2.49116e-21
ENSG00000092140.10	chr14	31028329	31089269	protein_coding	G2E3	-0.60369	0.0531661	-11.3548	7.01919e-30	1.66632e-28
ENSG00000171243.7	chr7	16501106	16570205	protein_coding	SOSTDC1	-0.603573	0.120287	-5.01779	5.22684e-07	2.57325e-06
ENSG00000123609.6	chr2	152126979	152146571	protein_coding	NMI	-0.603071	0.0714677	-8.43837	3.21788e-17	4.15577e-16
ENSG00000158710.10	chr1	159887897	159895522	protein_coding	TAGLN2	-0.601909	0.0580524	-10.3684	3.45347e-25	6.62299e-24
ENSG00000129534.9	chr14	45672393	45722743	protein_coding	MIS18BP1	-0.600819	0.0643484	-9.33697	9.91333e-21	1.51815e-19
ENSG00000113657.8	chr5	146770374	146889619	protein_coding	DPYSL3	-0.600033	0.256123	-2.34275	0.0191421	0.0410037
ENSG00000181541.4	chr4	151503077	151505843	protein_coding	MAB21L2	-0.599387	0.0575042	-10.4234	1.9398e-25	3.77437e-24
ENSG00000111319.8	chr12	6456009	6486896	protein_coding	SCNN1A	-0.598506	0.259293	-2.30822	0.0209869	0.044417
ENSG00000166845.9	chr18	51884287	51911588	protein_coding	C18orf54	-0.598456	0.0823043	-7.27126	3.56157e-13	3.38638e-12
ENSG00000165501.12	chr14	50065415	50081390	protein_coding	LRR1	-0.597325	0.0748754	-7.97759	1.4922e-15	1.69181e-14
ENSG00000108384.10	chr17	56769934	56811703	protein_coding	RAD51C	-0.59636	0.0836203	-7.13176	9.90901e-13	9.09732e-12
ENSG00000080823.17	chr14	102690837	102771537	protein_coding	MOK	-0.596216	0.0483023	-12.3434	5.2856e-35	1.51455e-33
ENSG00000144868.9	chr3	132757235	133116636	protein_coding	TMEM108	-0.596186	0.10194	-5.84839	4.96355e-09	3.15239e-08
ENSG00000173638.14	chr21	46913486	46964325	protein_coding	SLC19A1	-0.595807	0.0488952	-12.1854	3.71883e-34	1.03724e-32
ENSG00000177084.12	chr12	133200348	133263951	protein_coding	POLE	-0.594518	0.0455417	-13.0544	5.99995e-39	1.99604e-37
ENSG00000183765.16	chr22	29083731	29138410	protein_coding	CHEK2	-0.594046	0.0713169	-8.32967	8.1067e-17	1.01566e-15
ENSG00000088305.14	chr20	31350191	31397162	protein_coding	DNMT3B	-0.593634	0.0782633	-7.58509	3.3226e-14	3.42316e-13
ENSG00000174442.7	chr15	66797297	66842115	protein_coding	ZWILCH	-0.593633	0.0705251	-8.41733	3.85178e-17	4.92242e-16
ENSG00000100726.10	chr16	1543345	1560458	protein_coding	TELO2	-0.593482	0.0551447	-10.7623	5.18861e-27	1.08746e-25
ENSG00000142632.12	chr1	16524349	16539104	protein_coding	ARHGEF19	-0.592859	0.104251	-5.68683	1.29416e-08	7.83602e-08
ENSG00000137135.13	chr9	35658872	35675863	protein_coding	ARHGEF39	-0.592596	0.0728952	-8.12943	4.31308e-16	5.15287e-15
ENSG00000138796.11	chr4	108910870	108956331	protein_coding	HADH	-0.590742	0.0610296	-9.6796	3.68138e-22	6.1166e-21
ENSG00000160298.13	chr21	47720095	47743789	protein_coding	C21orf58	-0.590649	0.0624912	-9.45171	3.33351e-21	5.23618e-20
ENSG00000049759.12	chr18	55711599	56068772	protein_coding	NEDD4L	-0.589161	0.211746	-2.7824	0.00539581	0.0132889
ENSG00000136859.5	chr9	129849611	129885162	protein_coding	ANGPTL2	-0.588237	0.0598474	-9.82894	8.45069e-23	1.45176e-21
ENSG00000126088.8	chr1	45477819	45481247	protein_coding	UROD	-0.587793	0.0514879	-11.4161	3.47294e-30	8.38018e-29
ENSG00000165959.7	chr14	95648277	95786243	protein_coding	CLMN	-0.587542	0.066756	-8.80133	1.35202e-18	1.86424e-17
ENSG00000182963.5	chr17	42875816	42908184	protein_coding	GJC1	-0.586639	0.0438116	-13.3901	6.91306e-41	2.47975e-39
ENSG00000163002.8	chr2	183982241	184026408	protein_coding	NUP35	-0.586428	0.0777192	-7.54547	4.50675e-14	4.58519e-13
ENSG00000081320.6	chr2	196998290	197041227	protein_coding	STK17B	-0.586226	0.0959383	-6.11045	9.93485e-10	6.77611e-09
ENSG00000156509.9	chr8	101145588	101158028	protein_coding	FBXO43	-0.585525	0.112108	-5.22286	1.76178e-07	9.25756e-07
ENSG00000010292.8	chr12	6602522	6641121	protein_coding	NCAPD2	-0.584705	0.0399601	-14.6322	1.74982e-48	7.87472e-47
ENSG00000159231.5	chr21	37507210	37518864	protein_coding	CBR3	-0.58391	0.115365	-5.0614	4.16191e-07	2.08679e-06
ENSG00000188897.4	chr16	11453702	11617444	protein_coding	CTD-3088G3.8	-0.582331	0.252854	-2.30303	0.0212771	0.0449404
ENSG00000113578.13	chr5	141971743	142077617	protein_coding	FGF1	-0.581167	0.174455	-3.33132	0.000864354	0.00251906
ENSG00000134684.6	chr1	33240840	33283754	protein_coding	YARS	-0.580568	0.0404601	-14.3491	1.07874e-46	4.53474e-45
ENSG00000100219.12	chr22	29190543	29196585	protein_coding	XBP1	-0.580492	0.0583496	-9.94851	2.56e-23	4.50332e-22
ENSG00000171792.6	chr12	2985424	2998626	protein_coding	RHNO1	-0.579056	0.0625936	-9.25105	2.223e-20	3.34156e-19
ENSG00000135148.7	chr12	112563305	112591407	protein_coding	TRAFD1	-0.578798	0.0483844	-11.9625	5.58547e-33	1.50357e-31
ENSG00000174791.6	chr11	66097713	66104311	protein_coding	RIN1	-0.577939	0.0503367	-11.4815	1.63477e-30	3.99064e-29
ENSG00000149639.10	chr20	35405845	35492089	protein_coding	SOGA1	-0.577475	0.0522047	-11.0617	1.9232e-28	4.24928e-27
ENSG00000100206.5	chr22	38914954	38966291	protein_coding	DMC1	-0.577038	0.180163	-3.20286	0.00136069	0.00381915
ENSG00000173706.8	chr3	124684554	124774802	protein_coding	HEG1	-0.576963	0.0610789	-9.44619	3.51383e-21	5.50763e-20
ENSG00000240184.2	chr5	140855580	140892542	protein_coding	PCDHGC3	-0.576906	0.0460063	-12.5397	4.52644e-36	1.35525e-34
ENSG00000166780.6	chr16	15528152	15718885	protein_coding	C16orf45	-0.576615	0.0390386	-14.7704	2.27365e-49	1.05559e-47
ENSG00000100714.11	chr14	64854749	64926722	protein_coding	MTHFD1	-0.576516	0.0466941	-12.3467	5.0767e-35	1.46327e-33
ENSG00000176842.10	chr16	54964774	54968397	protein_coding	IRX5	-0.576491	0.102961	-5.59913	2.15436e-08	1.26934e-07
ENSG00000160392.9	chr19	40825443	40854434	protein_coding	C19orf47	-0.57634	0.0698626	-8.24962	1.589e-16	1.95736e-15
ENSG00000160678.7	chr1	153600402	153604513	protein_coding	S100A1	-0.575967	0.0614475	-9.37331	7.02899e-21	1.08322e-19
ENSG00000119927.9	chr10	113909624	113975135	protein_coding	GPAM	-0.575512	0.0521024	-11.0458	2.29756e-28	5.04604e-27
ENSG00000148459.11	chr10	26986588	27035727	protein_coding	PDSS1	-0.575373	0.0788727	-7.29496	2.98746e-13	2.85345e-12
ENSG00000139793.14	chr13	97873688	98046374	protein_coding	MBNL2	-0.575311	0.0392837	-14.645	1.44965e-48	6.56414e-47
ENSG00000075336.7	chr18	71815746	71826197	protein_coding	TIMM21	-0.574641	0.0671183	-8.56162	1.11294e-17	1.46177e-16
ENSG00000172244.4	chr5	43486803	43515247	protein_coding	C5orf34	-0.574585	0.103539	-5.54945	2.86575e-08	1.66773e-07
ENSG00000123975.4	chr9	91926113	91931618	protein_coding	CKS2	-0.5743	0.0630329	-9.11111	8.15445e-20	1.19395e-18
ENSG00000254469.3	chr11	71576555	71639700	protein_coding	RP11-849H4.2	-0.574235	0.151358	-3.79389	0.000148304	0.000500752
ENSG00000111331.8	chr12	113376157	113411054	protein_coding	OAS3	-0.573994	0.039881	-14.3927	5.75118e-47	2.42459e-45
ENSG00000151287.12	chr13	103418340	103426161	protein_coding	TEX30	-0.573517	0.0764896	-7.49798	6.48078e-14	6.5257e-13
ENSG00000198873.10	chr10	120967101	121215131	protein_coding	GRK5	-0.573167	0.056148	-10.2082	1.82299e-24	3.40269e-23
ENSG00000188566.7	chr9	140100147	140111461	protein_coding	NDOR1	-0.572669	0.0700587	-8.17413	2.9801e-16	3.60734e-15
ENSG00000080839.7	chr20	35624752	35724398	protein_coding	RBL1	-0.572486	0.0653499	-8.76031	1.94709e-18	2.65728e-17
ENSG00000103489.7	chr16	17195626	17564738	protein_coding	XYLT1	-0.572312	0.163754	-3.49496	0.000474133	0.00145859
ENSG00000186919.8	chr17	74068042	74079747	protein_coding	ZACN	-0.571647	0.186008	-3.07325	0.00211744	0.00570418
ENSG00000197785.9	chr1	1447531	1470067	protein_coding	ATAD3A	-0.571348	0.0565917	-10.096	5.75645e-24	1.04263e-22
ENSG00000029993.10	chrX	150148982	150159248	protein_coding	HMGB3	-0.571118	0.0577526	-9.88904	4.64462e-23	8.0736e-22
ENSG00000054967.8	chr11	73087309	73108519	protein_coding	RELT	-0.570376	0.103886	-5.49042	4.0098e-08	2.28192e-07
ENSG00000180198.11	chr1	28832455	28865812	protein_coding	RCC1	-0.569753	0.0413069	-13.7932	2.80186e-43	1.08746e-41
ENSG00000139722.2	chr12	123349882	123380991	protein_coding	VPS37B	-0.569637	0.0570844	-9.97884	1.88656e-23	3.33066e-22
ENSG00000037965.4	chr12	54402832	54407570	protein_coding	HOXC8	-0.569064	0.0664444	-8.56452	1.08527e-17	1.4267e-16
ENSG00000166896.3	chr12	58335324	58351052	protein_coding	XRCC6BP1	-0.568616	0.118379	-4.80334	1.56042e-06	7.15853e-06
ENSG00000196503.2	chr4	57371509	57390614	protein_coding	ARL9	-0.568195	0.124925	-4.54827	5.4088e-06	2.30141e-05
ENSG00000136153.15	chr13	76194570	76434004	protein_coding	LMO7	-0.567258	0.0768089	-7.38532	1.52088e-13	1.48951e-12
ENSG00000095209.7	chr9	108456825	108538893	protein_coding	TMEM38B	-0.56698	0.0893994	-6.3421	2.26648e-10	1.65184e-09
ENSG00000167799.5	chr11	67395409	67397401	protein_coding	NUDT8	-0.566833	0.108472	-5.22559	1.73601e-07	9.13522e-07
ENSG00000123374.6	chr12	56360553	56366568	protein_coding	CDK2	-0.565874	0.058267	-9.71174	2.68715e-22	4.521e-21
ENSG00000196923.9	chr5	176910395	176924607	protein_coding	PDLIM7	-0.564215	0.0428137	-13.1784	1.16882e-39	4.0253e-38
ENSG00000116120.8	chr2	223435255	223521056	protein_coding	FARSB	-0.564125	0.0479475	-11.7655	5.87956e-32	1.52401e-30
ENSG00000100784.5	chr14	91336799	91526980	protein_coding	RPS6KA5	-0.564054	0.127057	-4.43939	9.02157e-06	3.71889e-05
ENSG00000100629.12	chr14	80943330	81425861	protein_coding	CEP128	-0.56331	0.0620224	-9.08236	1.06246e-19	1.54944e-18
ENSG00000197747.4	chr1	151955391	151966866	protein_coding	S100A10	-0.563164	0.0430742	-13.0743	4.61886e-39	1.55065e-37
ENSG00000144395.13	chr2	197504278	197628214	protein_coding	CCDC150	-0.562652	0.0995604	-5.65137	1.59176e-08	9.53952e-08
ENSG00000132773.7	chr1	45805342	45809647	protein_coding	TOE1	-0.562486	0.0767616	-7.32771	2.34118e-13	2.25082e-12
ENSG00000065618.12	chr10	105791044	105845760	protein_coding	COL17A1	-0.56222	0.150919	-3.72531	0.000195078	0.000646047
ENSG00000154146.8	chr11	124609742	124617106	protein_coding	NRGN	-0.562194	0.116222	-4.83726	1.3164e-06	6.09434e-06
ENSG00000131462.3	chr17	40761694	40767252	protein_coding	TUBG1	-0.561047	0.0456391	-12.2931	9.8626e-35	2.80415e-33
ENSG00000117228.9	chr1	89518002	89531043	protein_coding	GBP1	-0.561012	0.0480646	-11.672	1.77128e-31	4.4727e-30
ENSG00000074582.8	chr2	219523487	219528166	protein_coding	BCS1L	-0.559613	0.0716441	-7.81101	5.6732e-15	6.15617e-14
ENSG00000168389.13	chr1	40420802	40435638	protein_coding	MFSD2A	-0.558769	0.153771	-3.63378	0.000279294	0.000898157
ENSG00000065308.4	chr6	52362200	52441713	protein_coding	TRAM2	-0.558704	0.0339788	-16.4427	9.45427e-61	5.9275e-59
ENSG00000006625.13	chr7	30536237	30591095	protein_coding	GGCT	-0.558516	0.0635411	-8.78984	1.49779e-18	2.05943e-17
ENSG00000145194.13	chr3	183967438	184010819	protein_coding	ECE2	-0.558362	0.124766	-4.47526	7.63202e-06	3.18185e-05
ENSG00000146674.10	chr7	45951949	45961473	protein_coding	IGFBP3	-0.558265	0.152838	-3.65265	0.000259547	0.000840577
ENSG00000267942.1	chr12	66291518	66317967	protein_coding	AC090673.2	-0.557437	0.202396	-2.75419	0.00588385	0.0143583
ENSG00000171067.6	chr11	68028803	68039469	protein_coding	C11orf24	-0.556873	0.0521773	-10.6727	1.36594e-26	2.79104e-25
ENSG00000168060.10	chr11	64812290	64826021	protein_coding	NAALADL1	-0.556421	0.207785	-2.67788	0.00740907	0.0176459
ENSG00000136108.10	chr13	53029564	53050763	protein_coding	CKAP2	-0.556395	0.0468434	-11.8778	1.54435e-32	4.06043e-31
ENSG00000092621.7	chr1	120202421	120286838	protein_coding	PHGDH	-0.555979	0.0466246	-11.9246	8.81342e-33	2.35094e-31
ENSG00000196230.8	chr6	30687978	30693203	protein_coding	TUBB	-0.55589	0.0425197	-13.0737	4.65504e-39	1.55923e-37
ENSG00000203691.2	chr1	225600404	225602040	protein_coding	AC092811.1	-0.555741	0.232127	-2.39412	0.0166601	0.0361943
ENSG00000117632.16	chr1	26210672	26233482	protein_coding	STMN1	-0.555691	0.0380153	-14.6175	2.17094e-48	9.71031e-47
ENSG00000134809.4	chr11	57295936	57298276	protein_coding	TIMM10	-0.555433	0.079418	-6.99379	2.67552e-12	2.34204e-11
ENSG00000197472.10	chr1	247108849	247171395	protein_coding	ZNF695	-0.555202	0.132935	-4.17649	2.96041e-05	0.000112083
ENSG00000254093.4	chr8	10622473	10697394	protein_coding	PINX1	-0.555092	0.10346	-5.36528	8.0822e-08	4.42605e-07
ENSG00000119640.4	chr14	75519924	75536186	protein_coding	ACYP1	-0.555007	0.109652	-5.06153	4.15904e-07	2.08606e-06
ENSG00000185633.6	chr12	57628686	57634498	protein_coding	NDUFA4L2	-0.554109	0.20722	-2.67401	0.00749512	0.0178248
ENSG00000139219.13	chr12	48366748	48398269	protein_coding	COL2A1	-0.553896	0.113152	-4.89516	9.82266e-07	4.62924e-06
ENSG00000114554.7	chr3	126707437	126756235	protein_coding	PLXNA1	-0.553831	0.044007	-12.5851	2.55148e-36	7.71809e-35
ENSG00000164099.3	chr4	119201193	119274158	protein_coding	PRSS12	-0.553441	0.146269	-3.78373	0.000154494	0.000520097
ENSG00000056972.14	chr6	111877657	111927481	protein_coding	TRAF3IP2	-0.553205	0.0574068	-9.63659	5.60198e-22	9.23445e-21
ENSG00000126822.11	chr14	65170820	65213610	protein_coding	PLEKHG3	-0.552828	0.0970149	-5.69838	1.20949e-08	7.35981e-08
ENSG00000189306.6	chr22	42905974	42915808	protein_coding	RRP7A	-0.552452	0.0500719	-11.0332	2.64363e-28	5.78876e-27
ENSG00000156535.9	chr6	74405508	74538040	protein_coding	CD109	-0.552165	0.0367912	-15.0081	6.50255e-51	3.14848e-49
ENSG00000187456.9	chr17	34245070	34257777	protein_coding	RDM1	-0.551152	0.228476	-2.41229	0.0158526	0.0346453
ENSG00000115204.10	chr2	27532360	27548547	protein_coding	MPV17	-0.550985	0.0634506	-8.68368	3.83176e-18	5.16689e-17
ENSG00000167995.11	chr11	61717293	61732987	protein_coding	BEST1	-0.550672	0.160724	-3.42621	0.000612074	0.00184124
ENSG00000175048.12	chr6	157802165	158099178	protein_coding	ZDHHC14	-0.550099	0.0724447	-7.59336	3.11712e-14	3.21825e-13
ENSG00000134470.15	chr10	5990855	6020150	protein_coding	IL15RA	-0.549925	0.101621	-5.41153	6.24879e-08	3.46863e-07
ENSG00000166922.4	chr15	32933877	32989299	protein_coding	SCG5	-0.549234	0.228312	-2.40563	0.0161447	0.0351997
ENSG00000019549.4	chr8	49830249	49834299	protein_coding	SNAI2	-0.548875	0.0399311	-13.7456	5.41476e-43	2.08504e-41
ENSG00000167460.10	chr19	16177831	16213813	protein_coding	TPM4	-0.548123	0.0360512	-15.204	3.3256e-52	1.64831e-50
ENSG00000176912.3	chr18	641320	658340	protein_coding	C18orf56	-0.547926	0.178674	-3.06662	0.0021649	0.00582349
ENSG00000163584.13	chr3	170582664	170588272	protein_coding	RPL22L1	-0.547645	0.128843	-4.25047	2.13323e-05	8.27078e-05
ENSG00000168615.7	chr8	38854388	38962663	protein_coding	ADAM9	-0.546761	0.034967	-15.6365	4.10671e-55	2.19889e-53
ENSG00000178966.11	chr9	86595626	86618985	protein_coding	RMI1	-0.546393	0.0668099	-8.17833	2.87812e-16	3.48967e-15
ENSG00000221829.5	chr9	35073832	35080013	protein_coding	FANCG	-0.545815	0.0551467	-9.89751	4.26749e-23	7.44451e-22
ENSG00000138092.6	chr2	25016005	25045245	protein_coding	CENPO	-0.545282	0.0543553	-10.0318	1.10472e-23	1.9741e-22
ENSG00000142798.12	chr1	22148738	22263790	protein_coding	HSPG2	-0.544874	0.11575	-4.70733	2.50987e-06	1.124e-05
ENSG00000137273.3	chr6	1390069	1395832	protein_coding	FOXF2	-0.544312	0.0742003	-7.33571	2.20548e-13	2.12175e-12
ENSG00000203485.8	chr14	105155943	105185942	protein_coding	INF2	-0.543852	0.0483351	-11.2517	2.27147e-29	5.28125e-28
ENSG00000197451.6	chr5	177631508	177638164	protein_coding	HNRNPAB	-0.543659	0.0400223	-13.5839	4.9893e-42	1.83454e-40
ENSG00000165801.5	chr14	21538429	21558399	protein_coding	ARHGEF40	-0.543491	0.043512	-12.4906	8.40214e-36	2.48524e-34
ENSG00000148180.12	chr9	123970072	124095121	protein_coding	GSN	-0.542809	0.0445097	-12.1953	3.29253e-34	9.21846e-33
ENSG00000104524.9	chr8	144686083	144691943	protein_coding	PYCRL	-0.54239	0.0648212	-8.36748	5.88652e-17	7.43852e-16
ENSG00000130717.8	chr9	134399188	134406655	protein_coding	UCK1	-0.541807	0.0687442	-7.88149	3.23498e-15	3.56309e-14
ENSG00000196420.3	chr1	153509623	153514241	protein_coding	S100A5	-0.541304	0.176329	-3.06986	0.00214161	0.00576399
ENSG00000119986.6	chr10	99437181	99447080	protein_coding	AVPI1	-0.540868	0.0953866	-5.67027	1.42574e-08	8.57606e-08
ENSG00000132688.10	chr1	156638555	156647189	protein_coding	NES	-0.540672	0.201819	-2.679	0.00738431	0.0175983
ENSG00000172115.4	chr7	25159710	25164980	protein_coding	CYCS	-0.539782	0.0531463	-10.1565	3.09937e-24	5.70526e-23
ENSG00000144320.9	chr2	176788620	176867567	protein_coding	KIAA1715	-0.539467	0.0689986	-7.81853	5.34432e-15	5.8122e-14
ENSG00000123427.11	chr12	58165275	58176324	protein_coding	METTL21B	-0.539298	0.0831667	-6.48454	8.90014e-11	6.73062e-10
ENSG00000137831.10	chr15	70946893	71055932	protein_coding	UACA	-0.538779	0.0474631	-11.3515	7.28683e-30	1.72706e-28
ENSG00000196739.10	chr9	116917840	117074791	protein_coding	COL27A1	-0.53871	0.0781013	-6.89758	5.28949e-12	4.51175e-11
ENSG00000048162.15	chr5	175810949	175815976	protein_coding	NOP16	-0.538411	0.0725992	-7.41622	1.20512e-13	1.18979e-12
ENSG00000007237.14	chr17	9813926	10101868	protein_coding	GAS7	-0.537109	0.132466	-4.0547	5.01995e-05	0.000182839
ENSG00000149679.7	chr20	60963688	60982341	protein_coding	CABLES2	-0.537048	0.0696592	-7.70965	1.26165e-14	1.33355e-13
ENSG00000163528.8	chr3	14153580	14166370	protein_coding	CHCHD4	-0.53678	0.0826301	-6.49617	8.2389e-11	6.26285e-10
ENSG00000129484.9	chr14	20811741	20826064	protein_coding	PARP2	-0.536716	0.0631649	-8.49706	1.94448e-17	2.53802e-16
ENSG00000240065.3	chr6	32811913	32827362	protein_coding	PSMB9	-0.536353	0.0690259	-7.77032	7.82873e-15	8.402e-14
ENSG00000174125.3	chr4	38792298	38858438	protein_coding	TLR1	-0.53574	0.181827	-2.94642	0.0032147	0.00834594
ENSG00000125898.8	chr20	814358	838106	protein_coding	FAM110A	-0.53568	0.130354	-4.10944	3.96626e-05	0.000146757
ENSG00000144354.9	chr2	174219548	174233725	protein_coding	CDCA7	-0.534925	0.0415738	-12.8669	6.91239e-38	2.21423e-36
ENSG00000006607.9	chr2	242295658	242434256	protein_coding	FARP2	-0.533868	0.0405669	-13.1602	1.4872e-39	5.07411e-38
ENSG00000146112.7	chr6	30644166	30655672	protein_coding	PPP1R18	-0.533845	0.0469576	-11.3687	5.99019e-30	1.42898e-28
ENSG00000010318.15	chr3	52444673	52457657	protein_coding	PHF7	-0.533766	0.0826999	-6.45425	1.08756e-10	8.16564e-10
ENSG00000181350.7	chr17	16344891	16395467	protein_coding	FAM211A	-0.532831	0.0752379	-7.08196	1.42131e-12	1.28716e-11
ENSG00000099194.5	chr10	102106881	102124591	protein_coding	SCD	-0.532671	0.0561905	-9.47974	2.54925e-21	4.03888e-20
ENSG00000136861.13	chr9	123151147	123342448	protein_coding	CDK5RAP2	-0.532431	0.0419608	-12.6888	6.82425e-37	2.10333e-35
ENSG00000165868.8	chr10	118430703	118502085	protein_coding	HSPA12A	-0.532408	0.124367	-4.28094	1.86109e-05	7.27525e-05
ENSG00000130377.9	chr19	6135258	6193112	protein_coding	ACSBG2	-0.531308	0.173677	-3.05918	0.00221942	0.00595921
ENSG00000171960.6	chr1	43124096	43142429	protein_coding	PPIH	-0.530685	0.064227	-8.26265	1.42477e-16	1.76395e-15
ENSG00000130204.8	chr19	45393826	45406946	protein_coding	TOMM40	-0.529605	0.0428891	-12.3482	4.97961e-35	1.43811e-33
ENSG00000110074.6	chr11	126138950	126148026	protein_coding	FOXRED1	-0.52811	0.0668133	-7.90426	2.69526e-15	2.98883e-14
ENSG00000123095.5	chr12	26272959	26278060	protein_coding	BHLHE41	-0.527461	0.183506	-2.87436	0.00404848	0.0102671
ENSG00000164687.6	chr8	82192598	82197012	protein_coding	FABP5	-0.527449	0.141431	-3.72938	0.000191949	0.000636117
ENSG00000105281.8	chr19	47278140	47291851	protein_coding	SLC1A5	-0.527126	0.0498122	-10.5823	3.60162e-26	7.20864e-25
ENSG00000134369.11	chr1	201592411	201796102	protein_coding	NAV1	-0.526623	0.0525414	-10.023	1.20778e-23	2.15302e-22
ENSG00000242419.1	chr5	140864741	140892546	protein_coding	PCDHGC4	-0.526614	0.154208	-3.41495	0.000637937	0.00190965
ENSG00000115598.5	chr2	102803433	102856462	protein_coding	IL1RL2	-0.525415	0.0958949	-5.47907	4.27566e-08	2.42475e-07
ENSG00000196081.5	chr19	23404401	23433192	protein_coding	ZNF724P	-0.52522	0.0742349	-7.07511	1.49326e-12	1.34733e-11
ENSG00000148339.8	chr9	130830480	130871524	protein_coding	SLC25A25	-0.524751	0.0569859	-9.20844	3.30909e-20	4.94375e-19
ENSG00000171793.9	chr1	41445007	41478235	protein_coding	CTPS1	-0.524371	0.0434528	-12.0676	1.56618e-33	4.28684e-32
ENSG00000111371.11	chr12	46576846	46663800	protein_coding	SLC38A1	-0.524119	0.0353009	-14.8472	7.25719e-50	3.4016e-48
ENSG00000143401.10	chr1	150190717	150208504	protein_coding	ANP32E	-0.523981	0.0516477	-10.1453	3.4775e-24	6.37528e-23
ENSG00000110880.6	chr12	109038885	109125372	protein_coding	CORO1C	-0.523861	0.0377593	-13.8737	9.14667e-44	3.60728e-42
ENSG00000130309.6	chr19	17666403	17693971	protein_coding	COLGALT1	-0.523763	0.0402967	-12.9977	1.26123e-38	4.16747e-37
ENSG00000053372.4	chr1	19578033	19586622	protein_coding	MRTO4	-0.523733	0.0502754	-10.4173	2.06775e-25	4.00211e-24
ENSG00000126953.5	chrX	100600649	100604184	protein_coding	TIMM8A	-0.523554	0.0884824	-5.91704	3.27778e-09	2.12217e-08
ENSG00000023839.6	chr10	101542489	101611949	protein_coding	ABCC2	-0.522544	0.0360744	-14.4851	1.50405e-47	6.50913e-46
ENSG00000141576.10	chr17	74138534	74236454	protein_coding	RNF157	-0.521924	0.161115	-3.23944	0.00119763	0.00339787
ENSG00000135929.4	chr2	219646472	219680016	protein_coding	CYP27A1	-0.521124	0.0567504	-9.18275	4.20211e-20	6.2209e-19
ENSG00000114767.6	chr3	51967446	51975957	protein_coding	RRP9	-0.52077	0.0640218	-8.13427	4.14431e-16	4.95932e-15
ENSG00000149636.11	chr20	35380194	35402221	protein_coding	DSN1	-0.520704	0.0606697	-8.58261	9.27479e-18	1.22697e-16
ENSG00000097046.8	chr1	91966408	91991321	protein_coding	CDC7	-0.520191	0.0660461	-7.87617	3.37557e-15	3.71515e-14
ENSG00000104626.10	chr8	8859657	8974256	protein_coding	ERI1	-0.520074	0.0664035	-7.83203	4.80072e-15	5.24043e-14
ENSG00000177606.5	chr1	59246465	59249785	protein_coding	JUN	-0.519924	0.0647283	-8.03241	9.55747e-16	1.10669e-14
ENSG00000177283.4	chr10	35927177	35930362	protein_coding	FZD8	-0.519882	0.100278	-5.18441	2.16696e-07	1.12656e-06
ENSG00000124207.12	chr20	47662849	47713489	protein_coding	CSE1L	-0.519701	0.0423841	-12.2617	1.45396e-34	4.09424e-33
ENSG00000137309.15	chr6	34204650	34214008	protein_coding	HMGA1	-0.519595	0.0405204	-12.823	1.21815e-37	3.85994e-36
ENSG00000179409.6	chr17	647654	657239	protein_coding	GEMIN4	-0.519545	0.0470308	-11.0469	2.26922e-28	4.99127e-27
ENSG00000140749.7	chr16	21652609	21663981	protein_coding	IGSF6	-0.519458	0.183084	-2.83726	0.00455022	0.0113996
ENSG00000213066.7	chr6	167412670	167466201	protein_coding	FGFR1OP	-0.51904	0.0813768	-6.37822	1.79154e-10	1.31748e-09
ENSG00000197279.3	chr6	28048753	28057341	protein_coding	ZNF165	-0.518877	0.203	-2.55605	0.0105868	0.024242
ENSG00000085117.7	chr11	44585977	44641913	protein_coding	CD82	-0.518137	0.155876	-3.32404	0.000887233	0.00257856
ENSG00000117525.9	chr1	94994781	95007356	protein_coding	F3	-0.517728	0.21379	-2.42167	0.0154493	0.033885
ENSG00000100003.13	chr22	30792846	30821305	protein_coding	SEC14L2	-0.517713	0.0547155	-9.46191	3.02383e-21	4.76504e-20
ENSG00000196411.5	chr7	100400187	100425121	protein_coding	EPHB4	-0.517379	0.0461716	-11.2056	3.82907e-29	8.77754e-28
ENSG00000143341.7	chr1	185703683	186160085	protein_coding	HMCN1	-0.517292	0.12501	-4.13799	3.50354e-05	0.00013079
ENSG00000136811.12	chr9	131217465	131263571	protein_coding	ODF2	-0.516968	0.0405227	-12.7575	2.83185e-37	8.83958e-36
ENSG00000108387.10	chr17	56597611	56618179	protein_coding	SEPTIN4	-0.516938	0.0664425	-7.78023	7.23937e-15	7.78708e-14
ENSG00000235173.2	chr8	145192672	145195746	protein_coding	FAM203A	-0.516644	0.146241	-3.53284	0.000411125	0.00127924
ENSG00000129028.4	chr15	71173681	71185124	protein_coding	THAP10	-0.515991	0.164857	-3.12993	0.00174848	0.00478533
ENSG00000198373.8	chr16	69796209	69975644	protein_coding	WWP2	-0.51583	0.0453627	-11.3712	5.81581e-30	1.38964e-28
ENSG00000135446.12	chr12	58141510	58149796	protein_coding	CDK4	-0.514901	0.058099	-8.86249	7.82487e-19	1.09436e-17
ENSG00000148229.8	chr9	116169515	116172952	protein_coding	POLE3	-0.51465	0.0575999	-8.93491	4.07518e-19	5.74322e-18
ENSG00000138381.5	chr2	190526111	190535557	protein_coding	ASNSD1	-0.513952	0.0561313	-9.15626	5.37279e-20	7.89822e-19
ENSG00000168476.7	chr8	21995533	21999464	protein_coding	REEP4	-0.513888	0.0524218	-9.80294	1.0936e-22	1.86561e-21
ENSG00000106268.11	chr7	2281857	2290781	protein_coding	NUDT1	-0.513722	0.0768102	-6.6882	2.25935e-11	1.82829e-10
ENSG00000117395.6	chr1	43629846	43736607	protein_coding	EBNA1BP2	-0.513219	0.0503789	-10.1872	2.26262e-24	4.19657e-23
ENSG00000075420.8	chr3	171757418	172119455	protein_coding	FNDC3B	-0.513197	0.0366902	-13.9873	1.86347e-44	7.42909e-43
ENSG00000116922.10	chr1	38147242	38157914	protein_coding	C1orf109	-0.512675	0.0765285	-6.69914	2.09647e-11	1.70306e-10
ENSG00000152894.10	chr6	128289924	128841870	protein_coding	PTPRK	-0.512316	0.132108	-3.878	0.00010532	0.000364852
ENSG00000155561.10	chr7	135242667	135333505	protein_coding	NUP205	-0.511711	0.0391539	-13.0692	4.93729e-39	1.65e-37
ENSG00000173110.6	chr1	161494036	161496681	protein_coding	HSPA6	-0.511609	0.110532	-4.62861	3.68122e-06	1.60927e-05
ENSG00000178074.5	chr2	200775979	200820658	protein_coding	C2orf69	-0.509087	0.0624295	-8.1546	3.50342e-16	4.21301e-15
ENSG00000186767.5	chrX	62567107	62571223	protein_coding	SPIN4	-0.508969	0.0642182	-7.92561	2.2702e-15	2.53858e-14
ENSG00000066084.8	chr12	50898768	51142450	protein_coding	DIP2B	-0.508903	0.040661	-12.5158	6.1223e-36	1.81822e-34
ENSG00000183207.8	chr19	49496705	49519252	protein_coding	RUVBL2	-0.508706	0.0436944	-11.6424	2.50924e-31	6.3036e-30
ENSG00000137193.9	chr6	37137979	37143202	protein_coding	PIM1	-0.508662	0.0588713	-8.64024	5.60973e-18	7.48866e-17
ENSG00000166157.12	chr21	10906201	11029719	protein_coding	TPTE	-0.508486	0.136729	-3.71893	0.000200066	0.000661821
ENSG00000133739.11	chr8	86019382	86058311	protein_coding	LRRCC1	-0.508405	0.103783	-4.89872	9.6462e-07	4.55193e-06
ENSG00000123545.5	chr6	97337189	97345757	protein_coding	NDUFAF4	-0.508018	0.0967107	-5.25297	1.49669e-07	7.94715e-07
ENSG00000137168.7	chr6	36822603	36842800	protein_coding	PPIL1	-0.507804	0.0724197	-7.01196	2.35003e-12	2.07278e-11
ENSG00000196839.8	chr20	43248163	43280874	protein_coding	ADA	-0.50721	0.0721066	-7.03417	2.00445e-12	1.78118e-11
ENSG00000026559.9	chr20	49620193	49639666	protein_coding	KCNG1	-0.507209	0.085827	-5.90966	3.42807e-09	2.21458e-08
ENSG00000066735.10	chr14	104605060	104647231	protein_coding	KIF26A	-0.50678	0.058033	-8.73262	2.48842e-18	3.38033e-17
ENSG00000185960.8	chrX	585079	620146	protein_coding	SHOX	-0.506379	0.110168	-4.59644	4.29769e-06	1.85282e-05
ENSG00000181649.5	chr11	2949503	2950685	protein_coding	PHLDA2	-0.506373	0.106859	-4.7387	2.15092e-06	9.70362e-06
ENSG00000189403.10	chr13	31032884	31191734	protein_coding	HMGB1	-0.506145	0.0528457	-9.5778	9.91388e-22	1.61428e-20
ENSG00000175322.7	chr18	14057456	14132489	protein_coding	ZNF519	-0.506016	0.102014	-4.96028	7.03902e-07	3.39926e-06
ENSG00000147874.6	chr9	19053141	19103117	protein_coding	HAUS6	-0.505549	0.0548932	-9.20968	3.27086e-20	4.89163e-19
ENSG00000181817.5	chr1	36856839	36863493	protein_coding	LSM10	-0.505023	0.0656134	-7.69694	1.39364e-14	1.46883e-13
ENSG00000112576.8	chr6	41902671	42018095	protein_coding	CCND3	-0.504566	0.0571911	-8.82246	1.11971e-18	1.55561e-17
ENSG00000101187.11	chr20	61273797	61317137	protein_coding	SLCO4A1	-0.503834	0.132977	-3.78888	0.000151326	0.000510134
ENSG00000100968.9	chr14	24834879	24848810	protein_coding	NFATC4	-0.503374	0.0489063	-10.2926	7.60774e-25	1.43831e-23
ENSG00000170734.7	chr6	43543887	43586701	protein_coding	POLH	-0.503364	0.0490606	-10.2601	1.06641e-24	2.0058e-23
ENSG00000089127.8	chr12	113344582	113369990	protein_coding	OAS1	-0.503345	0.0951141	-5.29201	1.20979e-07	6.48238e-07
ENSG00000110328.5	chr11	11292423	11643552	protein_coding	GALNT18	-0.503079	0.0948818	-5.30216	1.1444e-07	6.16356e-07
ENSG00000106459.10	chr7	129251555	129396922	protein_coding	NRF1	-0.502845	0.0749274	-6.71109	1.9317e-11	1.57444e-10
ENSG00000125148.6	chr16	56642111	56643409	protein_coding	MT2A	-0.502577	0.0438661	-11.4571	2.16722e-30	5.28162e-29
ENSG00000117748.5	chr1	28218035	28241257	protein_coding	RPA2	-0.502372	0.0645704	-7.78022	7.23984e-15	7.78708e-14
ENSG00000118276.7	chr18	29202210	29265799	protein_coding	B4GALT6	-0.501579	0.164733	-3.0448	0.00232833	0.00622316
ENSG00000189410.7	chr1	21046225	21059330	protein_coding	SH2D5	-0.50139	0.117815	-4.25572	2.08375e-05	8.09821e-05
ENSG00000160223.12	chr21	45642874	45660849	protein_coding	ICOSLG	-0.500858	0.0693563	-7.22152	5.14089e-13	4.82238e-12
ENSG00000086827.4	chr11	113603909	113644533	protein_coding	ZW10	-0.50083	0.060599	-8.26465	1.40102e-16	1.73748e-15
ENSG00000170515.9	chr12	56498103	56507691	protein_coding	PA2G4	-0.500156	0.0463831	-10.7831	4.13512e-27	8.71643e-26
ENSG00000141627.9	chr18	46570039	46987717	protein_coding	DYM	-0.499958	0.0648101	-7.71419	1.21749e-14	1.28966e-13
ENSG00000129355.6	chr19	10677138	10679735	protein_coding	CDKN2D	-0.499933	0.101898	-4.90623	9.28439e-07	4.39391e-06
ENSG00000143621.12	chr1	153634512	153643524	protein_coding	ILF2	-0.499131	0.0481458	-10.3671	3.50098e-25	6.70534e-24
ENSG00000142634.8	chr1	15736391	15756839	protein_coding	EFHD2	-0.499121	0.0525522	-9.49762	2.14732e-21	3.41685e-20
ENSG00000181826.5	chr4	37592422	37687998	protein_coding	RELL1	-0.498477	0.0735137	-6.78074	1.19564e-11	9.91593e-11
ENSG00000164430.11	chr6	74123238	74161999	protein_coding	MB21D1	-0.49728	0.0769145	-6.46536	1.01056e-10	7.61865e-10
ENSG00000127191.13	chr9	139776364	139821059	protein_coding	TRAF2	-0.496368	0.06989	-7.10213	1.22848e-12	1.11687e-11
ENSG00000214063.6	chr11	842808	867116	protein_coding	TSPAN4	-0.496243	0.0467709	-10.6101	2.67535e-26	5.37672e-25
ENSG00000156504.12	chrX	133903596	133931262	protein_coding	FAM122B	-0.495988	0.0707851	-7.00695	2.43564e-12	2.14357e-11
ENSG00000168209.4	chr10	74033678	74035794	protein_coding	DDIT4	-0.49588	0.0579842	-8.55199	1.20989e-17	1.58768e-16
ENSG00000222011.4	chr7	102389418	102449672	protein_coding	FAM185A	-0.495805	0.123291	-4.02142	5.78491e-05	0.000208271
ENSG00000175279.17	chr1	10490159	10512210	protein_coding	APITD1	-0.495251	0.146748	-3.37483	0.0007386	0.00217984
ENSG00000184990.8	chr14	105219437	105234831	protein_coding	SIVA1	-0.495166	0.0595021	-8.32183	8.66188e-17	1.08244e-15
ENSG00000058804.10	chr1	54231133	54304533	protein_coding	NDC1	-0.495019	0.0564025	-8.77654	1.68574e-18	2.31135e-17
ENSG00000197771.8	chr10	121588972	121652068	protein_coding	MCMBP	-0.494826	0.0470576	-10.5153	7.34308e-26	1.45189e-24
ENSG00000166788.5	chr11	18091482	18127638	protein_coding	SAAL1	-0.494799	0.0757137	-6.53513	6.35561e-11	4.89208e-10
ENSG00000137824.11	chr15	41028082	41048049	protein_coding	RMDN3	-0.494226	0.0585733	-8.43773	3.23569e-17	4.17509e-16
ENSG00000090905.13	chr16	24741016	24838953	protein_coding	TNRC6A	-0.494187	0.0413202	-11.96	5.75942e-33	1.54473e-31
ENSG00000134531.5	chr12	13349650	13369708	protein_coding	EMP1	-0.493781	0.0654134	-7.54861	4.39914e-14	4.47882e-13
ENSG00000124831.14	chr2	238536219	238722325	protein_coding	LRRFIP1	-0.493666	0.0394485	-12.5142	6.24382e-36	1.85057e-34
ENSG00000235568.2	chr22	42776416	42828401	protein_coding	NFAM1	-0.493389	0.155745	-3.16793	0.00153526	0.00425861
ENSG00000103423.9	chr16	4475806	4506776	protein_coding	DNAJA3	-0.493315	0.0473182	-10.4255	1.89705e-25	3.6961e-24
ENSG00000101945.12	chrX	48553945	48567403	protein_coding	SUV39H1	-0.492908	0.0796365	-6.18947	6.03668e-10	4.20932e-09
ENSG00000122966.9	chr12	120123595	120315095	protein_coding	CIT	-0.49273	0.036987	-13.3217	1.73099e-40	6.13415e-39
ENSG00000159403.11	chr12	7187513	7245203	protein_coding	C1R	-0.49215	0.0430946	-11.4202	3.31427e-30	8.02372e-29
ENSG00000162909.13	chr1	223889295	223963720	protein_coding	CAPN2	-0.491975	0.0360388	-13.6512	1.98459e-42	7.44652e-41
ENSG00000116455.9	chr1	111982512	111991998	protein_coding	WDR77	-0.491965	0.0587104	-8.37952	5.31418e-17	6.72686e-16
ENSG00000177302.10	chr17	18174742	18218321	protein_coding	TOP3A	-0.491401	0.0515651	-9.52973	1.5769e-21	2.52563e-20
ENSG00000163702.14	chr3	9958758	9975314	protein_coding	IL17RC	-0.490986	0.0525201	-9.34854	8.88677e-21	1.36664e-19
ENSG00000174177.8	chr16	88772871	88781794	protein_coding	CTU2	-0.490777	0.0717091	-6.844	7.70144e-12	6.48237e-11
ENSG00000107957.12	chr10	105348285	105615301	protein_coding	SH3PXD2A	-0.490543	0.0578273	-8.4829	2.19641e-17	2.85923e-16
ENSG00000095002.8	chr2	47630108	47789450	protein_coding	MSH2	-0.489556	0.0515414	-9.4983	2.1334e-21	3.39838e-20
ENSG00000008441.12	chr19	13106422	13209610	protein_coding	NFIX	-0.489514	0.0474444	-10.3176	5.86444e-25	1.11592e-23
ENSG00000103121.4	chr16	81009698	81053875	protein_coding	CMC2	-0.489311	0.0710908	-6.88291	5.86438e-12	4.9732e-11
ENSG00000183060.11	chr15	100255902	100273766	protein_coding	LYSMD4	-0.487861	0.109492	-4.45569	8.36227e-06	3.46757e-05
ENSG00000175455.10	chr3	123616152	123680564	protein_coding	CCDC14	-0.487311	0.0604648	-8.05941	7.66638e-16	8.96917e-15
ENSG00000198830.6	chr1	26798941	26802463	protein_coding	HMGN2	-0.487178	0.0461702	-10.5518	4.98404e-26	9.92143e-25
ENSG00000087077.7	chr7	100464760	100471076	protein_coding	TRIP6	-0.487152	0.0427358	-11.3991	4.22269e-30	1.01393e-28
ENSG00000204963.4	chr5	140213969	140391929	protein_coding	PCDHA7	-0.486712	0.128713	-3.78137	0.000155965	0.000524809
ENSG00000134901.8	chr13	103436631	103451357	protein_coding	KDELC1	-0.485936	0.0628917	-7.72655	1.10499e-14	1.17644e-13
ENSG00000112655.11	chr6	43044006	43129457	protein_coding	PTK7	-0.485744	0.0369228	-13.1557	1.57896e-39	5.37468e-38
ENSG00000198331.6	chr11	125753509	125770543	protein_coding	HYLS1	-0.485372	0.0704359	-6.89097	5.54135e-12	4.71015e-11
ENSG00000198838.7	chr15	33603163	34158303	protein_coding	RYR3	-0.48468	0.0436391	-11.1066	1.16576e-28	2.61512e-27
ENSG00000182871.10	chr21	46825052	46933634	protein_coding	COL18A1	-0.484436	0.0499324	-9.70184	2.96111e-22	4.96485e-21
ENSG00000142552.3	chr19	50030875	50050219	protein_coding	RCN3	-0.484284	0.167928	-2.88389	0.00392799	0.0100065
ENSG00000144452.10	chr2	215796266	216003151	protein_coding	ABCA12	-0.484131	0.125468	-3.85861	0.000114032	0.000392531
ENSG00000072501.13	chrX	53401070	53449677	protein_coding	SMC1A	-0.484001	0.03641	-13.2931	2.5399e-40	8.97899e-39
ENSG00000130052.9	chrX	67867508	67945684	protein_coding	STARD8	-0.483864	0.0825281	-5.86302	4.54521e-09	2.90178e-08
ENSG00000101407.8	chr20	36611409	36661870	protein_coding	TTI1	-0.483685	0.0522113	-9.26399	1.96928e-20	2.96321e-19
ENSG00000141560.10	chr17	80674559	80688204	protein_coding	FN3KRP	-0.483597	0.0706946	-6.84065	7.88332e-12	6.62027e-11
ENSG00000197837.3	chr12	14920933	14924065	protein_coding	HIST4H4	-0.483472	0.0637428	-7.58473	3.33177e-14	3.4302e-13
ENSG00000134962.6	chr4	39408473	39453156	protein_coding	KLB	-0.483207	0.14928	-3.23691	0.00120832	0.00342596
ENSG00000175216.10	chr11	46764598	46867847	protein_coding	CKAP5	-0.483178	0.038471	-12.5595	3.52341e-36	1.05926e-34
ENSG00000125347.9	chr5	131817301	131826490	protein_coding	IRF1	-0.481943	0.0523703	-9.20261	3.4935e-20	5.20865e-19
ENSG00000006451.3	chr7	39663082	39747723	protein_coding	RALA	-0.481356	0.0485614	-9.9123	3.68077e-23	6.4363e-22
ENSG00000061794.8	chr12	27863706	27909228	protein_coding	MRPS35	-0.481229	0.0448882	-10.7206	8.14563e-27	1.68792e-25
ENSG00000240764.2	chr5	140868808	140892546	protein_coding	PCDHGC5	-0.481071	0.154628	-3.11116	0.00186356	0.00507995
ENSG00000161960.10	chr17	7476024	7482323	protein_coding	EIF4A1	-0.481	0.10106	-4.75955	1.94024e-06	8.79913e-06
ENSG00000122863.5	chr10	73724123	73773322	protein_coding	CHST3	-0.48094	0.0428255	-11.2302	2.89774e-29	6.70549e-28
ENSG00000149948.9	chr12	66217911	66360075	protein_coding	HMGA2	-0.480738	0.0473857	-10.1452	3.48074e-24	6.37528e-23
ENSG00000035403.12	chr10	75757872	75879918	protein_coding	VCL	-0.47968	0.0327782	-14.6341	1.70219e-48	7.68397e-47
ENSG00000163170.7	chr2	74362525	74375121	protein_coding	BOLA3	-0.479244	0.0740377	-6.47298	9.60913e-11	7.25556e-10
ENSG00000162129.8	chr11	72003469	72145692	protein_coding	CLPB	-0.479093	0.0578691	-8.27891	1.24308e-16	1.54684e-15
ENSG00000139192.7	chr12	6560856	6575683	protein_coding	TAPBPL	-0.478398	0.0730927	-6.54508	5.94622e-11	4.59142e-10
ENSG00000116750.9	chr1	192981380	193029237	protein_coding	UCHL5	-0.47816	0.0642944	-7.43704	1.02964e-13	1.02413e-12
ENSG00000185716.7	chr16	22018959	22098855	protein_coding	C16orf52	-0.478037	0.0685509	-6.97346	3.09247e-12	2.69256e-11
ENSG00000102900.8	chr16	56764017	56878797	protein_coding	NUP93	-0.477844	0.0497644	-9.60212	7.83167e-22	1.28092e-20
ENSG00000069399.8	chr19	45250962	45263301	protein_coding	BCL3	-0.477729	0.0693165	-6.892	5.50153e-12	4.67901e-11
ENSG00000184640.13	chr17	75276651	75496678	protein_coding	SEPTIN9	-0.475697	0.0393466	-12.0899	1.19417e-33	3.28698e-32
ENSG00000152193.7	chr13	79188426	79233314	protein_coding	RNF219	-0.475657	0.0923339	-5.15149	2.58426e-07	1.32611e-06
ENSG00000137055.10	chr9	26904081	26947461	protein_coding	PLAA	-0.474627	0.0534454	-8.88059	6.65044e-19	9.32778e-18
ENSG00000086475.10	chr10	13359424	13390297	protein_coding	SEPHS1	-0.474292	0.0444335	-10.6742	1.34409e-26	2.75023e-25
ENSG00000172922.4	chr11	65482367	65488418	protein_coding	RNASEH2C	-0.474274	0.0677474	-7.00062	2.54835e-12	2.23606e-11
ENSG00000152256.9	chr2	173420101	173489823	protein_coding	PDK1	-0.474146	0.0715474	-6.62702	3.42539e-11	2.71496e-10
ENSG00000148019.8	chr9	80850978	80894606	protein_coding	CEP78	-0.473995	0.049458	-9.58378	9.35531e-22	1.52672e-20
ENSG00000154174.7	chr3	100082275	100120242	protein_coding	TOMM70A	-0.47394	0.0412052	-11.5019	1.28987e-30	3.16978e-29
ENSG00000103540.12	chr16	19535133	19564730	protein_coding	CCP110	-0.473783	0.0480716	-9.85577	6.47173e-23	1.11571e-21
ENSG00000147155.6	chrX	48379546	48387104	protein_coding	EBP	-0.473702	0.0683579	-6.92974	4.2161e-12	3.62782e-11
ENSG00000158062.16	chr1	26607819	26644854	protein_coding	UBXN11	-0.472657	0.069074	-6.84276	7.76794e-12	6.5346e-11
ENSG00000128951.9	chr15	48623208	48635570	protein_coding	DUT	-0.472393	0.0607711	-7.77332	7.64539e-15	8.21124e-14
ENSG00000134262.8	chr1	114437370	114447823	protein_coding	AP4B1	-0.472041	0.0867455	-5.44168	5.27804e-08	2.95776e-07
ENSG00000137760.10	chr11	107373452	107436472	protein_coding	ALKBH8	-0.471854	0.0741239	-6.36575	1.94344e-10	1.42632e-09
ENSG00000164308.12	chr5	96211643	96255420	protein_coding	ERAP2	-0.47168	0.042613	-11.0689	1.77511e-28	3.92799e-27
ENSG00000173456.4	chr11	119205237	119208023	protein_coding	RNF26	-0.471208	0.048191	-9.77793	1.40041e-22	2.37795e-21
ENSG00000114378.12	chr3	50337320	50349812	protein_coding	HYAL1	-0.470924	0.125028	-3.76655	0.00016552	0.000553783
ENSG00000077348.4	chr19	41892279	41903384	protein_coding	EXOSC5	-0.470373	0.0932523	-5.04409	4.55694e-07	2.26627e-06
ENSG00000176597.7	chr3	182971032	183016292	protein_coding	B3GNT5	-0.470117	0.180597	-2.60314	0.00923755	0.0214628
ENSG00000129071.5	chr3	129149787	129158878	protein_coding	MBD4	-0.469775	0.0629432	-7.46347	8.42751e-14	8.42808e-13
ENSG00000103274.6	chr16	10837643	10863208	protein_coding	NUBP1	-0.469471	0.0975185	-4.81418	1.47807e-06	6.79348e-06
ENSG00000078269.9	chr6	158402888	158520208	protein_coding	SYNJ2	-0.469462	0.0695743	-6.74763	1.50279e-11	1.23792e-10
ENSG00000105447.8	chr19	48949030	48960279	protein_coding	GRWD1	-0.467908	0.044378	-10.5437	5.43321e-26	1.08009e-24
ENSG00000113140.6	chr5	151040657	151066726	protein_coding	SPARC	-0.467824	0.0392347	-11.9237	8.90171e-33	2.37018e-31
ENSG00000103222.14	chr16	16043434	16236931	protein_coding	ABCC1	-0.467715	0.0489433	-9.55627	1.2208e-21	1.97033e-20
ENSG00000142544.6	chr19	51600863	51611627	protein_coding	CTU1	-0.46761	0.115147	-4.06098	4.88681e-05	0.000178344
ENSG00000183092.11	chr14	101003486	101053750	protein_coding	BEGAIN	-0.467472	0.071435	-6.54401	5.98898e-11	4.62068e-10
ENSG00000166004.10	chr11	93394805	93463522	protein_coding	KIAA1731	-0.46696	0.0508876	-9.17631	4.46111e-20	6.59104e-19
ENSG00000130826.11	chrX	153991031	154005964	protein_coding	DKC1	-0.465978	0.0450053	-10.3539	4.01969e-25	7.67877e-24
ENSG00000140365.11	chr15	75628232	75634268	protein_coding	COMMD4	-0.46586	0.0534789	-8.71109	3.0097e-18	4.07337e-17
ENSG00000156299.8	chr21	32490734	32932290	protein_coding	TIAM1	-0.465335	0.11626	-4.00253	6.26677e-05	0.000224243
ENSG00000074266.13	chr11	85955586	85989855	protein_coding	EED	-0.46496	0.0669554	-6.94432	3.80286e-12	3.2838e-11
ENSG00000170364.8	chr3	4344988	4359251	protein_coding	SETMAR	-0.464647	0.0876165	-5.30318	1.138e-07	6.13132e-07
ENSG00000148411.3	chr9	138898383	138987131	protein_coding	NACC2	-0.464466	0.0480602	-9.66426	4.27709e-22	7.09832e-21
ENSG00000186314.7	chr5	144851362	145214932	protein_coding	PRELID2	-0.464358	0.0940251	-4.93866	7.86609e-07	3.77012e-06
ENSG00000153107.7	chr2	112523848	112642267	protein_coding	ANAPC1	-0.463975	0.0438038	-10.5921	3.2416e-26	6.50581e-25
ENSG00000174799.6	chr4	56815037	56899529	protein_coding	CEP135	-0.463856	0.0745791	-6.21965	4.98257e-10	3.51102e-09
ENSG00000158042.8	chr11	6702013	6704632	protein_coding	MRPL17	-0.463767	0.0548835	-8.45003	2.91217e-17	3.77092e-16
ENSG00000147996.12	chr9	70432004	70497240	protein_coding	CBWD5	-0.463285	0.167076	-2.7729	0.00555588	0.0136442
ENSG00000108960.3	chr17	53469974	53499353	protein_coding	MMD	-0.462831	0.113623	-4.07339	4.63344e-05	0.000169604
ENSG00000174516.10	chr11	66234216	66244808	protein_coding	PELI3	-0.462413	0.0806733	-5.73192	9.93021e-09	6.09565e-08
ENSG00000149136.3	chr11	57093459	57103351	protein_coding	SSRP1	-0.462339	0.0405516	-11.4012	4.1223e-30	9.91446e-29
ENSG00000111554.10	chr12	68666223	68726161	protein_coding	MDM1	-0.462057	0.0968828	-4.76923	1.84929e-06	8.41529e-06
ENSG00000145050.11	chr3	51422478	51426828	protein_coding	MANF	-0.461895	0.0513148	-9.0012	2.23256e-19	3.18928e-18
ENSG00000214367.3	chr4	2229191	2243891	protein_coding	HAUS3	-0.46173	0.0731489	-6.3122	2.75105e-10	1.98332e-09
ENSG00000136908.13	chr9	130697378	130700763	protein_coding	DPM2	-0.461088	0.0627306	-7.35028	1.97789e-13	1.9078e-12
ENSG00000112578.5	chr6	41888926	41900784	protein_coding	BYSL	-0.460893	0.0571376	-8.06636	7.24251e-16	8.51402e-15
ENSG00000142513.4	chr19	51293672	51298481	protein_coding	ACPT	-0.46034	0.123049	-3.74113	0.000183198	0.000608627
ENSG00000197959.9	chr1	171810621	172387606	protein_coding	DNM3	-0.460292	0.0584863	-7.87008	3.54415e-15	3.89484e-14
ENSG00000120526.6	chr8	110253148	110346614	protein_coding	NUDCD1	-0.46025	0.061622	-7.46893	8.08524e-14	8.10236e-13
ENSG00000173145.7	chr10	96075004	96122716	protein_coding	NOC3L	-0.460212	0.0581416	-7.91536	2.46534e-15	2.74632e-14
ENSG00000100147.9	chr22	42196683	42222303	protein_coding	CCDC134	-0.459957	0.0713054	-6.45052	1.11466e-10	8.35623e-10
ENSG00000163781.8	chr3	133317019	133380737	protein_coding	TOPBP1	-0.459702	0.0434355	-10.5836	3.55226e-26	7.11956e-25
ENSG00000187123.10	chr2	150186499	150330662	protein_coding	LYPD6	-0.459113	0.0722918	-6.35083	2.14154e-10	1.56233e-09
ENSG00000110675.8	chr11	107461817	107537505	protein_coding	ELMOD1	-0.459082	0.145496	-3.1553	0.00160334	0.00442654
ENSG00000107130.6	chr9	132934857	132999583	protein_coding	NCS1	-0.459062	0.0390874	-11.7445	7.53675e-32	1.93646e-30
ENSG00000243927.1	chr21	35445524	35515334	protein_coding	MRPS6	-0.458736	0.0520861	-8.80726	1.28241e-18	1.77326e-17
ENSG00000105810.5	chr7	92234235	92465908	protein_coding	CDK6	-0.458106	0.046652	-9.81966	9.26581e-23	1.58807e-21
ENSG00000115107.15	chr2	119981384	120023228	protein_coding	STEAP3	-0.458023	0.0567766	-8.06711	7.19815e-16	8.46865e-15
ENSG00000160256.8	chr21	46359925	46396904	protein_coding	FAM207A	-0.457079	0.0660082	-6.92458	4.37267e-12	3.76034e-11
ENSG00000115594.7	chr2	102681004	102796334	protein_coding	IL1R1	-0.456799	0.0356868	-12.8002	1.63507e-37	5.15875e-36
ENSG00000156787.12	chr8	124054208	124164393	protein_coding	TBC1D31	-0.456449	0.0718303	-6.35455	2.09044e-10	1.52809e-09
ENSG00000178409.9	chr6	107386386	107436473	protein_coding	BEND3	-0.455756	0.0659517	-6.91044	4.8315e-12	4.1452e-11
ENSG00000126777.13	chr14	56025790	56168244	protein_coding	KTN1	-0.455387	0.0523967	-8.69115	3.58782e-18	4.84686e-17
ENSG00000138035.10	chr2	55861400	55921045	protein_coding	PNPT1	-0.455145	0.0601232	-7.57021	3.72627e-14	3.82562e-13
ENSG00000248905.4	chr15	33057747	33486897	protein_coding	FMN1	-0.454856	0.0445659	-10.2064	1.85685e-24	3.46148e-23
ENSG00000179583.13	chr16	10971055	11026079	protein_coding	CIITA	-0.454844	0.158028	-2.87824	0.00399899	0.0101629
ENSG00000142207.5	chr21	33683329	33765335	protein_coding	URB1	-0.454561	0.0448823	-10.1278	4.15761e-24	7.57717e-23
ENSG00000132382.10	chr17	4442192	4458926	protein_coding	MYBBP1A	-0.453953	0.0404025	-11.2358	2.72096e-29	6.30635e-28
ENSG00000204899.5	chr13	73282495	73301825	protein_coding	MZT1	-0.453844	0.0886798	-5.11779	3.09145e-07	1.57481e-06
ENSG00000169991.6	chr1	19230775	19283180	protein_coding	IFFO2	-0.453774	0.130621	-3.47399	0.000512785	0.00156894
ENSG00000167747.9	chr19	51300961	51308186	protein_coding	C19orf48	-0.453738	0.0437221	-10.3778	3.13019e-25	6.01087e-24
ENSG00000172667.6	chr3	178735011	178790067	protein_coding	ZMAT3	-0.453355	0.071499	-6.34072	2.28694e-10	1.66427e-09
ENSG00000059377.11	chr7	139476850	139720125	protein_coding	TBXAS1	-0.453002	0.0772106	-5.86709	4.43502e-09	2.83389e-08
ENSG00000131470.10	chr17	40724333	40729849	protein_coding	PSMC3IP	-0.452371	0.0815637	-5.54623	2.91887e-08	1.69528e-07
ENSG00000152455.11	chr10	14920819	14946314	protein_coding	SUV39H2	-0.452187	0.0652498	-6.93009	4.20586e-12	3.62113e-11
ENSG00000126215.9	chr14	104163946	104181841	protein_coding	XRCC3	-0.451799	0.0569811	-7.92894	2.21025e-15	2.47342e-14
ENSG00000132661.3	chr20	23331373	23335414	protein_coding	NXT1	-0.451582	0.0777087	-5.81122	6.20197e-09	3.89842e-08
ENSG00000111801.11	chr6	26440700	26453643	protein_coding	BTN3A3	-0.451284	0.0572437	-7.88355	3.18198e-15	3.50999e-14
ENSG00000176225.8	chr18	67671029	67873181	protein_coding	RTTN	-0.451186	0.0450022	-10.0259	1.1734e-23	2.09427e-22
ENSG00000183814.11	chr1	226418850	226497570	protein_coding	LIN9	-0.450788	0.0873012	-5.1636	2.42247e-07	1.24877e-06
ENSG00000152953.8	chr4	5053169	5502725	protein_coding	STK32B	-0.450778	0.039085	-11.5333	8.9684e-31	2.21881e-29
ENSG00000175756.9	chr1	1309110	1310875	protein_coding	AURKAIP1	-0.450667	0.104998	-4.29215	1.76953e-05	6.94324e-05
ENSG00000088986.6	chr12	120907653	120936296	protein_coding	DYNLL1	-0.450646	0.0499987	-9.01314	2.00237e-19	2.87162e-18
ENSG00000182177.9	chr2	237102095	237173052	protein_coding	ASB18	-0.450486	0.185348	-2.43049	0.0150786	0.0331611
ENSG00000177700.5	chr11	837356	842545	protein_coding	POLR2L	-0.450408	0.0453981	-9.92129	3.36393e-23	5.90338e-22
ENSG00000115241.9	chr2	27604061	27632554	protein_coding	PPM1G	-0.449518	0.0427968	-10.5035	8.32133e-26	1.64089e-24
ENSG00000037897.12	chr12	58162254	58166576	protein_coding	METTL1	-0.448198	0.0796183	-5.62933	1.8091e-08	1.07673e-07
ENSG00000179954.10	chr19	55999771	56030465	protein_coding	SSC5D	-0.447524	0.123135	-3.63442	0.000278608	0.000896175
ENSG00000068784.8	chr2	45615819	45839304	protein_coding	SRBD1	-0.447278	0.0648722	-6.89475	5.39596e-12	4.59455e-11
ENSG00000148362.6	chr9	139886870	139888436	protein_coding	C9orf142	-0.447238	0.0809075	-5.52777	3.24331e-08	1.87333e-07
ENSG00000196966.3	chr6	26225383	26225844	protein_coding	HIST1H3E	-0.446826	0.121643	-3.67324	0.000239492	0.000782189
ENSG00000131669.5	chr9	95883771	95896570	protein_coding	NINJ1	-0.446069	0.0737225	-6.05064	1.44267e-09	9.68227e-09
ENSG00000166881.5	chr12	57449426	57481846	protein_coding	TMEM194A	-0.446038	0.045248	-9.85763	6.35322e-23	1.09657e-21
ENSG00000198885.5	chr2	96991069	96994091	protein_coding	ITPRIPL1	-0.446005	0.0860436	-5.18348	2.17788e-07	1.13183e-06
ENSG00000070785.12	chr1	45316450	45452282	protein_coding	EIF2B3	-0.445692	0.0675182	-6.60106	4.08224e-11	3.20957e-10
ENSG00000140836.10	chr16	72816784	73093597	protein_coding	ZFHX3	-0.445368	0.0544538	-8.17882	2.8663e-16	3.4782e-15
ENSG00000114491.9	chr3	124449213	124464040	protein_coding	UMPS	-0.444462	0.0609095	-7.29709	2.94068e-13	2.8106e-12
ENSG00000267796.3	chr19	36239262	36245420	protein_coding	LIN37	-0.444243	0.154937	-2.86726	0.00414044	0.010484
ENSG00000144867.7	chr3	133502877	133544616	protein_coding	SRPRB	-0.444009	0.0494732	-8.97475	2.84006e-19	4.04136e-18
ENSG00000065833.7	chr6	83920108	84140797	protein_coding	ME1	-0.44353	0.0734073	-6.04204	1.52174e-09	1.01896e-08
ENSG00000255150.1	chr12	104697517	104698980	protein_coding	EID3	-0.443162	0.0814547	-5.44059	5.31039e-08	2.9738e-07
ENSG00000108679.8	chr17	76967320	76976191	protein_coding	LGALS3BP	-0.44304	0.0483124	-9.17032	4.71636e-20	6.96114e-19
ENSG00000138193.10	chr10	95753746	96092580	protein_coding	PLCE1	-0.442968	0.104575	-4.23589	2.27653e-05	8.78227e-05
ENSG00000165233.13	chr9	95858500	95875565	protein_coding	C9orf89	-0.442885	0.0585992	-7.55787	4.09727e-14	4.186e-13
ENSG00000089280.14	chr16	31191431	31203127	protein_coding	FUS	-0.442852	0.0368641	-12.0131	3.03337e-33	8.22599e-32
ENSG00000241360.1	chr22	38054734	38062941	protein_coding	PDXP	-0.442844	0.155924	-2.84013	0.00450947	0.0113033
ENSG00000158828.5	chr1	20959948	20978004	protein_coding	PINK1	-0.442662	0.0676164	-6.54666	5.88385e-11	4.55045e-10
ENSG00000135114.8	chr12	121458095	121477045	protein_coding	OASL	-0.442299	0.163967	-2.6975	0.0069863	0.0167258
ENSG00000176845.8	chr17	81037567	81052864	protein_coding	METRNL	-0.442214	0.178399	-2.47879	0.013183	0.0294693
ENSG00000136830.7	chr9	130267618	130341268	protein_coding	FAM129B	-0.442183	0.0394312	-11.214	3.47937e-29	8.01347e-28
ENSG00000167721.6	chr17	2225797	2240801	protein_coding	TSR1	-0.441701	0.0469146	-9.415	4.73068e-21	7.3599e-20
ENSG00000183137.10	chr6	109416313	109485135	protein_coding	CEP57L1	-0.441628	0.0670786	-6.58374	4.58747e-11	3.59523e-10
ENSG00000106144.15	chr7	142985308	143004789	protein_coding	CASP2	-0.441536	0.0504889	-8.74521	2.22601e-18	3.03229e-17
ENSG00000253729.3	chr8	48685669	48872743	protein_coding	PRKDC	-0.441397	0.0330999	-13.3353	1.44316e-40	5.12656e-39
ENSG00000115053.11	chr2	232318242	232348352	protein_coding	NCL	-0.441285	0.0337957	-13.0574	5.76562e-39	1.92244e-37
ENSG00000266258.1	chr18	68002675	68019695	protein_coding	RP11-41O4.1	-0.441221	0.176712	-2.49684	0.0125304	0.0281738
ENSG00000136295.10	chr7	2671585	2704436	protein_coding	TTYH3	-0.440779	0.0387332	-11.3799	5.26835e-30	1.26088e-28
ENSG00000172183.10	chr15	89179384	89199714	protein_coding	ISG20	-0.439853	0.0875089	-5.02638	4.99818e-07	2.47063e-06
ENSG00000254726.2	chr1	156041804	156051789	protein_coding	MEX3A	-0.43967	0.0678531	-6.47973	9.18868e-11	6.94166e-10
ENSG00000144043.7	chr2	71213068	71222075	protein_coding	TEX261	-0.439656	0.0572212	-7.68345	1.54861e-14	1.62748e-13
ENSG00000130713.11	chr9	133569108	133580248	protein_coding	EXOSC2	-0.439641	0.0452531	-9.71517	2.59804e-22	4.3761e-21
ENSG00000181284.2	chr17	7338762	7340998	protein_coding	TMEM102	-0.439401	0.163307	-2.69064	0.00713149	0.0170512
ENSG00000148926.5	chr11	10326227	10328944	protein_coding	ADM	-0.439199	0.0693532	-6.33278	2.40779e-10	1.74874e-09
ENSG00000087303.12	chr14	52471521	52535712	protein_coding	NID2	-0.4389	0.0595873	-7.36567	1.76261e-13	1.71027e-12
ENSG00000125868.11	chr20	17550508	17590564	protein_coding	DSTN	-0.438588	0.0402849	-10.8872	1.32715e-27	2.85493e-26
ENSG00000161980.5	chr16	96407	103628	protein_coding	POLR3K	-0.438551	0.0770239	-5.6937	1.24315e-08	7.5521e-08
ENSG00000102901.8	chr16	67862060	67881714	protein_coding	CENPT	-0.438196	0.0584572	-7.49602	6.57825e-14	6.61477e-13
ENSG00000075131.5	chr15	66628544	66679084	protein_coding	TIPIN	-0.437716	0.0821849	-5.32599	1.00404e-07	5.44355e-07
ENSG00000141030.8	chr17	17150141	17184607	protein_coding	COPS3	-0.436955	0.0606404	-7.20567	5.77585e-13	5.387e-12
ENSG00000262814.2	chr17	79670387	79674556	protein_coding	MRPL12	-0.436593	0.0821087	-5.31726	1.05341e-07	5.69859e-07
ENSG00000106399.7	chr7	7676149	7758238	protein_coding	RPA3	-0.436544	0.08449	-5.16682	2.38113e-07	1.22833e-06
ENSG00000204839.4	chr8	144648357	144655141	protein_coding	MROH6	-0.436485	0.118051	-3.69741	0.000217807	0.000715667
ENSG00000174871.6	chr11	66045661	66052772	protein_coding	CNIH2	-0.43632	0.0786421	-5.54818	2.88661e-08	1.67721e-07
ENSG00000065183.11	chr1	118472343	118509165	protein_coding	WDR3	-0.436165	0.0471896	-9.24281	2.40113e-20	3.59826e-19
ENSG00000168077.9	chr8	27491385	27534293	protein_coding	SCARA3	-0.436117	0.0600751	-7.25954	3.88415e-13	3.67641e-12
ENSG00000100325.10	chr22	30184597	30234271	protein_coding	ASCC2	-0.435891	0.0569092	-7.65942	1.8677e-14	1.95303e-13
ENSG00000137513.5	chr11	78147007	78285919	protein_coding	NARS2	-0.435752	0.0826727	-5.27081	1.35823e-07	7.23551e-07
ENSG00000157193.10	chr1	53711217	53793742	protein_coding	LRP8	-0.435241	0.0566234	-7.68658	1.51116e-14	1.58926e-13
ENSG00000159199.9	chr17	46970127	46973233	protein_coding	ATP5G1	-0.434938	0.054292	-8.01108	1.13705e-15	1.30939e-14
ENSG00000183684.6	chr17	79845713	79849462	protein_coding	ALYREF	-0.434662	0.0428738	-10.1382	3.74039e-24	6.82529e-23
ENSG00000071626.12	chr19	1407568	1435719	protein_coding	DAZAP1	-0.433579	0.0394896	-10.9796	4.79227e-28	1.04469e-26
ENSG00000147679.7	chr8	117778742	117861702	protein_coding	UTP23	-0.433489	0.0876306	-4.94678	7.54509e-07	3.62574e-06
ENSG00000147813.11	chr8	144656955	144660819	protein_coding	NAPRT1	-0.433174	0.167722	-2.58269	0.00980346	0.0226427
ENSG00000137404.10	chr6	30655824	30659197	protein_coding	NRM	-0.433165	0.0613209	-7.0639	1.61899e-12	1.45184e-11
ENSG00000159374.13	chr2	74785010	74875465	protein_coding	M1AP	-0.433161	0.0520926	-8.31521	9.15864e-17	1.1416e-15
ENSG00000132763.10	chr1	45965725	45976739	protein_coding	MMACHC	-0.43276	0.0652705	-6.63026	3.35107e-11	2.66325e-10
ENSG00000181991.11	chr15	89010684	89022222	protein_coding	MRPS11	-0.432259	0.067759	-6.37937	1.77822e-10	1.30965e-09
ENSG00000182512.4	chr14	95999840	96011061	protein_coding	GLRX5	-0.432216	0.0746828	-5.78736	7.15022e-09	4.45818e-08
ENSG00000170412.12	chr17	72420990	72447792	protein_coding	GPRC5C	-0.431919	0.0871245	-4.95749	7.141e-07	3.44511e-06
ENSG00000169738.3	chr17	79993012	79995608	protein_coding	DCXR	-0.43174	0.0647643	-6.66633	2.62273e-11	2.1107e-10
ENSG00000141026.4	chr17	17380300	17396540	protein_coding	MED9	-0.431636	0.0853367	-5.05804	4.23589e-07	2.12026e-06
ENSG00000136717.10	chr2	127805603	127864931	protein_coding	BIN1	-0.431593	0.0559714	-7.71096	1.24875e-14	1.32087e-13
ENSG00000182379.9	chr12	57610578	57620232	protein_coding	NXPH4	-0.431538	0.102604	-4.20586	2.60094e-05	9.92416e-05
ENSG00000138074.10	chr2	27422455	27435826	protein_coding	SLC5A6	-0.431331	0.054428	-7.9248	2.2852e-15	2.55146e-14
ENSG00000081842.13	chr5	140207563	140391929	protein_coding	PCDHA6	-0.431035	0.0703039	-6.13102	8.73157e-10	5.98882e-09
ENSG00000108829.9	chr17	48452420	48474914	protein_coding	LRRC59	-0.429664	0.0412405	-10.4185	2.04151e-25	3.95654e-24
ENSG00000141068.9	chr17	25783670	25953461	protein_coding	KSR1	-0.429621	0.0569725	-7.54085	4.66904e-14	4.74701e-13
ENSG00000137656.7	chr11	116618886	116643704	protein_coding	BUD13	-0.429583	0.0584128	-7.35425	1.92003e-13	1.85565e-12
ENSG00000110107.4	chr11	60658202	60674060	protein_coding	PRPF19	-0.429295	0.0412236	-10.4138	2.14443e-25	4.13961e-24
ENSG00000080345.13	chr2	152266397	152364527	protein_coding	RIF1	-0.42895	0.0451043	-9.51017	1.90345e-21	3.03869e-20
ENSG00000213024.6	chr19	50410082	50433020	protein_coding	NUP62	-0.428894	0.0478472	-8.96384	3.13567e-19	4.44477e-18
ENSG00000011422.7	chr19	44150247	44174699	protein_coding	PLAUR	-0.428892	0.0959482	-4.47004	7.82054e-06	3.2549e-05
ENSG00000168280.12	chr2	149632819	149883273	protein_coding	KIF5C	-0.428679	0.040383	-10.6153	2.52868e-26	5.08892e-25
ENSG00000182185.14	chr14	68286496	69196935	protein_coding	RAD51B	-0.428397	0.105034	-4.07865	4.52977e-05	0.000166057
ENSG00000107371.8	chr9	37766975	37801434	protein_coding	EXOSC3	-0.428392	0.077328	-5.53993	3.02597e-08	1.75401e-07
ENSG00000111196.5	chr12	10758612	10766222	protein_coding	MAGOHB	-0.428006	0.0867741	-4.93242	8.12159e-07	3.8875e-06
ENSG00000134333.9	chr11	18415935	18429972	protein_coding	LDHA	-0.427806	0.0418131	-10.2314	1.43472e-24	2.68823e-23
ENSG00000135372.4	chr11	34127149	34169217	protein_coding	NAT10	-0.427504	0.0393615	-10.861	1.7686e-27	3.77688e-26
ENSG00000149483.7	chr11	61129473	61136981	protein_coding	TMEM138	-0.427435	0.0626949	-6.8177	9.25105e-12	7.71148e-11
ENSG00000197956.5	chr1	153507075	153508720	protein_coding	S100A6	-0.427426	0.0559885	-7.63418	2.27264e-14	2.36468e-13
ENSG00000102543.10	chr13	49822047	49867618	protein_coding	CDADC1	-0.427351	0.100645	-4.24613	2.17499e-05	8.42378e-05
ENSG00000166197.12	chr10	103911933	103923627	protein_coding	NOLC1	-0.427038	0.0385517	-11.077	1.62225e-28	3.60606e-27
ENSG00000198176.8	chr13	114239013	114295785	protein_coding	TFDP1	-0.426987	0.0401929	-10.6234	2.31892e-26	4.6732e-25
ENSG00000124795.10	chr6	18224099	18265054	protein_coding	DEK	-0.426922	0.0521883	-8.18043	2.82841e-16	3.43792e-15
ENSG00000213853.5	chr16	10622279	10674555	protein_coding	EMP2	-0.426873	0.0524523	-8.1383	4.00876e-16	4.80102e-15
ENSG00000001497.12	chrX	64732462	64754655	protein_coding	LAS1L	-0.426667	0.0496609	-8.5916	8.5769e-18	1.13772e-16
ENSG00000111361.8	chr12	124104953	124118313	protein_coding	EIF2B1	-0.426264	0.0532338	-8.0074	1.17164e-15	1.345e-14
ENSG00000100416.8	chr22	46726772	46753237	protein_coding	TRMU	-0.425531	0.0539186	-7.89211	2.97126e-15	3.28992e-14
ENSG00000113460.8	chr5	34915481	34926101	protein_coding	BRIX1	-0.425506	0.0701503	-6.06563	1.31441e-09	8.86202e-09
ENSG00000100242.11	chr22	39130730	39190148	protein_coding	SUN2	-0.425222	0.0518515	-8.20077	2.3886e-16	2.91258e-15
ENSG00000133302.8	chr5	93954052	94075141	protein_coding	ANKRD32	-0.425085	0.0770969	-5.51365	3.51466e-08	2.01814e-07
ENSG00000111640.10	chr12	6643093	6647537	protein_coding	GAPDH	-0.425055	0.0379674	-11.1953	4.30107e-29	9.82881e-28
ENSG00000109534.12	chr4	110736666	110745893	protein_coding	GAR1	-0.424134	0.0738637	-5.74212	9.34999e-09	5.76845e-08
ENSG00000157303.6	chr9	95820989	95847420	protein_coding	SUSD3	-0.423927	0.0834609	-5.07935	3.78724e-07	1.90806e-06
ENSG00000166986.8	chr12	57869228	57911352	protein_coding	MARS	-0.423534	0.0416881	-10.1596	3.00347e-24	5.53566e-23
ENSG00000132481.2	chr17	73870242	73874656	protein_coding	TRIM47	-0.423439	0.0816958	-5.18312	2.18203e-07	1.13359e-06
ENSG00000197256.6	chr19	11274943	11308467	protein_coding	KANK2	-0.423399	0.04662	-9.08192	1.0668e-19	1.55422e-18
ENSG00000175634.10	chr11	67195931	67202872	protein_coding	RPS6KB2	-0.423354	0.0618738	-6.84222	7.79773e-12	6.55215e-11
ENSG00000038210.9	chr4	25162263	25280714	protein_coding	PI4K2B	-0.423354	0.0589853	-7.17728	7.1114e-13	6.5949e-12
ENSG00000103502.9	chr16	29869678	29875057	protein_coding	CDIPT	-0.423259	0.0526587	-8.03778	9.14791e-16	1.06346e-14
ENSG00000156795.2	chr8	124428965	124479470	protein_coding	WDYHV1	-0.423221	0.0948381	-4.46256	8.09851e-06	3.36391e-05
ENSG00000146909.3	chr7	156742417	156765876	protein_coding	NOM1	-0.423164	0.0547323	-7.73153	1.06259e-14	1.13264e-13
ENSG00000196550.6	chr1	206136916	206155151	protein_coding	FAM72A	-0.423073	0.166698	-2.53796	0.01115	0.0253969
ENSG00000160193.7	chr21	44263204	44299678	protein_coding	WDR4	-0.423003	0.0615599	-6.8714	6.35735e-12	5.37882e-11
ENSG00000119922.7	chr10	91061712	91069033	protein_coding	IFIT2	-0.422926	0.0559693	-7.55639	4.14397e-14	4.22783e-13
ENSG00000010803.12	chr1	41492872	41707826	protein_coding	SCMH1	-0.422721	0.0476306	-8.87498	6.99463e-19	9.80117e-18
ENSG00000132423.6	chr6	99817276	99842080	protein_coding	COQ3	-0.42254	0.125944	-3.35499	0.000793685	0.00232837
ENSG00000101844.13	chrX	107334898	107397901	protein_coding	ATG4A	-0.42249	0.161777	-2.61156	0.00901296	0.0210255
ENSG00000137700.12	chr11	118894824	118901616	protein_coding	SLC37A4	-0.422192	0.0717249	-5.88627	3.95002e-09	2.54058e-08
ENSG00000131467.6	chr17	40976402	40995774	protein_coding	PSME3	-0.422034	0.038623	-10.927	8.56388e-28	1.85585e-26
ENSG00000105676.9	chr19	19144384	19170563	protein_coding	ARMC6	-0.421875	0.0541637	-7.78889	6.76014e-15	7.29786e-14
ENSG00000134532.11	chr12	23682440	24103966	protein_coding	SOX5	-0.421663	0.0494275	-8.53094	1.45161e-17	1.89979e-16
ENSG00000120256.5	chr6	150139934	150186199	protein_coding	LRP11	-0.421086	0.0458186	-9.19029	3.91789e-20	5.81775e-19
ENSG00000148335.10	chr9	132371163	132398209	protein_coding	NTMT1	-0.42076	0.0595321	-7.06779	1.57416e-12	1.41424e-11
ENSG00000167088.6	chr18	19192228	19210417	protein_coding	SNRPD1	-0.4207	0.0610372	-6.89252	5.48144e-12	4.66463e-11
ENSG00000132383.7	chr17	1732996	1803376	protein_coding	RPA1	-0.420527	0.045789	-9.18402	4.15307e-20	6.15451e-19
ENSG00000165732.8	chr10	70715884	70744829	protein_coding	DDX21	-0.420518	0.0452786	-9.28734	1.58193e-20	2.39823e-19
ENSG00000064393.11	chr7	139246316	139477577	protein_coding	HIPK2	-0.420321	0.0527397	-7.96972	1.59032e-15	1.7975e-14
ENSG00000160299.12	chr21	47744036	47865682	protein_coding	PCNT	-0.420219	0.0418137	-10.0498	9.20763e-24	1.64939e-22
ENSG00000175573.6	chr11	65684279	65686588	protein_coding	C11orf68	-0.419893	0.0584924	-7.17859	7.04342e-13	6.53599e-12
ENSG00000178105.5	chr11	108535752	108811657	protein_coding	DDX10	-0.419648	0.0593538	-7.07028	1.54617e-12	1.39206e-11
ENSG00000067057.12	chr10	3108525	3179904	protein_coding	PFKP	-0.41943	0.0369819	-11.3415	8.17421e-30	1.93114e-28
ENSG00000087510.5	chr20	55204358	55214339	protein_coding	TFAP2C	-0.419156	0.0745501	-5.62248	1.88239e-08	1.11898e-07
ENSG00000133121.16	chr13	33677272	33924767	protein_coding	STARD13	-0.418272	0.0423129	-9.8852	4.82621e-23	8.35955e-22
ENSG00000151012.9	chr4	139085251	139163503	protein_coding	SLC7A11	-0.418199	0.0867402	-4.82129	1.42635e-06	6.57221e-06
ENSG00000106355.5	chr7	32524951	32534895	protein_coding	LSM5	-0.417804	0.0710501	-5.88042	4.09239e-09	2.62525e-08
ENSG00000092208.12	chr14	39583427	39606177	protein_coding	GEMIN2	-0.417731	0.103694	-4.0285	5.61339e-05	0.000202792
ENSG00000145681.6	chr5	82933624	83017432	protein_coding	HAPLN1	-0.417593	0.113545	-3.67778	0.000235272	0.000769604
ENSG00000072274.8	chr3	195754054	195809060	protein_coding	TFRC	-0.417116	0.0357286	-11.6746	1.71932e-31	4.34899e-30
ENSG00000170017.8	chr3	105085753	105295744	protein_coding	ALCAM	-0.417091	0.0533221	-7.8221	5.19483e-15	5.65801e-14
ENSG00000113569.11	chr5	37288239	37371283	protein_coding	NUP155	-0.41705	0.0399255	-10.4457	1.5332e-25	2.99515e-24
ENSG00000144381.12	chr2	198351305	198381461	protein_coding	HSPD1	-0.416833	0.0420437	-9.91429	3.60822e-23	6.32451e-22
ENSG00000131779.6	chr1	145516252	145523730	protein_coding	PEX11B	-0.416686	0.0683349	-6.0977	1.07605e-09	7.30865e-09
ENSG00000155189.7	chr8	6565878	6617184	protein_coding	AGPAT5	-0.416252	0.052274	-7.9629	1.68055e-15	1.89365e-14
ENSG00000141076.13	chr16	69165194	69265033	protein_coding	CIRH1A	-0.416204	0.0493008	-8.44213	3.116e-17	4.03129e-16
ENSG00000080608.9	chr9	2720469	2844241	protein_coding	KIAA0020	-0.415799	0.0459027	-9.05827	1.32539e-19	1.92333e-18
ENSG00000140326.8	chr15	43015757	43029324	protein_coding	CDAN1	-0.415098	0.0522837	-7.93934	2.03266e-15	2.28165e-14
ENSG00000175376.4	chr11	65764016	65769647	protein_coding	EIF1AD	-0.415062	0.0633809	-6.5487	5.804e-11	4.49343e-10
ENSG00000126785.8	chr14	63670832	63759937	protein_coding	RHOJ	-0.414933	0.138674	-2.99215	0.00277023	0.00729266
ENSG00000102977.9	chr16	67691415	67694713	protein_coding	ACD	-0.414641	0.0695756	-5.95958	2.52884e-09	1.64819e-08
ENSG00000110108.5	chr11	60681346	60690915	protein_coding	TMEM109	-0.41461	0.0436087	-9.50749	1.9531e-21	3.11455e-20
ENSG00000111961.12	chr6	148593440	148873186	protein_coding	SASH1	-0.414257	0.0402251	-10.2985	7.16019e-25	1.35895e-23
ENSG00000124120.6	chr20	43104526	43123244	protein_coding	TTPAL	-0.414126	0.0489744	-8.45597	2.76778e-17	3.58711e-16
ENSG00000172336.4	chr7	100303676	100305118	protein_coding	POP7	-0.413723	0.0747038	-5.53818	3.05631e-08	1.7702e-07
ENSG00000169962.4	chr1	1266694	1270686	protein_coding	TAS1R3	-0.413569	0.166651	-2.48165	0.0130774	0.0292691
ENSG00000136104.14	chr13	51483814	51544592	protein_coding	RNASEH2B	-0.413267	0.065877	-6.2733	3.53471e-10	2.52284e-09
ENSG00000099860.4	chr19	2476120	2478257	protein_coding	GADD45B	-0.413228	0.0641801	-6.43857	1.20608e-10	9.01395e-10
ENSG00000111667.9	chr12	6961292	6975796	protein_coding	USP5	-0.413198	0.0393008	-10.5137	7.46732e-26	1.47447e-24
ENSG00000151304.5	chr5	121297656	121411265	protein_coding	SRFBP1	-0.412985	0.0721746	-5.72203	1.05257e-08	6.44768e-08
ENSG00000163428.3	chr3	120043356	120068186	protein_coding	LRRC58	-0.412917	0.0457886	-9.01789	1.91738e-19	2.75826e-18
ENSG00000148291.5	chr9	136223428	136228045	protein_coding	SURF2	-0.412621	0.0890937	-4.63132	3.63342e-06	1.58885e-05
ENSG00000166166.8	chr14	103995521	104003410	protein_coding	TRMT61A	-0.412582	0.0638816	-6.45854	1.05717e-10	7.95372e-10
ENSG00000189308.6	chr4	83831126	83934079	protein_coding	LIN54	-0.412488	0.0642722	-6.41783	1.38227e-10	1.02732e-09
ENSG00000182810.5	chr16	68055179	68057770	protein_coding	DDX28	-0.412304	0.0745667	-5.52932	3.21466e-08	1.85751e-07
ENSG00000171100.10	chrX	149737069	149841795	protein_coding	MTM1	-0.412142	0.0606754	-6.79257	1.10153e-11	9.14056e-11
ENSG00000067221.9	chr15	74275547	74286963	protein_coding	STOML1	-0.411642	0.112333	-3.66447	0.000247851	0.000806438
ENSG00000130347.8	chr6	107018903	107077373	protein_coding	RTN4IP1	-0.411172	0.0958955	-4.2877	1.80531e-05	7.07234e-05
ENSG00000161179.9	chr22	21982378	21984353	protein_coding	YDJC	-0.411129	0.081175	-5.06473	4.08986e-07	2.05417e-06
ENSG00000108270.6	chr17	35306175	35414171	protein_coding	AATF	-0.411044	0.0485371	-8.46867	2.48215e-17	3.22548e-16
ENSG00000173218.10	chr1	116184574	116240845	protein_coding	VANGL1	-0.411021	0.0552322	-7.44169	9.94085e-14	9.89432e-13
ENSG00000111641.6	chr12	6666029	6677857	protein_coding	NOP2	-0.411001	0.0424089	-9.69138	3.28079e-22	5.48205e-21
ENSG00000104611.7	chr8	19171128	19253729	protein_coding	SH2D4A	-0.410903	0.0618399	-6.64463	3.03986e-11	2.43172e-10
ENSG00000101639.14	chr18	12991361	13125051	protein_coding	CEP192	-0.410536	0.0402822	-10.1915	2.1636e-24	4.01799e-23
ENSG00000002822.11	chr7	1855429	2272878	protein_coding	MAD1L1	-0.410093	0.0532713	-7.69819	1.38003e-14	1.45553e-13
ENSG00000100911.9	chr14	24612574	24616779	protein_coding	PSME2	-0.409684	0.041697	-9.82526	8.76462e-23	1.50393e-21
ENSG00000136450.8	chr17	56080721	56084707	protein_coding	SRSF1	-0.409626	0.0407062	-10.063	8.0516e-24	1.45117e-22
ENSG00000125817.7	chr20	3764498	3767337	protein_coding	CENPB	-0.40948	0.0419884	-9.75221	1.80491e-22	3.05419e-21
ENSG00000164163.6	chr4	146019084	146050331	protein_coding	ABCE1	-0.409373	0.0567261	-7.21665	5.3282e-13	4.98852e-12
ENSG00000147459.13	chr8	25042238	25275598	protein_coding	DOCK5	-0.409352	0.071085	-5.75862	8.48022e-09	5.26506e-08
ENSG00000108064.6	chr10	60144782	60158981	protein_coding	TFAM	-0.409345	0.0589842	-6.93991	3.92347e-12	3.38396e-11
ENSG00000171962.13	chr17	17876127	17920203	protein_coding	LRRC48	-0.408691	0.105646	-3.86849	0.000109512	0.000378123
ENSG00000160208.11	chr21	45079429	45115958	protein_coding	RRP1B	-0.408626	0.043516	-9.39024	5.98657e-21	9.25489e-20
ENSG00000122687.13	chr7	2273866	2281840	protein_coding	FTSJ2	-0.408624	0.0656673	-6.22265	4.8884e-10	3.44631e-09
ENSG00000023892.9	chr6	35265595	35289548	protein_coding	DEF6	-0.408373	0.175302	-2.32954	0.0198305	0.0422806
ENSG00000069667.11	chr15	60780483	61521518	protein_coding	RORA	-0.408261	0.0528459	-7.72549	1.11423e-14	1.18542e-13
ENSG00000104064.12	chr15	50569389	50647605	protein_coding	GABPB1	-0.408029	0.0778942	-5.23824	1.62114e-07	8.57073e-07
ENSG00000093000.14	chr22	45559722	45583896	protein_coding	NUP50	-0.407554	0.0405085	-10.061	8.21953e-24	1.47962e-22
ENSG00000004777.14	chr19	36265434	36279724	protein_coding	ARHGAP33	-0.407344	0.0779687	-5.22445	1.7467e-07	9.18818e-07
ENSG00000198355.4	chr22	50354161	50357728	protein_coding	PIM3	-0.406814	0.053579	-7.5928	3.13077e-14	3.23007e-13
ENSG00000112699.6	chr6	1624041	2245926	protein_coding	GMDS	-0.406172	0.0676275	-6.00602	1.90134e-09	1.25821e-08
ENSG00000206053.8	chr16	1728257	1752281	protein_coding	HN1L	-0.405832	0.0425604	-9.53544	1.49256e-21	2.39577e-20
ENSG00000139496.11	chr13	25875662	25923938	protein_coding	NUPL1	-0.40567	0.0471586	-8.60225	7.81685e-18	1.03878e-16
ENSG00000011332.15	chr19	38701646	38720354	protein_coding	DPF1	-0.405586	0.142963	-2.83699	0.00455406	0.0114073
ENSG00000079387.9	chr12	48436681	48500091	protein_coding	SENP1	-0.405445	0.052791	-7.6802	1.58839e-14	1.6669e-13
ENSG00000136527.13	chr3	185633694	185655924	protein_coding	TRA2B	-0.40506	0.0403291	-10.0439	9.77611e-24	1.74909e-22
ENSG00000115685.10	chr2	242088991	242123067	protein_coding	PPP1R7	-0.40479	0.0641974	-6.3054	2.87459e-10	2.06934e-09
ENSG00000176125.3	chr7	100486346	100487339	protein_coding	UFSP1	-0.404755	0.171383	-2.3617	0.0181914	0.0391156
ENSG00000020577.9	chr14	55033815	55260033	protein_coding	SAMD4A	-0.404703	0.0518688	-7.80244	6.07192e-15	6.57911e-14
ENSG00000168807.12	chr16	69221032	69342955	protein_coding	SNTB2	-0.404455	0.0429189	-9.42371	4.3542e-21	6.79579e-20
ENSG00000171953.11	chr17	17880723	17942523	protein_coding	ATPAF2	-0.404325	0.0625512	-6.4639	1.0204e-10	7.68891e-10
ENSG00000138018.13	chr2	26531415	26618759	protein_coding	EPT1	-0.404319	0.0577373	-7.00274	2.51006e-12	2.2051e-11
ENSG00000076242.10	chr3	37034823	37107380	protein_coding	MLH1	-0.404101	0.0509204	-7.93595	2.08891e-15	2.34121e-14
ENSG00000173083.10	chr4	84213614	84256306	protein_coding	HPSE	-0.404093	0.106385	-3.79841	0.000145629	0.000492626
ENSG00000105325.9	chr19	3506271	3538328	protein_coding	FZR1	-0.404073	0.0448521	-9.00901	2.07918e-19	2.97596e-18
ENSG00000020922.8	chr11	94152895	94227074	protein_coding	MRE11A	-0.403729	0.0645078	-6.25861	3.88428e-10	2.7623e-09
ENSG00000152672.3	chr2	71035775	71047732	protein_coding	CLEC4F	-0.403512	0.125186	-3.22331	0.00126719	0.00357863
ENSG00000145494.7	chr5	1801514	1816719	protein_coding	NDUFS6	-0.403406	0.0748853	-5.38699	7.1649e-08	3.95174e-07
ENSG00000169683.3	chr17	79981178	79989027	protein_coding	LRRC45	-0.403395	0.0748423	-5.38993	7.04846e-08	3.89044e-07
ENSG00000120699.8	chr13	37572953	37583750	protein_coding	EXOSC8	-0.403387	0.0649778	-6.20808	5.36373e-10	3.75615e-09
ENSG00000102221.9	chrX	46771711	46920641	protein_coding	PHF16	-0.403347	0.0843235	-4.78332	1.7242e-06	7.88274e-06
ENSG00000129932.3	chr19	3490819	3500938	protein_coding	DOHH	-0.403104	0.0717369	-5.61921	1.91835e-08	1.13852e-07
ENSG00000120053.9	chr10	101156627	101190381	protein_coding	GOT1	-0.402869	0.0513036	-7.85264	4.07364e-15	4.46335e-14
ENSG00000214114.4	chr1	39328636	39347289	protein_coding	MYCBP	-0.40235	0.103335	-3.89364	9.8753e-05	0.000343645
ENSG00000171540.6	chr5	76924538	76935513	protein_coding	OTP	-0.40231	0.0558721	-7.20054	5.9974e-13	5.58653e-12
ENSG00000075188.4	chr12	102467967	102513902	protein_coding	NUP37	-0.401541	0.0682506	-5.88333	4.02082e-09	2.58273e-08
ENSG00000100092.16	chr22	38030661	38062939	protein_coding	SH3BP1	-0.401505	0.0767802	-5.22928	1.70168e-07	8.97065e-07
ENSG00000188483.6	chr9	131937835	131940540	protein_coding	IER5L	-0.40146	0.0526159	-7.63001	2.34731e-14	2.4389e-13
ENSG00000174111.8	chr17	36508111	36556019	protein_coding	SOCS7	-0.401358	0.079341	-5.05865	4.22235e-07	2.11565e-06
ENSG00000128708.8	chr2	172778958	172848599	protein_coding	HAT1	-0.400978	0.0548551	-7.30977	2.67593e-13	2.56257e-12
ENSG00000163132.6	chr4	4861393	4865663	protein_coding	MSX1	-0.400916	0.0820192	-4.88808	1.01825e-06	4.78652e-06
ENSG00000101361.10	chr20	2632791	2639039	protein_coding	NOP56	-0.400816	0.0407372	-9.83906	7.64228e-23	1.31442e-21
ENSG00000116679.11	chr1	185265520	185286461	protein_coding	IVNS1ABP	-0.40076	0.0513527	-7.80407	5.99406e-15	6.49955e-14
ENSG00000064703.7	chr1	112297867	112310638	protein_coding	DDX20	-0.400711	0.0611773	-6.55	5.75388e-11	4.45933e-10
ENSG00000135913.6	chr2	219314974	219433084	protein_coding	USP37	-0.400644	0.0637931	-6.28037	3.37766e-10	2.4149e-09
ENSG00000185798.6	chr3	196281056	196295545	protein_coding	WDR53	-0.400633	0.105701	-3.79024	0.0001505	0.000507582
ENSG00000130881.9	chr19	33668509	33698694	protein_coding	LRP3	-0.400629	0.0508133	-7.88433	3.16228e-15	3.49351e-14
ENSG00000116649.5	chr1	11114641	11120081	protein_coding	SRM	-0.400591	0.0400195	-10.0099	1.37884e-23	2.44606e-22
ENSG00000178460.13	chr8	67782984	67834283	protein_coding	MCMDC2	-0.40058	0.173747	-2.30554	0.0211362	0.0446815
ENSG00000100842.8	chr14	23825611	23834961	protein_coding	EFS	-0.40057	0.0686835	-5.83211	5.47294e-09	3.45646e-08
ENSG00000145365.10	chr4	113195698	113207059	protein_coding	TIFA	-0.400555	0.131645	-3.04269	0.00234476	0.00626024
ENSG00000163923.5	chr3	186838736	186898696	protein_coding	RPL39L	-0.400477	0.102195	-3.91875	8.9008e-05	0.000311433
ENSG00000096060.10	chr6	35541362	35696360	protein_coding	FKBP5	-0.400014	0.0556256	-7.19118	6.42315e-13	5.97931e-12
ENSG00000155304.4	chr21	15743436	15755805	protein_coding	HSPA13	-0.399855	0.0558432	-7.16031	8.04952e-13	7.45076e-12
ENSG00000198729.4	chr6	150464212	150571493	protein_coding	PPP1R14C	-0.3995	0.166463	-2.39993	0.0163981	0.0356779
ENSG00000118557.11	chr16	72146056	72210777	protein_coding	PMFBP1	-0.398839	0.174901	-2.28038	0.0225853	0.0474373
ENSG00000196821.5	chr6	34555065	34664636	protein_coding	C6orf106	-0.398816	0.0413654	-9.6413	5.35063e-22	8.83005e-21
ENSG00000041802.6	chr3	194361517	194393206	protein_coding	LSG1	-0.398521	0.0503459	-7.91567	2.45927e-15	2.74164e-14
ENSG00000109519.8	chr4	7060633	7069924	protein_coding	GRPEL1	-0.398469	0.056059	-7.10802	1.17721e-12	1.07272e-11
ENSG00000055044.6	chr2	203130439	203168389	protein_coding	NOP58	-0.398319	0.0490185	-8.12589	4.44109e-16	5.29717e-15
ENSG00000178752.11	chr2	239067623	239077541	protein_coding	FAM132B	-0.398243	0.0904971	-4.40062	1.07943e-05	4.40753e-05
ENSG00000198055.6	chr5	176830205	176869902	protein_coding	GRK6	-0.398127	0.0666877	-5.97003	2.37213e-09	1.55225e-08
ENSG00000139209.11	chr12	47158546	47226191	protein_coding	SLC38A4	-0.398025	0.0747624	-5.32387	1.01585e-07	5.50354e-07
ENSG00000128283.6	chr22	37956454	37965412	protein_coding	CDC42EP1	-0.397712	0.0483389	-8.22758	1.91033e-16	2.33944e-15
ENSG00000116031.7	chr2	71057347	71062952	protein_coding	CD207	-0.397688	0.114696	-3.46733	0.00052565	0.00160329
ENSG00000157168.14	chr8	31496902	32622548	protein_coding	NRG1	-0.397408	0.0518673	-7.66201	1.83052e-14	1.91551e-13
ENSG00000128050.4	chr4	57301907	57327534	protein_coding	PAICS	-0.397251	0.0382381	-10.3889	2.7861e-25	5.36416e-24
ENSG00000162607.8	chr1	62901968	62917475	protein_coding	USP1	-0.397241	0.054718	-7.25979	3.87701e-13	3.67215e-12
ENSG00000174021.6	chr1	84964008	84972248	protein_coding	GNG5	-0.397113	0.0689754	-5.75732	8.54601e-09	5.30366e-08
ENSG00000204315.3	chr6	32096484	32098068	protein_coding	FKBPL	-0.397049	0.103134	-3.84982	0.000118203	0.00040565
ENSG00000145912.4	chr5	177576461	177580968	protein_coding	NHP2	-0.396785	0.0648707	-6.11656	9.56179e-10	6.53382e-09
ENSG00000104356.6	chr8	99129525	99172062	protein_coding	POP1	-0.396749	0.0637918	-6.21943	4.98962e-10	3.5143e-09
ENSG00000047621.7	chr12	4596894	4647674	protein_coding	C12orf4	-0.39673	0.0859014	-4.61843	3.86647e-06	1.68024e-05
ENSG00000073536.13	chr17	33455772	33469334	protein_coding	NLE1	-0.396515	0.0574842	-6.8978	5.28129e-12	4.50737e-11
ENSG00000160229.7	chr19	20959110	20991922	protein_coding	ZNF66	-0.396027	0.134152	-2.95208	0.00315637	0.00820176
ENSG00000170876.7	chr3	14166440	14185179	protein_coding	TMEM43	-0.395549	0.0390005	-10.1421	3.5913e-24	6.56139e-23
ENSG00000070761.3	chr16	58147496	58163354	protein_coding	C16orf80	-0.39536	0.072498	-5.45339	4.94189e-08	2.77787e-07
ENSG00000150556.12	chr2	149894621	150071776	protein_coding	LYPD6B	-0.395341	0.0495576	-7.97739	1.49456e-15	1.69319e-14
ENSG00000107789.11	chr10	89264632	89313217	protein_coding	MINPP1	-0.395177	0.0685112	-5.76807	8.0183e-09	4.9846e-08
ENSG00000173207.8	chr1	154947129	154951725	protein_coding	CKS1B	-0.395144	0.0583654	-6.77018	1.28624e-11	1.06432e-10
ENSG00000111252.6	chr12	111843752	111889427	protein_coding	SH2B3	-0.394866	0.0582959	-6.77347	1.25726e-11	1.04151e-10
ENSG00000115041.8	chr2	95963052	96051825	protein_coding	KCNIP3	-0.394382	0.0744737	-5.29559	1.18634e-07	6.36837e-07
ENSG00000183145.4	chr21	38378450	38391959	protein_coding	RIPPLY3	-0.393742	0.143651	-2.74096	0.006126	0.01487
ENSG00000182173.8	chr17	73512141	73520820	protein_coding	TSEN54	-0.393481	0.0932892	-4.21786	2.46629e-05	9.45711e-05
ENSG00000087085.9	chr7	100487615	100494594	protein_coding	ACHE	-0.392833	0.100365	-3.91405	9.07623e-05	0.000317268
ENSG00000135763.5	chr1	229761981	229795946	protein_coding	URB2	-0.392783	0.0569527	-6.89666	5.32382e-12	4.53839e-11
ENSG00000164815.6	chr7	103766788	103848495	protein_coding	ORC5	-0.39278	0.0685219	-5.73218	9.9148e-09	6.09129e-08
ENSG00000204634.8	chr2	101624079	101869328	protein_coding	TBC1D8	-0.392272	0.0404184	-9.70529	2.86272e-22	4.80537e-21
ENSG00000139133.2	chr12	34175216	34182629	protein_coding	ALG10	-0.39218	0.131412	-2.98435	0.00284181	0.00746103
ENSG00000148730.6	chr10	72164135	72188374	protein_coding	EIF4EBP2	-0.391432	0.042213	-9.27277	1.8138e-20	2.73768e-19
ENSG00000151006.7	chr16	31094746	31100949	protein_coding	PRSS53	-0.390927	0.113502	-3.44425	0.000572654	0.00173118
ENSG00000119899.11	chr6	74303102	74363878	protein_coding	SLC17A5	-0.390726	0.077288	-5.05546	4.2935e-07	2.14616e-06
ENSG00000162972.6	chr2	200820040	200873263	protein_coding	C2orf47	-0.39058	0.08353	-4.67592	2.92636e-06	1.29823e-05
ENSG00000109445.6	chr4	142142041	142155851	protein_coding	ZNF330	-0.390482	0.061835	-6.3149	2.70342e-10	1.94995e-09
ENSG00000005022.5	chrX	118602363	118605282	protein_coding	SLC25A5	-0.39022	0.0526635	-7.40969	1.266e-13	1.24487e-12
ENSG00000130066.12	chrX	23801290	23804343	protein_coding	SAT1	-0.390128	0.0402859	-9.68401	3.52625e-22	5.87882e-21
ENSG00000101115.8	chr20	50400581	50419059	protein_coding	SALL4	-0.389305	0.0924248	-4.21213	2.52974e-05	9.68487e-05
ENSG00000143369.10	chr1	150480538	150486265	protein_coding	ECM1	-0.38925	0.122732	-3.17155	0.00151628	0.00421074
ENSG00000150687.7	chr11	86502101	86663952	protein_coding	PRSS23	-0.38888	0.0391301	-9.93812	2.84138e-23	4.99233e-22
ENSG00000181773.6	chr1	27719148	27722318	protein_coding	GPR3	-0.388431	0.0770637	-5.04039	4.64587e-07	2.30893e-06
ENSG00000143498.13	chr1	222731244	222763275	protein_coding	TAF1A	-0.388288	0.103816	-3.74015	0.000183913	0.000610728
ENSG00000136231.9	chr7	23349828	23510086	protein_coding	IGF2BP3	-0.388173	0.0431155	-9.00309	2.19455e-19	3.13804e-18
ENSG00000106100.6	chr7	30464143	30518400	protein_coding	NOD1	-0.386962	0.0674154	-5.73997	9.46946e-09	5.8228e-08
ENSG00000171790.11	chr1	41481269	41488909	protein_coding	SLFNL1	-0.386654	0.101014	-3.82774	0.000129323	0.000441233
ENSG00000163541.7	chr2	84650647	84687169	protein_coding	SUCLG1	-0.386226	0.0573107	-6.73917	1.59297e-11	1.31001e-10
ENSG00000186575.13	chr22	29999545	30094587	protein_coding	NF2	-0.386197	0.0384209	-10.0517	9.02604e-24	1.61884e-22
ENSG00000107262.12	chr9	33247818	33264761	protein_coding	BAG1	-0.386097	0.0702725	-5.49428	3.92314e-08	2.23346e-07
ENSG00000116127.13	chr2	73612886	73837920	protein_coding	ALMS1	-0.386045	0.0456033	-8.4653	2.55502e-17	3.31723e-16
ENSG00000067225.13	chr15	72491370	72524164	protein_coding	PKM	-0.385993	0.0347744	-11.0999	1.2554e-28	2.80761e-27
ENSG00000164306.6	chr4	185570767	185616117	protein_coding	PRIMPOL	-0.385419	0.0845516	-4.55839	5.15473e-06	2.20224e-05
ENSG00000198668.6	chr14	90862846	90874605	protein_coding	CALM1	-0.385416	0.0445081	-8.65946	4.7402e-18	6.34521e-17
ENSG00000172197.9	chr6	20100935	20212670	protein_coding	MBOAT1	-0.385185	0.107587	-3.58021	0.000343317	0.00108458
ENSG00000179115.6	chr19	13033293	13044851	protein_coding	FARSA	-0.385171	0.0463039	-8.31831	8.92236e-17	1.1131e-15
ENSG00000184967.2	chr12	132628993	132637013	protein_coding	NOC4L	-0.384867	0.0777604	-4.9494	7.4443e-07	3.58318e-06
ENSG00000108561.4	chr17	5336097	5352150	protein_coding	C1QBP	-0.384767	0.0440068	-8.74336	2.26287e-18	3.07965e-17
ENSG00000141994.11	chr19	5784843	5791249	protein_coding	DUS3L	-0.384354	0.0578572	-6.64315	3.07039e-11	2.45347e-10
ENSG00000101596.10	chr18	2655737	2805015	protein_coding	SMCHD1	-0.384212	0.0493342	-7.78795	6.81029e-15	7.3466e-14
ENSG00000064042.13	chr4	41361624	41702061	protein_coding	LIMCH1	-0.38396	0.0344983	-11.1298	8.98327e-29	2.02448e-27
ENSG00000115541.6	chr2	198364718	198368181	protein_coding	HSPE1	-0.383954	0.131595	-2.9177	0.00352622	0.00907598
ENSG00000183850.9	chr19	23258012	23330021	protein_coding	ZNF730	-0.383557	0.117163	-3.2737	0.00106148	0.00305532
ENSG00000188313.8	chr3	146232967	146262651	protein_coding	PLSCR1	-0.383508	0.0924785	-4.147	3.36866e-05	0.000126172
ENSG00000161956.8	chr17	7465192	7475287	protein_coding	SENP3	-0.383421	0.0774868	-4.94821	7.49007e-07	3.60167e-06
ENSG00000170396.6	chr2	185463093	185804219	protein_coding	ZNF804A	-0.383268	0.0588029	-6.51785	7.1324e-11	5.45573e-10
ENSG00000183527.7	chr21	40546695	40555777	protein_coding	PSMG1	-0.383207	0.0590212	-6.4927	8.43136e-11	6.39589e-10
ENSG00000091436.12	chr2	173940163	174132738	protein_coding	MLTK	-0.383181	0.0496453	-7.71838	1.17813e-14	1.25068e-13
ENSG00000250588.2	chr3	158680024	159615155	protein_coding	IQCJ-SCHIP1	-0.383096	0.104924	-3.65119	0.00026103	0.000844819
ENSG00000165916.4	chr11	47440320	47447993	protein_coding	PSMC3	-0.382887	0.0464296	-8.24661	1.62954e-16	2.00394e-15
ENSG00000154473.13	chr10	124913793	124924886	protein_coding	BUB3	-0.382556	0.0426683	-8.96581	3.07997e-19	4.37427e-18
ENSG00000125835.13	chr20	2442280	2451499	protein_coding	SNRPB	-0.382521	0.044418	-8.61184	7.1894e-18	9.5713e-17
ENSG00000155287.6	chr10	101370282	101380366	protein_coding	SLC25A28	-0.38249	0.0652915	-5.85819	4.67949e-09	2.97843e-08
ENSG00000168906.8	chr2	85766288	85772403	protein_coding	MAT2A	-0.382361	0.0363132	-10.5295	6.3142e-26	1.25353e-24
ENSG00000111906.13	chr6	125541108	125623282	protein_coding	HDDC2	-0.38224	0.0519607	-7.35633	1.89032e-13	1.82935e-12
ENSG00000141873.6	chr19	2732202	2740150	protein_coding	SLC39A3	-0.38222	0.0693538	-5.51115	3.5649e-08	2.0422e-07
ENSG00000101911.8	chrX	12809474	12842341	protein_coding	PRPS2	-0.38207	0.0665559	-5.74059	9.43489e-09	5.81105e-08
ENSG00000084774.9	chr2	27440258	27466811	protein_coding	CAD	-0.381934	0.040735	-9.37607	6.84794e-21	1.05643e-19
ENSG00000107566.9	chr10	101909851	101948091	protein_coding	ERLIN1	-0.381897	0.0415959	-9.18113	4.26585e-20	6.3089e-19
ENSG00000184787.14	chr21	46188955	46221934	protein_coding	UBE2G2	-0.38161	0.0433675	-8.79944	1.37505e-18	1.89421e-17
ENSG00000157827.15	chr2	153191751	153506348	protein_coding	FMNL2	-0.38146	0.0398623	-9.56946	1.07462e-21	1.744e-20
ENSG00000137710.10	chr11	110045605	110167447	protein_coding	RDX	-0.38128	0.0444941	-8.56924	1.04172e-17	1.37314e-16
ENSG00000144136.6	chr2	113403434	113421404	protein_coding	SLC20A1	-0.381227	0.0510741	-7.46419	8.38124e-14	8.38753e-13
ENSG00000188529.10	chr1	24291294	24307417	protein_coding	SRSF10	-0.381066	0.0642866	-5.92761	3.07369e-09	1.99355e-08
ENSG00000143933.12	chr2	47387221	47403740	protein_coding	CALM2	-0.380781	0.0472309	-8.06212	7.49813e-16	8.77933e-15
ENSG00000125454.7	chr17	73269073	73285591	protein_coding	SLC25A19	-0.380773	0.142413	-2.67372	0.00750159	0.0178353
ENSG00000146757.9	chr7	64838712	64866038	protein_coding	ZNF92	-0.38057	0.0894714	-4.25354	2.10419e-05	8.17116e-05
ENSG00000181610.8	chr17	55916842	55927417	protein_coding	MRPS23	-0.380546	0.0598284	-6.36061	2.00948e-10	1.47111e-09
ENSG00000101811.9	chrX	100075384	100095921	protein_coding	CSTF2	-0.380536	0.0690625	-5.51002	3.58799e-08	2.05462e-07
ENSG00000145414.4	chr4	164031225	164088073	protein_coding	NAF1	-0.380463	0.0717359	-5.30366	1.13502e-07	6.11752e-07
ENSG00000172469.10	chr6	96025419	96057333	protein_coding	MANEA	-0.380305	0.077334	-4.91769	8.7572e-07	4.16351e-06
ENSG00000136875.8	chr9	116037623	116055185	protein_coding	PRPF4	-0.380246	0.0476493	-7.98011	1.46206e-15	1.66021e-14
ENSG00000160957.8	chr8	145736667	145743229	protein_coding	RECQL4	-0.3802	0.0480786	-7.90787	2.61823e-15	2.91001e-14
ENSG00000265681.2	chr18	47014851	47018906	protein_coding	RPL17	-0.379978	0.0835016	-4.55055	5.35065e-06	2.27931e-05
ENSG00000204580.7	chr6	30844198	30867933	protein_coding	DDR1	-0.378366	0.070028	-5.40307	6.55092e-08	3.62537e-07
ENSG00000149218.4	chr11	94822974	94865809	protein_coding	ENDOD1	-0.378058	0.0578998	-6.52953	6.59785e-11	5.06528e-10
ENSG00000185338.4	chr16	11348262	11350036	protein_coding	SOCS1	-0.377765	0.152283	-2.48067	0.0131134	0.0293318
ENSG00000167280.12	chr17	77071021	77084681	protein_coding	ENGASE	-0.377695	0.0744591	-5.07252	3.92584e-07	1.97517e-06
ENSG00000139190.12	chr12	6571403	6580153	protein_coding	VAMP1	-0.377626	0.0665454	-5.6747	1.38928e-08	8.3705e-08
ENSG00000256269.2	chr11	118955576	118964259	protein_coding	HMBS	-0.377436	0.0569442	-6.62817	3.39875e-11	2.6953e-10
ENSG00000133119.8	chr13	34392186	34540695	protein_coding	RFC3	-0.376906	0.0449485	-8.3853	5.05963e-17	6.42126e-16
ENSG00000134899.13	chr13	103497194	103528345	protein_coding	ERCC5	-0.376754	0.0887156	-4.24676	2.16883e-05	8.40215e-05
ENSG00000198860.7	chr1	184020811	184043346	protein_coding	TSEN15	-0.376713	0.0866161	-4.34923	1.36616e-05	5.4837e-05
ENSG00000145725.15	chr5	102455853	102548500	protein_coding	PPIP5K2	-0.376294	0.0472496	-7.96397	1.66609e-15	1.88025e-14
ENSG00000166347.14	chr18	71920530	71959251	protein_coding	CYB5A	-0.376036	0.138048	-2.72395	0.00645058	0.0155857
ENSG00000033050.3	chr7	150904923	150924316	protein_coding	ABCF2	-0.375948	0.0460258	-8.16818	3.13064e-16	3.77711e-15
ENSG00000100227.13	chr22	42979727	43010968	protein_coding	POLDIP3	-0.375764	0.0404599	-9.28731	1.58236e-20	2.39823e-19
ENSG00000178896.6	chr8	145133529	145135550	protein_coding	EXOSC4	-0.375649	0.0752825	-4.98986	6.04224e-07	2.94211e-06
ENSG00000165724.5	chr9	140476531	140484942	protein_coding	ZMYND19	-0.375355	0.0640334	-5.86187	4.57692e-09	2.91948e-08
ENSG00000104679.6	chr8	23127633	23153792	protein_coding	R3HCC1	-0.375089	0.0624684	-6.00445	1.91976e-09	1.26983e-08
ENSG00000159131.12	chr21	34876238	34915797	protein_coding	GART	-0.374996	0.0467073	-8.02863	9.85685e-16	1.14046e-14
ENSG00000063241.3	chr19	55964352	55973710	protein_coding	ISOC2	-0.374869	0.0562445	-6.66499	2.64681e-11	2.12774e-10
ENSG00000184216.7	chrX	153275951	153285431	protein_coding	IRAK1	-0.37478	0.0415943	-9.01038	2.05339e-19	2.94192e-18
ENSG00000174744.9	chr11	66104804	66112596	protein_coding	BRMS1	-0.374667	0.0572537	-6.54398	5.99041e-11	4.62068e-10
ENSG00000034693.10	chr6	143771944	143811147	protein_coding	PEX3	-0.374539	0.0862577	-4.34209	1.41131e-05	5.64486e-05
ENSG00000075624.9	chr7	5566782	5603415	protein_coding	ACTB	-0.37432	0.0320564	-11.6769	1.67229e-31	4.24466e-30
ENSG00000157036.8	chr3	38537618	38583652	protein_coding	EXOG	-0.374085	0.0746602	-5.0105	5.42891e-07	2.66024e-06
ENSG00000163026.7	chr2	24252210	24272445	protein_coding	C2orf44	-0.373885	0.0870744	-4.29386	1.75592e-05	6.89539e-05
ENSG00000178878.8	chr12	12878851	12982909	protein_coding	APOLD1	-0.373765	0.0784779	-4.76268	1.91039e-06	8.67438e-06
ENSG00000067533.5	chr1	218458629	218511325	protein_coding	RRP15	-0.373259	0.0622324	-5.99782	1.99987e-09	1.31865e-08
ENSG00000165410.10	chr14	35179593	35184029	protein_coding	CFL2	-0.372746	0.0483549	-7.70854	1.27261e-14	1.3432e-13
ENSG00000118894.10	chr16	5134305	5147809	protein_coding	FAM86A	-0.372717	0.0773817	-4.81661	1.46021e-06	6.7177e-06
ENSG00000150753.7	chr5	10250033	10266524	protein_coding	CCT5	-0.372619	0.0406913	-9.15722	5.32522e-20	7.83615e-19
ENSG00000187522.9	chr10	14880163	14913740	protein_coding	HSPA14	-0.372589	0.0605364	-6.15479	7.51759e-10	5.19748e-09
ENSG00000197020.6	chr19	21905568	21950430	protein_coding	ZNF100	-0.372569	0.101933	-3.65502	0.000257158	0.000833678
ENSG00000183751.10	chr16	2022038	2032934	protein_coding	TBL3	-0.372467	0.0554516	-6.71696	1.85549e-11	1.51654e-10
ENSG00000160214.8	chr21	45209394	45225174	protein_coding	RRP1	-0.372329	0.0560716	-6.64024	3.13177e-11	2.49708e-10
ENSG00000115875.14	chr2	38970741	38978636	protein_coding	SRSF7	-0.37218	0.0455797	-8.16548	3.20155e-16	3.85949e-15
ENSG00000172380.5	chr1	68167149	68299150	protein_coding	GNG12	-0.372176	0.0394732	-9.42859	4.15643e-21	6.50096e-20
ENSG00000156697.8	chrX	129040097	129063737	protein_coding	UTP14A	-0.371883	0.0511782	-7.26644	3.69075e-13	3.50013e-12
ENSG00000113532.8	chr5	100142639	100238970	protein_coding	ST8SIA4	-0.371633	0.0483854	-7.68069	1.58234e-14	1.66174e-13
ENSG00000090621.9	chr1	40026488	40042462	protein_coding	PABPC4	-0.371365	0.0414213	-8.96556	3.08718e-19	4.38027e-18
ENSG00000147955.12	chr9	34634719	34637806	protein_coding	SIGMAR1	-0.371293	0.0450592	-8.24013	1.7203e-16	2.11238e-15
ENSG00000163933.5	chr3	53122499	53164478	protein_coding	RFT1	-0.371194	0.0617267	-6.01351	1.81552e-09	1.20413e-08
ENSG00000168061.9	chr11	64808373	64812300	protein_coding	SAC3D1	-0.37108	0.0590784	-6.28115	3.36084e-10	2.40404e-09
ENSG00000112249.9	chr6	100956070	101329248	protein_coding	ASCC3	-0.371062	0.0448761	-8.26859	1.35551e-16	1.68388e-15
ENSG00000168495.8	chr8	22102617	22112113	protein_coding	POLR3D	-0.370078	0.0549622	-6.73331	1.65849e-11	1.36083e-10
ENSG00000052749.9	chr10	99116115	99161127	protein_coding	RRP12	-0.370024	0.0456281	-8.10955	5.08073e-16	6.03557e-15
ENSG00000118298.6	chr1	150229554	150237478	protein_coding	CA14	-0.369961	0.0766339	-4.82764	1.38158e-06	6.37796e-06
ENSG00000185989.9	chr13	114747194	114898086	protein_coding	RASA3	-0.369847	0.0402114	-9.19757	3.66119e-20	5.4476e-19
ENSG00000153823.14	chr2	229715242	230136001	protein_coding	PID1	-0.369801	0.0589151	-6.27685	3.45509e-10	2.46785e-09
ENSG00000111845.4	chr6	10694928	10710015	protein_coding	PAK1IP1	-0.369551	0.0679248	-5.44058	5.31071e-08	2.9738e-07
ENSG00000132622.6	chr20	3713314	3733758	protein_coding	HSPA12B	-0.369136	0.161458	-2.28626	0.022239	0.0467566
ENSG00000181026.13	chr15	89164527	89175513	protein_coding	AEN	-0.369053	0.0540977	-6.82198	8.97925e-12	7.49344e-11
ENSG00000205659.6	chr14	74551499	74667936	protein_coding	LIN52	-0.368785	0.0839714	-4.39179	1.12419e-05	4.57251e-05
ENSG00000063601.12	chrX	149861435	149933576	protein_coding	MTMR1	-0.368385	0.0588	-6.26505	3.72707e-10	2.65307e-09
ENSG00000167695.10	chr17	635652	646206	protein_coding	FAM57A	-0.368247	0.0509529	-7.22721	4.93031e-13	4.63373e-12
ENSG00000059145.14	chr16	1413206	1464752	protein_coding	UNKL	-0.368035	0.0666695	-5.52029	3.38447e-08	1.94872e-07
ENSG00000213551.4	chr10	74943120	75008620	protein_coding	DNAJC9	-0.368005	0.081652	-4.50699	6.57532e-06	2.76488e-05
ENSG00000105968.14	chr7	44866390	44887682	protein_coding	H2AFV	-0.367817	0.0459762	-8.00015	1.24272e-15	1.42437e-14
ENSG00000162490.6	chr1	11751786	11785914	protein_coding	DRAXIN	-0.367725	0.123078	-2.98774	0.00281046	0.00738664
ENSG00000182307.8	chr8	146277764	146281416	protein_coding	C8orf33	-0.367168	0.0527337	-6.96268	3.3386e-12	2.89997e-11
ENSG00000092931.7	chr17	74731947	74777531	protein_coding	MFSD11	-0.366535	0.0745167	-4.91883	8.70626e-07	4.14168e-06
ENSG00000184831.9	chrX	23851470	23926057	protein_coding	APOO	-0.366528	0.0689115	-5.31882	1.04443e-07	5.65209e-07
ENSG00000108559.7	chr17	5264258	5323480	protein_coding	NUP88	-0.366472	0.0494195	-7.41555	1.21125e-13	1.19504e-12
ENSG00000152147.6	chr2	38978676	39012142	protein_coding	GEMIN6	-0.365995	0.0816413	-4.48297	7.3613e-06	3.07248e-05
ENSG00000069011.11	chr5	134363425	134370503	protein_coding	PITX1	-0.365422	0.0651217	-5.61138	2.00724e-08	1.18599e-07
ENSG00000115590.9	chr2	102608306	102645006	protein_coding	IL1R2	-0.365081	0.153092	-2.38471	0.0170927	0.03703
ENSG00000181104.6	chr5	76011868	76031606	protein_coding	F2R	-0.364941	0.140126	-2.60438	0.00920403	0.0214031
ENSG00000178297.8	chr19	2389769	2426237	protein_coding	TMPRSS9	-0.364793	0.157118	-2.32178	0.0202448	0.0430827
ENSG00000175054.10	chr3	142168077	142297668	protein_coding	ATR	-0.364543	0.0547258	-6.66126	2.71492e-11	2.18011e-10
ENSG00000184178.11	chr4	53739149	54232242	protein_coding	SCFD2	-0.364489	0.045007	-8.0985	5.56404e-16	6.59903e-15
ENSG00000171208.5	chr16	47111614	47177908	protein_coding	NETO2	-0.364444	0.0489634	-7.44319	9.82838e-14	9.78901e-13
ENSG00000196678.9	chr16	20791515	20911671	protein_coding	ERI2	-0.364408	0.0952273	-3.82672	0.000129861	0.000442966
ENSG00000026103.15	chr10	90750414	90775542	protein_coding	FAS	-0.364235	0.0627079	-5.80844	6.30564e-09	3.96019e-08
ENSG00000126453.5	chr19	50168823	50177173	protein_coding	BCL2L12	-0.364167	0.0640365	-5.68686	1.29398e-08	7.83602e-08
ENSG00000133131.10	chrX	106057101	106243474	protein_coding	MORC4	-0.363736	0.0607429	-5.98813	2.12273e-09	1.39653e-08
ENSG00000204536.9	chr6	31110216	31126015	protein_coding	CCHCR1	-0.363691	0.0516681	-7.039	1.93625e-12	1.72267e-11
ENSG00000120800.4	chr12	101673887	101780394	protein_coding	UTP20	-0.363639	0.0436704	-8.3269	8.29886e-17	1.03796e-15
ENSG00000158636.12	chr11	76155967	76264069	protein_coding	C11orf30	-0.36325	0.0614062	-5.91552	3.30823e-09	2.13999e-08
ENSG00000095319.10	chr9	131709978	131769375	protein_coding	NUP188	-0.362687	0.0376485	-9.6335	5.7728e-22	9.50536e-21
ENSG00000117500.8	chr1	93615299	93646285	protein_coding	TMED5	-0.36255	0.0626246	-5.78926	7.06962e-09	4.4098e-08
ENSG00000141499.12	chr17	7589389	7606820	protein_coding	WRAP53	-0.362467	0.0757667	-4.78399	1.7185e-06	7.8616e-06
ENSG00000123080.6	chr1	51426417	51440305	protein_coding	CDKN2C	-0.36224	0.0468227	-7.73641	1.02267e-14	1.09117e-13
ENSG00000161996.13	chr16	699311	717833	protein_coding	WDR90	-0.362205	0.0791749	-4.57475	4.76792e-06	2.04532e-05
ENSG00000131652.9	chr16	3074028	3077756	protein_coding	THOC6	-0.361967	0.0569975	-6.35058	2.14507e-10	1.56413e-09
ENSG00000162496.4	chr1	12627939	12677737	protein_coding	DHRS3	-0.361769	0.10633	-3.40231	0.000668195	0.00199007
ENSG00000004399.8	chr3	129274018	129325661	protein_coding	PLXND1	-0.361726	0.0453054	-7.98418	1.41454e-15	1.60999e-14
ENSG00000197417.7	chr17	3511556	3539616	protein_coding	SHPK	-0.361674	0.158979	-2.27498	0.022907	0.0480028
ENSG00000136868.9	chr9	115983808	116028674	protein_coding	SLC31A1	-0.361585	0.0538717	-6.71197	1.92015e-11	1.5659e-10
ENSG00000183474.11	chr5	68856035	68890550	protein_coding	GTF2H2C	-0.36144	0.0667116	-5.41795	6.02864e-08	3.35532e-07
ENSG00000171016.7	chr15	55831088	55881145	protein_coding	PYGO1	-0.361291	0.0609244	-5.93016	3.02642e-09	1.9655e-08
ENSG00000213240.7	chr1	145209119	145291972	protein_coding	NOTCH2NL	-0.361237	0.0555239	-6.50597	7.71921e-11	5.87389e-10
ENSG00000111639.3	chr12	6601150	6603007	protein_coding	MRPL51	-0.36094	0.0596126	-6.05476	1.40629e-09	9.44671e-09
ENSG00000139343.6	chr12	96252706	96297606	protein_coding	SNRPF	-0.360731	0.0680718	-5.29927	1.16267e-07	6.25047e-07
ENSG00000115325.9	chr2	74776153	74784681	protein_coding	DOK1	-0.360671	0.0622666	-5.79236	6.9405e-09	4.33109e-08
ENSG00000161547.10	chr17	74730197	74733456	protein_coding	SRSF2	-0.360493	0.0506493	-7.11743	1.09961e-12	1.00451e-11
ENSG00000182568.12	chr3	18386879	18487080	protein_coding	SATB1	-0.360313	0.132784	-2.71353	0.00665698	0.0160158
ENSG00000125821.7	chr20	18568537	18744561	protein_coding	DTD1	-0.360163	0.0647725	-5.56043	2.69115e-08	1.57236e-07
ENSG00000166411.9	chr15	78423840	78464291	protein_coding	IDH3A	-0.36016	0.0693182	-5.19576	2.0389e-07	1.063e-06
ENSG00000156983.11	chr3	9773413	9789702	protein_coding	BRPF1	-0.359896	0.0516176	-6.97234	3.11718e-12	2.71247e-11
ENSG00000065150.14	chr13	98605912	98676551	protein_coding	IPO5	-0.359861	0.034345	-10.4778	1.09207e-25	2.14195e-24
ENSG00000131507.9	chr5	141488070	141534005	protein_coding	NDFIP1	-0.359703	0.0436933	-8.23246	1.83414e-16	2.24801e-15
ENSG00000215021.4	chr12	7074490	7079988	protein_coding	PHB2	-0.359444	0.0447384	-8.03434	9.40836e-16	1.09115e-14
ENSG00000130830.10	chrX	154006959	154049282	protein_coding	MPP1	-0.359372	0.0785894	-4.57278	4.81298e-06	2.06225e-05
ENSG00000162636.11	chr1	109102711	109187522	protein_coding	FAM102B	-0.359352	0.0450015	-7.98533	1.40144e-15	1.59631e-14
ENSG00000115946.3	chr2	68384976	68403370	protein_coding	PNO1	-0.358891	0.0695224	-5.16224	2.44012e-07	1.25699e-06
ENSG00000135537.12	chr6	108616098	108847999	protein_coding	LACE1	-0.358785	0.08464	-4.23895	2.24566e-05	8.6746e-05
ENSG00000042088.9	chr14	90421283	90511106	protein_coding	TDP1	-0.358646	0.0570629	-6.2851	3.27651e-10	2.34601e-09
ENSG00000149054.10	chr11	6947635	7005863	protein_coding	ZNF215	-0.358326	0.116862	-3.06623	0.00216779	0.0058291
ENSG00000079246.11	chr2	216972187	217071026	protein_coding	XRCC5	-0.358206	0.0378548	-9.46263	3.00283e-21	4.73705e-20
ENSG00000143977.9	chr2	70508494	70520903	protein_coding	SNRPG	-0.358136	0.0576235	-6.21511	5.12889e-10	3.60201e-09
ENSG00000170860.3	chr3	14219858	14242619	protein_coding	LSM3	-0.357516	0.0659622	-5.42001	5.95941e-08	3.31805e-07
ENSG00000023909.5	chr1	94350761	94374966	protein_coding	GCLM	-0.357443	0.0476603	-7.49982	6.3907e-14	6.43942e-13
ENSG00000227057.3	chr6	33246885	33257304	protein_coding	WDR46	-0.357222	0.049908	-7.1576	8.20996e-13	7.58491e-12
ENSG00000153575.6	chr15	22833395	22873892	protein_coding	TUBGCP5	-0.357172	0.0598338	-5.9694	2.38123e-09	1.55752e-08
ENSG00000137692.7	chr11	102932805	102962944	protein_coding	DCUN1D5	-0.357156	0.058217	-6.1349	8.52116e-10	5.85545e-09
ENSG00000148840.6	chr10	103892787	103910082	protein_coding	PPRC1	-0.356881	0.0534039	-6.68269	2.34603e-11	1.89738e-10
ENSG00000139350.7	chr12	97301001	97347129	protein_coding	NEDD1	-0.356609	0.0666693	-5.34892	8.84814e-08	4.82569e-07
ENSG00000183337.12	chrX	39909068	40036582	protein_coding	BCOR	-0.35637	0.0567603	-6.27851	3.41838e-10	2.44282e-09
ENSG00000234602.3	chr5	54515442	54523143	protein_coding	MCIDAS	-0.356214	0.134767	-2.64318	0.00821305	0.0193471
ENSG00000183520.7	chr1	38474930	38490496	protein_coding	UTP11L	-0.356205	0.0666313	-5.34591	8.99649e-08	4.90113e-07
ENSG00000152359.10	chr5	74969949	75013313	protein_coding	POC5	-0.356109	0.096841	-3.67726	0.000235756	0.000770674
ENSG00000110200.4	chr11	71817424	71823826	protein_coding	ANAPC15	-0.356015	0.128462	-2.77136	0.00558228	0.0136953
ENSG00000120694.15	chr13	31710762	31736525	protein_coding	HSPH1	-0.355959	0.0435325	-8.17687	2.91323e-16	3.52931e-15
ENSG00000168564.5	chr4	184365744	184369351	protein_coding	CDKN2AIP	-0.35593	0.0805876	-4.41668	1.00228e-05	4.10512e-05
ENSG00000142230.7	chr19	47616531	47713886	protein_coding	SAE1	-0.355893	0.0397677	-8.94929	3.57776e-19	5.06166e-18
ENSG00000148688.9	chr10	92631473	92668312	protein_coding	RPP30	-0.355883	0.0722425	-4.92623	8.38328e-07	4.00492e-06
ENSG00000110717.6	chr11	67798084	67804111	protein_coding	NDUFS8	-0.355608	0.0508834	-6.98869	2.77469e-12	2.42162e-11
ENSG00000164342.8	chr4	186990306	187009223	protein_coding	TLR3	-0.355595	0.0559713	-6.35317	2.10927e-10	1.54063e-09
ENSG00000172009.10	chr19	2785458	2813599	protein_coding	THOP1	-0.355173	0.0468837	-7.57562	3.57429e-14	3.67474e-13
ENSG00000126067.7	chr1	36067185	36107445	protein_coding	PSMB2	-0.355086	0.0476089	-7.45841	8.75733e-14	8.75196e-13
ENSG00000156030.8	chr14	74181825	74256988	protein_coding	ELMSAN1	-0.354887	0.0527862	-6.72309	1.77907e-11	1.4557e-10
ENSG00000173653.3	chr11	66610306	66614017	protein_coding	RCE1	-0.354369	0.0705771	-5.02102	5.13976e-07	2.53293e-06
ENSG00000213593.5	chr11	57480072	57508445	protein_coding	TMX2	-0.353903	0.0553221	-6.39713	1.58324e-10	1.16957e-09
ENSG00000007944.10	chr6	16129356	16148479	protein_coding	MYLIP	-0.35371	0.130482	-2.71079	0.00671221	0.0161276
ENSG00000136982.5	chr8	120846216	120868250	protein_coding	DSCC1	-0.353642	0.0876339	-4.03544	5.44994e-05	0.000197422
ENSG00000112983.13	chr5	137475455	137514675	protein_coding	BRD8	-0.353358	0.0449111	-7.86794	3.60531e-15	3.95613e-14
ENSG00000124733.3	chr6	42979832	42981706	protein_coding	MEA1	-0.35327	0.0551103	-6.41024	1.45295e-10	1.07821e-09
ENSG00000100376.7	chr22	45704849	45737836	protein_coding	FAM118A	-0.35319	0.0690553	-5.11459	3.14418e-07	1.60001e-06
ENSG00000102804.10	chr13	45007655	45151283	protein_coding	TSC22D1	-0.353142	0.0400633	-8.81459	1.20121e-18	1.66411e-17
ENSG00000196305.13	chr9	94972489	95056038	protein_coding	IARS	-0.3526	0.0347598	-10.1439	3.52715e-24	6.45223e-23
ENSG00000112651.7	chr6	43021767	43027544	protein_coding	MRPL2	-0.352549	0.0638465	-5.52183	3.35492e-08	1.93247e-07
ENSG00000181192.7	chr10	12110971	12165224	protein_coding	DHTKD1	-0.352323	0.0499062	-7.0597	1.66858e-12	1.49176e-11
ENSG00000148300.7	chr9	136271186	136283164	protein_coding	REXO4	-0.352176	0.0578772	-6.08487	1.16585e-09	7.88576e-09
ENSG00000089737.11	chr14	94517266	94547591	protein_coding	DDX24	-0.351589	0.0394761	-8.90638	5.27274e-19	7.40961e-18
ENSG00000132603.9	chr16	69373333	69377014	protein_coding	NIP7	-0.351224	0.0509377	-6.89516	5.38032e-12	4.58389e-11
ENSG00000136718.5	chr2	131099798	131105383	protein_coding	IMP4	-0.350982	0.0485837	-7.22428	5.03761e-13	4.73155e-12
ENSG00000177192.9	chr12	132413745	132428406	protein_coding	PUS1	-0.350732	0.057677	-6.08098	1.19453e-09	8.0723e-09
ENSG00000166123.9	chr16	46918290	46965209	protein_coding	GPT2	-0.350223	0.0701489	-4.99257	5.9582e-07	2.90215e-06
ENSG00000178921.9	chr17	8150936	8173809	protein_coding	PFAS	-0.350111	0.0423504	-8.26699	1.37378e-16	1.70514e-15
ENSG00000086200.12	chr5	61699799	61924409	protein_coding	IPO11	-0.350051	0.0595598	-5.87731	4.16987e-09	2.67028e-08
ENSG00000068028.13	chr3	50367219	50378411	protein_coding	RASSF1	-0.349803	0.0675106	-5.18145	2.20168e-07	1.14339e-06
ENSG00000168228.10	chr4	25314407	25372005	protein_coding	ZCCHC4	-0.349679	0.0892122	-3.91963	8.86855e-05	0.000310378
ENSG00000173757.5	chr17	40351186	40428725	protein_coding	STAT5B	-0.349471	0.0485999	-7.19076	6.44314e-13	5.99412e-12
ENSG00000137547.4	chr8	55047770	55060461	protein_coding	MRPL15	-0.349382	0.0638398	-5.47279	4.43004e-08	2.50455e-07
ENSG00000182831.7	chr16	9185505	9215497	protein_coding	C16orf72	-0.349263	0.0435369	-8.02223	1.03845e-15	1.19961e-14
ENSG00000175906.4	chr17	41476327	41478505	protein_coding	ARL4D	-0.349104	0.120015	-2.90883	0.00362783	0.00930812
ENSG00000149308.12	chr11	108027942	108093369	protein_coding	NPAT	-0.349031	0.0571565	-6.10657	1.01794e-09	6.9268e-09
ENSG00000167779.3	chr12	53491220	53496129	protein_coding	IGFBP6	-0.348992	0.0474597	-7.35344	1.93174e-13	1.86574e-12
ENSG00000126934.9	chr19	4090319	4124126	protein_coding	MAP2K2	-0.348987	0.0436262	-7.9995	1.24927e-15	1.43076e-14
ENSG00000167173.14	chr15	75487984	75504510	protein_coding	C15orf39	-0.348812	0.0628179	-5.55275	2.8121e-08	1.63911e-07
ENSG00000196365.7	chr19	5691845	5720583	protein_coding	LONP1	-0.348765	0.0422593	-8.25299	1.54484e-16	1.90938e-15
ENSG00000131795.8	chr1	145507598	145513536	protein_coding	RBM8A	-0.348549	0.0532172	-6.54956	5.7706e-11	4.46993e-10
ENSG00000092201.5	chr14	21819631	21852425	protein_coding	SUPT16H	-0.348423	0.0361858	-9.62874	6.04645e-22	9.93365e-21
ENSG00000070669.12	chr7	97481430	97501854	protein_coding	ASNS	-0.34833	0.0578013	-6.02634	1.67715e-09	1.11539e-08
ENSG00000132275.6	chr11	6616305	6624850	protein_coding	RRP8	-0.34796	0.0690625	-5.03833	4.69607e-07	2.33151e-06
ENSG00000144802.7	chr3	101546835	101579866	protein_coding	NFKBIZ	-0.347846	0.096294	-3.61233	0.000303457	0.000967619
ENSG00000239306.4	chr11	66384053	66394818	protein_coding	RBM14	-0.347655	0.0468308	-7.42364	1.13941e-13	1.12871e-12
ENSG00000085978.17	chr2	234118697	234204320	protein_coding	ATG16L1	-0.347359	0.0527704	-6.58245	4.62743e-11	3.62462e-10
ENSG00000119699.3	chr14	76424442	76449334	protein_coding	TGFB3	-0.347178	0.0466432	-7.44326	9.82315e-14	9.78901e-13
ENSG00000138495.2	chr3	119373360	119396301	protein_coding	COX17	-0.347049	0.0887531	-3.91027	9.21933e-05	0.000321887
ENSG00000101391.16	chr20	31946645	31989367	protein_coding	CDK5RAP1	-0.347038	0.0655626	-5.29323	1.20175e-07	6.44166e-07
ENSG00000128594.3	chr7	127667124	127672160	protein_coding	LRRC4	-0.346619	0.134248	-2.58192	0.00982513	0.0226821
ENSG00000139631.14	chr12	53551447	53575135	protein_coding	CSAD	-0.34649	0.0624069	-5.55211	2.82238e-08	1.64379e-07
ENSG00000183426.11	chr16	15016659	15045915	protein_coding	NPIPA1	-0.346291	0.130306	-2.65753	0.00787158	0.0185934
ENSG00000160199.10	chr21	44394620	44453691	protein_coding	PKNOX1	-0.346213	0.070288	-4.92564	8.40868e-07	4.01444e-06
ENSG00000010165.15	chr1	171750788	171783163	protein_coding	METTL13	-0.346198	0.0489233	-7.07635	1.48005e-12	1.33712e-11
ENSG00000125459.10	chr1	155579979	155718153	protein_coding	MSTO1	-0.345958	0.0803488	-4.30571	1.66453e-05	6.5593e-05
ENSG00000171621.9	chr1	9352939	9429591	protein_coding	SPSB1	-0.345541	0.0830362	-4.16133	3.164e-05	0.000118993
ENSG00000147408.10	chr8	19261672	19615540	protein_coding	CSGALNACT1	-0.345505	0.0540401	-6.3935	1.62129e-10	1.19708e-09
ENSG00000104980.3	chr19	7991603	8008805	protein_coding	TIMM44	-0.345342	0.0498078	-6.93351	4.10534e-12	3.53874e-11
ENSG00000153956.11	chr7	81575760	82073114	protein_coding	CACNA2D1	-0.345321	0.050699	-6.8112	9.67883e-12	8.05892e-11
ENSG00000171865.5	chr2	3592383	3606206	protein_coding	RNASEH1	-0.345223	0.065457	-5.27404	1.3345e-07	7.11424e-07
ENSG00000152944.4	chr12	27175479	27219276	protein_coding	MED21	-0.345061	0.0694045	-4.97175	6.63528e-07	3.21062e-06
ENSG00000182326.10	chr12	7096351	7178336	protein_coding	C1S	-0.344924	0.0466109	-7.40006	1.36123e-13	1.33583e-12
ENSG00000163655.11	chr3	155588325	155661815	protein_coding	GMPS	-0.344697	0.0386448	-8.91962	4.67898e-19	6.58785e-18
ENSG00000105607.8	chr19	13001840	13025021	protein_coding	GCDH	-0.344587	0.065251	-5.28095	1.28516e-07	6.86372e-07
ENSG00000183605.12	chr10	120900279	120925179	protein_coding	SFXN4	-0.344558	0.0692871	-4.97291	6.59561e-07	3.19249e-06
ENSG00000134897.9	chr13	103451399	103493885	protein_coding	BIVM	-0.344398	0.0675735	-5.09664	3.45733e-07	1.75147e-06
ENSG00000153714.5	chr9	12775020	12822130	protein_coding	LURAP1L	-0.343934	0.0466712	-7.36931	1.71516e-13	1.66643e-12
ENSG00000173418.7	chr20	19997760	20014299	protein_coding	NAA20	-0.34372	0.0555561	-6.1869	6.13569e-10	4.2743e-09
ENSG00000141556.16	chr17	80709940	80900724	protein_coding	TBCD	-0.343685	0.0421685	-8.15029	3.63055e-16	4.3623e-15
ENSG00000090432.5	chr1	20825943	20834654	protein_coding	MUL1	-0.3435	0.0562314	-6.10869	1.00455e-09	6.84841e-09
ENSG00000188191.10	chr7	588834	767287	protein_coding	PRKAR1B	-0.343303	0.0647548	-5.30158	1.14805e-07	6.17868e-07
ENSG00000129951.14	chr19	812518	821967	protein_coding	LPPR3	-0.342503	0.0562694	-6.08684	1.15159e-09	7.8001e-09
ENSG00000164134.8	chr4	140222609	140341187	protein_coding	NAA15	-0.342445	0.0481827	-7.10723	1.18396e-12	1.07821e-11
ENSG00000188342.7	chr13	45694650	45858237	protein_coding	GTF2F2	-0.34225	0.0654027	-5.23297	1.6681e-07	8.80631e-07
ENSG00000013374.11	chr7	151038785	151075535	protein_coding	NUB1	-0.341404	0.0509105	-6.70596	2.00093e-11	1.62815e-10
ENSG00000175643.7	chr16	11343476	11445619	protein_coding	RMI2	-0.341035	0.0894675	-3.81183	0.000137942	0.000468895
ENSG00000139218.13	chr12	46312914	46385903	protein_coding	SCAF11	-0.341016	0.0408133	-8.35549	6.51592e-17	8.21264e-16
ENSG00000134308.9	chr2	9724101	9771143	protein_coding	YWHAQ	-0.340472	0.0412632	-8.25123	1.56777e-16	1.93283e-15
ENSG00000142731.6	chr4	128802016	128820350	protein_coding	PLK4	-0.340392	0.0704064	-4.83467	1.33363e-06	6.17021e-06
ENSG00000134001.8	chr14	67826714	67853233	protein_coding	EIF2S1	-0.340323	0.0487989	-6.97399	3.08083e-12	2.68402e-11
ENSG00000115884.6	chr2	20400558	20425194	protein_coding	SDC1	-0.34028	0.0433216	-7.85475	4.00585e-15	4.39236e-14
ENSG00000203993.3	chr9	140509784	140513358	protein_coding	C9orf37	-0.34014	0.0859636	-3.95679	7.59638e-05	0.0002679
ENSG00000156469.4	chr8	97251626	97273838	protein_coding	MTERFD1	-0.339885	0.0688105	-4.93943	7.83495e-07	3.75765e-06
ENSG00000186792.11	chr3	50330262	50336899	protein_coding	HYAL3	-0.339711	0.124988	-2.71794	0.00656894	0.0158274
ENSG00000160563.9	chr9	134735494	134955295	protein_coding	MED27	-0.339654	0.0850793	-3.9922	6.54626e-05	0.000232938
ENSG00000115816.9	chr2	37428755	37458856	protein_coding	CEBPZ	-0.33885	0.0502953	-6.7372	1.61473e-11	1.32641e-10
ENSG00000171421.8	chr5	1798500	1801480	protein_coding	MRPL36	-0.338019	0.0818397	-4.13026	3.6235e-05	0.000134959
ENSG00000167130.13	chr9	131843379	131852717	protein_coding	DOLPP1	-0.337886	0.0714059	-4.73191	2.22421e-06	1.00127e-05
ENSG00000243978.4	chrX	109602044	109699562	protein_coding	RGAG1	-0.337349	0.0506109	-6.66554	2.63693e-11	2.12097e-10
ENSG00000153162.8	chr6	7727030	7881655	protein_coding	BMP6	-0.337208	0.0414688	-8.13162	4.23602e-16	5.06493e-15
ENSG00000166012.10	chr11	93463114	93517557	protein_coding	TAF1D	-0.337017	0.0444222	-7.58668	3.28205e-14	3.38377e-13
ENSG00000060688.8	chr1	31732417	31769662	protein_coding	SNRNP40	-0.336826	0.0480809	-7.00541	2.46266e-12	2.16475e-11
ENSG00000117394.15	chr1	43391052	43424530	protein_coding	SLC2A1	-0.336826	0.0622824	-5.40804	6.37169e-08	3.53151e-07
ENSG00000106077.14	chr7	73150424	73153197	protein_coding	ABHD11	-0.336559	0.0709534	-4.74339	2.10173e-06	9.49629e-06
ENSG00000135486.13	chr12	54673977	54680872	protein_coding	HNRNPA1	-0.336473	0.0358494	-9.38575	6.24727e-21	9.64776e-20
ENSG00000136271.6	chr7	44605016	44614650	protein_coding	DDX56	-0.336332	0.0471732	-7.12974	1.0056e-12	9.2207e-12
ENSG00000197915.5	chr1	152184558	152196669	protein_coding	HRNR	-0.33619	0.138851	-2.42123	0.0154681	0.033916
ENSG00000247626.3	chr2	198570087	198573113	protein_coding	MARS2	-0.335968	0.142394	-2.35942	0.0183034	0.0393219
ENSG00000184384.9	chr11	95709762	96076344	protein_coding	MAML2	-0.335939	0.0471341	-7.12731	1.02348e-12	9.37296e-12
ENSG00000181924.6	chr11	73583712	73588033	protein_coding	COA4	-0.335929	0.0630362	-5.32914	9.86767e-08	5.35189e-07
ENSG00000152240.8	chr18	43684298	43708299	protein_coding	HAUS1	-0.335845	0.0780905	-4.30071	1.70251e-05	6.69817e-05
ENSG00000146232.10	chr6	44225903	44233500	protein_coding	NFKBIE	-0.335513	0.097606	-3.43742	0.000587283	0.00177175
ENSG00000198912.6	chr1	3805689	3816857	protein_coding	C1orf174	-0.335252	0.0672935	-4.98194	6.29515e-07	3.05815e-06
ENSG00000125901.5	chr20	3026591	3028900	protein_coding	MRPS26	-0.335136	0.0605323	-5.53648	3.08608e-08	1.78673e-07
ENSG00000170456.10	chr12	31535157	31744031	protein_coding	DENND5B	-0.335015	0.0462858	-7.23797	4.55461e-13	4.29439e-12
ENSG00000141696.8	chr17	39958199	39968856	protein_coding	LEPREL4	-0.334806	0.0547806	-6.11176	9.85365e-10	6.72698e-09
ENSG00000185043.6	chr15	90773207	90777279	protein_coding	CIB1	-0.334681	0.0565295	-5.92046	3.21034e-09	2.08034e-08
ENSG00000164136.12	chr4	142557752	142655140	protein_coding	IL15	-0.334349	0.0969079	-3.45018	0.000560219	0.00169752
ENSG00000004455.12	chr1	33473585	33546597	protein_coding	AK2	-0.334287	0.0434615	-7.69157	1.45343e-14	1.52965e-13
ENSG00000178445.8	chr9	6532464	6645650	protein_coding	GLDC	-0.334183	0.0661883	-5.04898	4.44186e-07	2.21354e-06
ENSG00000169188.4	chrX	55026790	55035490	protein_coding	APEX2	-0.333624	0.0599724	-5.56295	2.65249e-08	1.551e-07
ENSG00000132002.3	chr19	14625582	14640582	protein_coding	DNAJB1	-0.333513	0.046731	-7.13687	9.54768e-13	8.77657e-12
ENSG00000179304.12	chrX	52920336	52937587	protein_coding	FAM156B	-0.33346	0.132439	-2.51784	0.0118075	0.0267204
ENSG00000187231.9	chr2	179966419	180129517	protein_coding	SESTD1	-0.333449	0.0967975	-3.44481	0.000571468	0.00172831
ENSG00000146731.6	chr7	56119323	56131682	protein_coding	CCT6A	-0.333418	0.0448782	-7.42941	1.09087e-13	1.08355e-12
ENSG00000184702.13	chr22	19701987	19712295	protein_coding	SEPTIN5	-0.333329	0.0437334	-7.62183	2.50105e-14	2.59313e-13
ENSG00000012660.9	chr6	53132196	53213947	protein_coding	ELOVL5	-0.333182	0.049229	-6.76799	1.3058e-11	1.07929e-10
ENSG00000137054.11	chr9	37485932	37503694	protein_coding	POLR1E	-0.333175	0.0487281	-6.83744	8.06196e-12	6.75483e-11
ENSG00000173465.3	chr11	65337901	65341413	protein_coding	SSSCA1	-0.333102	0.0766281	-4.34699	1.38018e-05	5.5294e-05
ENSG00000124383.4	chr2	71357444	71377231	protein_coding	MPHOSPH10	-0.332602	0.0584472	-5.69064	1.26562e-08	7.68218e-08
ENSG00000128245.10	chr22	32340447	32353590	protein_coding	YWHAH	-0.332571	0.0439699	-7.56359	3.92084e-14	4.01414e-13
ENSG00000124571.13	chr6	43490072	43543812	protein_coding	XPO5	-0.332561	0.0405529	-8.20068	2.39026e-16	2.91258e-15
ENSG00000177697.13	chr11	832843	839831	protein_coding	CD151	-0.332459	0.048315	-6.88107	5.94038e-12	5.03473e-11
ENSG00000113456.14	chr5	34905369	34919094	protein_coding	RAD1	-0.332258	0.0654054	-5.07997	3.7749e-07	1.90315e-06
ENSG00000249471.3	chr19	58962971	58969200	protein_coding	ZNF324B	-0.332134	0.106136	-3.12934	0.00175201	0.0047928
ENSG00000169972.7	chr1	1243947	1247057	protein_coding	PUSL1	-0.332045	0.0801741	-4.14155	3.44965e-05	0.000129008
ENSG00000203668.1	chr1	241792155	241799232	protein_coding	CHML	-0.331942	0.0703752	-4.71675	2.39647e-06	1.07519e-05
ENSG00000224877.3	chr17	79213039	79215081	protein_coding	C17orf89	-0.331667	0.0786049	-4.21942	2.44927e-05	9.40169e-05
ENSG00000072071.12	chr19	14260750	14316999	protein_coding	LPHN1	-0.331455	0.0435531	-7.61038	2.73292e-14	2.82556e-13
ENSG00000158417.6	chr2	99953816	100017789	protein_coding	EIF5B	-0.331236	0.043491	-7.61621	2.61232e-14	2.70277e-13
ENSG00000198892.6	chr1	201857808	201861434	protein_coding	SHISA4	-0.331075	0.0679749	-4.87054	1.11292e-06	5.20154e-06
ENSG00000180806.4	chr12	54388679	54397121	protein_coding	HOXC9	-0.330787	0.0802033	-4.12436	3.71765e-05	0.00013822
ENSG00000241945.3	chr21	45527171	45551063	protein_coding	PWP2	-0.330784	0.0493199	-6.70691	1.98782e-11	1.61929e-10
ENSG00000006530.11	chr7	141250989	141355044	protein_coding	AGK	-0.330719	0.0581647	-5.6859	1.30127e-08	7.87254e-08
ENSG00000175467.10	chr11	65729160	65747299	protein_coding	SART1	-0.330444	0.0489202	-6.75476	1.43074e-11	1.18056e-10
ENSG00000108055.9	chr10	112327449	112364394	protein_coding	SMC3	-0.330372	0.0423703	-7.79726	6.32678e-15	6.84514e-14
ENSG00000116221.11	chr1	54649714	54691137	protein_coding	MRPL37	-0.330154	0.0465648	-7.0902	1.33916e-12	1.21502e-11
ENSG00000104442.5	chr8	66514694	66546442	protein_coding	ARMC1	-0.329983	0.063052	-5.23351	1.66322e-07	8.78372e-07
ENSG00000205413.3	chr7	92728829	92747336	protein_coding	SAMD9	-0.329934	0.0793265	-4.1592	3.19371e-05	0.000120018
ENSG00000135090.9	chr12	118587606	118810750	protein_coding	TAOK3	-0.329753	0.056525	-5.83375	5.41962e-09	3.42573e-08
ENSG00000181218.4	chr1	228645065	228645560	protein_coding	HIST3H2A	-0.329679	0.078644	-4.19204	2.76454e-05	0.000105129
ENSG00000143319.12	chr1	156691683	156698591	protein_coding	ISG20L2	-0.329674	0.051125	-6.44838	1.13052e-10	8.46215e-10
ENSG00000124562.5	chr6	34725183	34741571	protein_coding	SNRPC	-0.329657	0.0554359	-5.94664	2.737e-09	1.77911e-08
ENSG00000145687.11	chr5	80708840	81047616	protein_coding	SSBP2	-0.329588	0.0429276	-7.67777	1.61882e-14	1.69762e-13
ENSG00000173153.9	chr11	64073044	64084215	protein_coding	ESRRA	-0.329536	0.0659503	-4.99674	5.83071e-07	2.84383e-06
ENSG00000112159.7	chr6	90352218	90529442	protein_coding	MDN1	-0.329501	0.0400521	-8.22681	1.92272e-16	2.35264e-15
ENSG00000163257.6	chr4	17802278	17812381	protein_coding	DCAF16	-0.329456	0.0522949	-6.29996	2.97722e-10	2.13902e-09
ENSG00000198795.6	chr18	22641890	22932154	protein_coding	ZNF521	-0.329358	0.0458708	-7.18011	6.96529e-13	6.47168e-12
ENSG00000116863.10	chr1	36554476	36559533	protein_coding	ADPRHL2	-0.329337	0.0710447	-4.63564	3.55838e-06	1.55836e-05
ENSG00000100056.7	chr22	19117792	19132197	protein_coding	DGCR14	-0.329168	0.0695886	-4.7302	2.24293e-06	1.00908e-05
ENSG00000167862.5	chr17	73008765	73017356	protein_coding	ICT1	-0.329007	0.0703384	-4.67749	2.90411e-06	1.28875e-05
ENSG00000205571.8	chr5	69345350	69374349	protein_coding	SMN2	-0.328921	0.122585	-2.6832	0.00729207	0.0173962
ENSG00000103326.6	chr16	577717	604636	protein_coding	CAPN15	-0.328556	0.053626	-6.12681	8.96562e-10	6.14361e-09
ENSG00000071282.7	chr3	8543393	8609805	protein_coding	LMCD1	-0.328448	0.078697	-4.17358	2.99852e-05	0.000113409
ENSG00000104888.5	chr19	49932658	49945617	protein_coding	SLC17A7	-0.32836	0.0772404	-4.25114	2.12683e-05	8.25032e-05
ENSG00000100575.9	chr14	58875212	58894332	protein_coding	TIMM9	-0.328291	0.0885284	-3.70831	0.000208643	0.000687793
ENSG00000204160.7	chr1	27153201	27184093	protein_coding	ZDHHC18	-0.328236	0.0525567	-6.24537	4.22794e-10	2.99653e-09
ENSG00000170037.9	chr17	7835419	7853236	protein_coding	CNTROB	-0.328056	0.0480331	-6.82979	8.50362e-12	7.11675e-11
ENSG00000008083.9	chr6	15246527	15522252	protein_coding	JARID2	-0.327995	0.0496011	-6.61266	3.77485e-11	2.97906e-10
ENSG00000204370.4	chr11	111957497	111990353	protein_coding	SDHD	-0.327962	0.0775973	-4.22646	2.37391e-05	9.13633e-05
ENSG00000137814.5	chr15	42841008	42862192	protein_coding	HAUS2	-0.327858	0.0705479	-4.64732	3.36283e-06	1.47801e-05
ENSG00000165661.11	chr9	139098179	139137687	protein_coding	QSOX2	-0.327455	0.0401147	-8.16298	3.26872e-16	3.93722e-15
ENSG00000086589.7	chr5	150070356	150080669	protein_coding	RBM22	-0.327297	0.0555034	-5.89689	3.70426e-09	2.38775e-08
ENSG00000137714.2	chr11	110300607	110335605	protein_coding	FDX1	-0.327052	0.0912686	-3.5834	0.000339152	0.00107258
ENSG00000116459.6	chr1	111991486	112005395	protein_coding	ATP5F1	-0.327002	0.0539992	-6.05568	1.39827e-09	9.39718e-09
ENSG00000139180.6	chr12	4758261	4798454	protein_coding	NDUFA9	-0.326981	0.0873509	-3.74331	0.000181614	0.000603913
ENSG00000130669.13	chr19	39616410	39673456	protein_coding	PAK4	-0.326864	0.0462763	-7.06331	1.62582e-12	1.45619e-11
ENSG00000111799.16	chr6	75794042	75915767	protein_coding	COL12A1	-0.326842	0.0892187	-3.66338	0.000248911	0.000809449
ENSG00000160818.12	chr1	156564279	156571288	protein_coding	GPATCH4	-0.326636	0.0489423	-6.6739	2.49089e-11	2.01122e-10
ENSG00000156273.11	chr21	30566392	31003071	protein_coding	BACH1	-0.32663	0.0473041	-6.90489	5.02413e-12	4.2979e-11
ENSG00000066379.10	chr6	30026676	30032686	protein_coding	ZNRD1	-0.326594	0.0983129	-3.32198	0.000893798	0.00259559
ENSG00000125912.6	chr19	3185561	3209573	protein_coding	NCLN	-0.32652	0.0442351	-7.38146	1.56558e-13	1.53022e-12
ENSG00000119139.12	chr9	71736209	71870124	protein_coding	TJP2	-0.326426	0.0709092	-4.60344	4.15575e-06	1.80009e-05
ENSG00000109685.13	chr4	1873151	1983934	protein_coding	WHSC1	-0.326215	0.0372132	-8.7661	1.84958e-18	2.52891e-17
ENSG00000185722.12	chr17	4067201	4167274	protein_coding	ANKFY1	-0.326108	0.0434615	-7.50337	6.21995e-14	6.27168e-13
ENSG00000158717.6	chr16	88762903	88772829	protein_coding	RNF166	-0.326017	0.100329	-3.24948	0.00115614	0.003291
ENSG00000111348.4	chr12	15094951	15114662	protein_coding	ARHGDIB	-0.32585	0.0408591	-7.97496	1.52436e-15	1.72428e-14
ENSG00000136699.15	chr2	130908981	130940323	protein_coding	SMPD4	-0.32576	0.0510586	-6.38013	1.76942e-10	1.30383e-09
ENSG00000129696.8	chr8	33330904	33371119	protein_coding	TTI2	-0.325721	0.0929728	-3.5034	0.000459365	0.00141691
ENSG00000170485.12	chr2	101436614	101613291	protein_coding	NPAS2	-0.325617	0.0625857	-5.20275	1.96365e-07	1.02632e-06
ENSG00000111364.11	chr12	124086624	124105488	protein_coding	DDX55	-0.325317	0.0512058	-6.35314	2.10969e-10	1.54063e-09
ENSG00000121766.10	chr1	31769842	31837783	protein_coding	ZCCHC17	-0.325214	0.0945718	-3.4388	0.0005843	0.00176457
ENSG00000183647.6	chr19	58111253	58124090	protein_coding	ZNF530	-0.325151	0.118323	-2.748	0.00599604	0.0145956
ENSG00000136518.12	chr3	179280668	179306196	protein_coding	ACTL6A	-0.324883	0.0535888	-6.06253	1.33996e-09	9.02594e-09
ENSG00000187546.9	chr7	15239943	15601640	protein_coding	AGMO	-0.324616	0.0696351	-4.66167	3.13651e-06	1.38685e-05
ENSG00000084463.3	chr12	14939410	14956474	protein_coding	WBP11	-0.324422	0.0430806	-7.53059	5.05104e-14	5.12121e-13
ENSG00000011304.12	chr19	797075	812327	protein_coding	PTBP1	-0.324188	0.0379581	-8.54068	1.33437e-17	1.7479e-16
ENSG00000106554.7	chr7	132469629	132766848	protein_coding	CHCHD3	-0.324164	0.0529477	-6.12235	9.22068e-10	6.31249e-09
ENSG00000224186.4	chr5	134368970	134691744	protein_coding	CTC-349C3.1	-0.324081	0.127185	-2.54812	0.0108306	0.0247578
ENSG00000090861.11	chr16	70286198	70323446	protein_coding	AARS	-0.323913	0.038898	-8.32724	8.27466e-17	1.03582e-15
ENSG00000138867.12	chr22	24936406	24951903	protein_coding	GUCD1	-0.32382	0.049607	-6.52772	6.67803e-11	5.12413e-10
ENSG00000204394.8	chr6	31745295	31763730	protein_coding	VARS	-0.323768	0.040229	-8.04812	8.4075e-16	9.79717e-15
ENSG00000197275.8	chr8	95384188	95487337	protein_coding	RAD54B	-0.323689	0.11019	-2.93754	0.00330824	0.00856452
ENSG00000197345.8	chr11	68658744	68671303	protein_coding	MRPL21	-0.323143	0.0642048	-5.033	4.82875e-07	2.39172e-06
ENSG00000105202.3	chr19	40325098	40337054	protein_coding	FBL	-0.322812	0.0407308	-7.92551	2.27205e-15	2.53871e-14
ENSG00000140905.5	chr16	81115566	81130008	protein_coding	GCSH	-0.322711	0.101127	-3.19113	0.00141718	0.00396482
ENSG00000152133.10	chr2	37311594	37326387	protein_coding	GPATCH11	-0.322609	0.107998	-2.98718	0.00281564	0.00739894
ENSG00000100216.4	chr22	39077953	39080818	protein_coding	TOMM22	-0.322539	0.0570642	-5.6522	1.58406e-08	9.49723e-08
ENSG00000152404.11	chr11	107197071	107328572	protein_coding	CWF19L2	-0.322279	0.0746172	-4.3191	1.56666e-05	6.20866e-05
ENSG00000138031.10	chr2	25042038	25142708	protein_coding	ADCY3	-0.32218	0.0428143	-7.52507	5.26929e-14	5.33143e-13
ENSG00000147509.9	chr8	54764368	54871863	protein_coding	RGS20	-0.322055	0.0737492	-4.36689	1.26027e-05	5.0823e-05
ENSG00000114686.4	chr3	131181056	131221827	protein_coding	MRPL3	-0.321881	0.0485853	-6.62506	3.47099e-11	2.74813e-10
ENSG00000075303.8	chr7	87462883	87505672	protein_coding	SLC25A40	-0.321868	0.073397	-4.38531	1.15823e-05	4.69922e-05
ENSG00000035928.10	chr4	39289076	39367995	protein_coding	RFC1	-0.321857	0.0444957	-7.23346	4.70846e-13	4.43375e-12
ENSG00000141577.9	chr17	79163393	79196799	protein_coding	AZI1	-0.321742	0.0714334	-4.50408	6.6661e-06	2.79824e-05
ENSG00000158163.10	chr3	137780832	137834660	protein_coding	DZIP1L	-0.321728	0.0543888	-5.91534	3.31191e-09	2.14143e-08
ENSG00000154640.10	chr21	18965971	18985265	protein_coding	BTG3	-0.321712	0.0799656	-4.02313	5.74292e-05	0.000206861
ENSG00000140830.4	chr16	72078188	72128330	protein_coding	TXNL4B	-0.321376	0.0829498	-3.87434	0.000106914	0.000369852
ENSG00000133392.12	chr16	15797029	15950890	protein_coding	MYH11	-0.320734	0.112506	-2.85081	0.00436074	0.0109774
ENSG00000137100.11	chr9	34613548	34620515	protein_coding	DCTN3	-0.320648	0.0564108	-5.68416	1.3146e-08	7.94662e-08
ENSG00000143748.13	chr1	224415036	224518089	protein_coding	NVL	-0.320635	0.0638698	-5.02014	5.1633e-07	2.54283e-06
ENSG00000169813.12	chr10	43881065	43904614	protein_coding	HNRNPF	-0.320536	0.0371566	-8.62663	6.31849e-18	8.42714e-17
ENSG00000163950.8	chr4	1694527	1714282	protein_coding	SLBP	-0.320491	0.0482576	-6.64124	3.11053e-11	2.48167e-10
ENSG00000183048.7	chr17	79670404	79688042	protein_coding	SLC25A10	-0.320482	0.103468	-3.09741	0.00195221	0.00529602
ENSG00000169230.5	chr5	176730775	176733960	protein_coding	PRELID1	-0.319723	0.0687088	-4.65331	3.26652e-06	1.43913e-05
ENSG00000100578.10	chr14	58894103	59015216	protein_coding	KIAA0586	-0.319518	0.0555983	-5.74691	9.08882e-09	5.61914e-08
ENSG00000111276.6	chr12	12867992	12875305	protein_coding	CDKN1B	-0.319436	0.0559896	-5.70527	1.16162e-08	7.08612e-08
ENSG00000132361.12	chr17	2592680	2615957	protein_coding	CLUH	-0.319131	0.0473654	-6.73763	1.60989e-11	1.32318e-10
ENSG00000116560.6	chr1	35641979	35658749	protein_coding	SFPQ	-0.319058	0.0408127	-7.81763	5.38283e-15	5.84974e-14
ENSG00000178057.10	chr3	49057892	49060928	protein_coding	NDUFAF3	-0.318991	0.0596338	-5.34916	8.83654e-08	4.82115e-07
ENSG00000105197.6	chr19	39971052	39984422	protein_coding	TIMM50	-0.318925	0.0482163	-6.61446	3.729e-11	2.94605e-10
ENSG00000121716.14	chr7	99933737	99965356	protein_coding	PILRB	-0.318756	0.0811394	-3.9285	8.54774e-05	0.000300081
ENSG00000123992.14	chr2	220238268	220264744	protein_coding	DNPEP	-0.318651	0.0440706	-7.23046	4.81352e-13	4.52687e-12
ENSG00000180817.7	chr10	71962586	71993667	protein_coding	PPA1	-0.318535	0.0452024	-7.04687	1.8299e-12	1.632e-11
ENSG00000141101.8	chr16	69775770	69788843	protein_coding	NOB1	-0.318001	0.0478804	-6.64158	3.10335e-11	2.47846e-10
ENSG00000204267.9	chr6	32789610	32806557	protein_coding	TAP2	-0.317822	0.0576307	-5.5148	3.49174e-08	2.00656e-07
ENSG00000107672.10	chr10	123716603	123734732	protein_coding	NSMCE4A	-0.317796	0.0611215	-5.19941	1.99922e-07	1.04379e-06
ENSG00000100417.7	chr22	41972898	41985894	protein_coding	PMM1	-0.317533	0.0682501	-4.65249	3.27955e-06	1.44444e-05
ENSG00000143815.10	chr1	225589204	225616627	protein_coding	LBR	-0.317401	0.0510859	-6.21308	5.19549e-10	3.64529e-09
ENSG00000100395.10	chr22	41601209	41627275	protein_coding	L3MBTL2	-0.317244	0.0602819	-5.26268	1.4197e-07	7.552e-07
ENSG00000170214.3	chr5	159343790	159399551	protein_coding	ADRA1B	-0.31702	0.101788	-3.11451	0.00184252	0.0050282
ENSG00000186318.12	chr11	117156402	117186975	protein_coding	BACE1	-0.317008	0.0579366	-5.47164	4.45884e-08	2.51986e-07
ENSG00000168297.11	chr3	58318607	58411748	protein_coding	PXK	-0.316441	0.100436	-3.15067	0.00162895	0.00449047
ENSG00000160124.5	chr3	122078438	122102078	protein_coding	CCDC58	-0.316374	0.0879295	-3.59804	0.000320618	0.00101858
ENSG00000122299.7	chr16	11844442	11891123	protein_coding	ZC3H7A	-0.316336	0.0517992	-6.10697	1.01542e-09	6.91288e-09
ENSG00000119333.7	chr9	131395940	131419066	protein_coding	WDR34	-0.316332	0.0500583	-6.31927	2.62808e-10	1.90215e-09
ENSG00000172831.7	chr16	66968347	66978999	protein_coding	CES2	-0.316226	0.0454708	-6.95449	3.53831e-12	3.06287e-11
ENSG00000069974.11	chr15	55495164	55611311	protein_coding	RAB27A	-0.316171	0.0972649	-3.25062	0.00115154	0.00327979
ENSG00000166133.13	chr15	40861499	40866659	protein_coding	RPUSD2	-0.316077	0.0851035	-3.71403	0.000203983	0.000673713
ENSG00000100028.7	chr22	24951471	25005947	protein_coding	SNRPD3	-0.316033	0.0457299	-6.91087	4.81686e-12	4.13506e-11
ENSG00000119392.10	chr9	131266979	131304567	protein_coding	GLE1	-0.315741	0.0609877	-5.17712	2.25333e-07	1.16856e-06
ENSG00000118900.10	chr16	4896666	4932361	protein_coding	UBN1	-0.315553	0.045671	-6.90927	4.87166e-12	4.17721e-11
ENSG00000083635.7	chr13	45513384	45563618	protein_coding	NUFIP1	-0.315514	0.0712994	-4.4252	9.63519e-06	3.95849e-05
ENSG00000153066.8	chr16	11772936	11836734	protein_coding	TXNDC11	-0.315239	0.0551885	-5.71205	1.11626e-08	6.81509e-08
ENSG00000168772.9	chr4	105389469	105416058	protein_coding	CXXC4	-0.315164	0.0860952	-3.66065	0.000251576	0.000816926
ENSG00000068654.11	chr2	86247339	86333278	protein_coding	POLR1A	-0.315161	0.0406342	-7.75606	8.76107e-15	9.38202e-14
ENSG00000177733.4	chr5	137087075	137090039	protein_coding	HNRNPA0	-0.3151	0.036733	-8.57811	9.64457e-18	1.27359e-16
ENSG00000162775.10	chr1	110881128	110889299	protein_coding	RBM15	-0.315049	0.0481593	-6.5418	6.07811e-11	4.68586e-10
ENSG00000144959.5	chr3	172348039	172429008	protein_coding	NCEH1	-0.314742	0.103235	-3.0488	0.00229754	0.00614982
ENSG00000115392.7	chr2	58386378	58468507	protein_coding	FANCL	-0.31457	0.0712943	-4.41227	1.02292e-05	4.18612e-05
ENSG00000174306.17	chr20	39807088	39946312	protein_coding	ZHX3	-0.314374	0.0580755	-5.41319	6.19116e-08	3.43925e-07
ENSG00000149403.7	chr11	120382468	120859613	protein_coding	GRIK4	-0.314207	0.128666	-2.44203	0.0146048	0.0322399
ENSG00000168090.5	chr7	99686577	99689823	protein_coding	COPS6	-0.314188	0.0502523	-6.25222	4.0466e-10	2.87494e-09
ENSG00000005007.8	chr19	18942747	18979045	protein_coding	UPF1	-0.314147	0.0433881	-7.24039	4.47387e-13	4.22098e-12
ENSG00000187555.10	chr16	8985951	9058371	protein_coding	USP7	-0.314073	0.0411208	-7.6378	2.20967e-14	2.30242e-13
ENSG00000108733.5	chr17	33901814	33905882	protein_coding	PEX12	-0.314066	0.123886	-2.53512	0.011241	0.0255803
ENSG00000189362.7	chr2	191369068	191399448	protein_coding	TMEM194B	-0.313917	0.0941317	-3.33487	0.00085338	0.00249004
ENSG00000103342.8	chr16	11961985	12009939	protein_coding	GSPT1	-0.313859	0.0386293	-8.1249	4.47742e-16	5.33616e-15
ENSG00000116688.12	chr1	12040238	12073571	protein_coding	MFN2	-0.313772	0.0394134	-7.96106	1.70575e-15	1.92057e-14
ENSG00000104731.9	chr16	87730091	87799598	protein_coding	KLHDC4	-0.313458	0.0843496	-3.71617	0.000202262	0.000668482
ENSG00000138834.8	chr16	1756184	1820318	protein_coding	MAPK8IP3	-0.313418	0.0612747	-5.11496	3.13803e-07	1.59743e-06
ENSG00000179294.5	chr17	36827961	36831187	protein_coding	C17orf96	-0.31326	0.074577	-4.2005	2.66331e-05	0.000101516
ENSG00000172366.15	chr16	691813	698474	protein_coding	FAM195A	-0.313177	0.0800685	-3.91136	9.17778e-05	0.000320512
ENSG00000119705.5	chr14	78174414	78227447	protein_coding	SLIRP	-0.312566	0.0735712	-4.24848	2.15221e-05	8.33996e-05
ENSG00000147121.11	chrX	46306292	46356857	protein_coding	KRBOX4	-0.312459	0.0898627	-3.47708	0.000506916	0.00155197
ENSG00000169710.6	chr17	80036214	80056208	protein_coding	FASN	-0.312356	0.0468513	-6.66696	2.6115e-11	2.10358e-10
ENSG00000107404.13	chr1	1270656	1284730	protein_coding	DVL1	-0.312198	0.0475851	-6.56084	5.35045e-11	4.15986e-10
ENSG00000134453.11	chr10	6130950	6159420	protein_coding	RBM17	-0.312106	0.0476315	-6.55251	5.65796e-11	4.38963e-10
ENSG00000179241.8	chr11	35965531	36253686	protein_coding	LDLRAD3	-0.311856	0.0488888	-6.37889	1.78372e-10	1.31239e-09
ENSG00000107104.14	chr9	470291	746105	protein_coding	KANK1	-0.311793	0.0345521	-9.02385	1.81598e-19	2.61712e-18
ENSG00000167994.7	chr11	61664773	61687741	protein_coding	RAB3IL1	-0.31174	0.0763624	-4.08238	4.45776e-05	0.00016367
ENSG00000077157.16	chr1	202317827	202561834	protein_coding	PPP1R12B	-0.311719	0.0730448	-4.26751	1.97669e-05	7.70458e-05
ENSG00000126883.12	chr9	134000948	134110057	protein_coding	NUP214	-0.311583	0.0417943	-7.45515	8.97679e-14	8.96518e-13
ENSG00000101773.12	chr18	20378224	20606451	protein_coding	RBBP8	-0.311568	0.0590798	-5.27368	1.33716e-07	7.12588e-07
ENSG00000169718.13	chr17	80015382	80023763	protein_coding	DUS1L	-0.311366	0.0552971	-5.63078	1.79399e-08	1.06817e-07
ENSG00000144021.2	chr2	96931870	96939087	protein_coding	CIAO1	-0.311362	0.0465989	-6.68174	2.36124e-11	1.90864e-10
ENSG00000129347.15	chr19	10663761	10676713	protein_coding	KRI1	-0.311282	0.0557272	-5.58582	2.32599e-08	1.36608e-07
ENSG00000187720.10	chr15	71389291	72075722	protein_coding	THSD4	-0.311268	0.0406476	-7.65772	1.89268e-14	1.97774e-13
ENSG00000156928.4	chr7	23338358	23351348	protein_coding	MALSU1	-0.311155	0.0515841	-6.03199	1.61952e-09	1.07902e-08
ENSG00000145391.9	chr4	140417095	140527853	protein_coding	SETD7	-0.311142	0.0657797	-4.73005	2.24462e-06	1.00953e-05
ENSG00000182957.11	chr13	24553944	24881212	protein_coding	SPATA13	-0.310961	0.0520936	-5.96928	2.38301e-09	1.55799e-08
ENSG00000177556.7	chr5	151121877	151152093	protein_coding	ATOX1	-0.310904	0.0634124	-4.90289	9.44391e-07	4.45934e-06
ENSG00000122140.6	chr9	138391830	138396519	protein_coding	MRPS2	-0.310747	0.0505608	-6.14601	7.94562e-10	5.48566e-09
ENSG00000144848.6	chr3	112251356	112280893	protein_coding	ATG3	-0.310487	0.0688817	-4.50754	6.55842e-06	2.75935e-05
ENSG00000125450.6	chr17	73201754	73231853	protein_coding	NUP85	-0.310472	0.0472308	-6.5735	4.91466e-11	3.83221e-10
ENSG00000164284.10	chr5	148724993	148734146	protein_coding	GRPEL2	-0.310466	0.0616223	-5.03821	4.69901e-07	2.33218e-06
ENSG00000165195.9	chrX	15337573	15353676	protein_coding	PIGA	-0.310326	0.126134	-2.46029	0.0138826	0.0308594
ENSG00000147669.6	chr8	101162812	101166230	protein_coding	POLR2K	-0.309884	0.085118	-3.64064	0.000271964	0.000876148
ENSG00000156853.7	chr16	30613879	30635333	protein_coding	ZNF689	-0.309865	0.0772859	-4.00933	6.08911e-05	0.000218099
ENSG00000149929.11	chr16	30003645	30007757	protein_coding	HIRIP3	-0.309632	0.0985545	-3.14174	0.00167949	0.0046142
ENSG00000102967.7	chr16	72042487	72058954	protein_coding	DHODH	-0.309419	0.0828756	-3.73354	0.00018881	0.000625996
ENSG00000101096.15	chr20	50003494	50179370	protein_coding	NFATC2	-0.309358	0.0598128	-5.17209	2.31488e-07	1.19662e-06
ENSG00000101216.6	chr20	62218955	62258394	protein_coding	GMEB2	-0.309084	0.0606205	-5.09867	3.4204e-07	1.73336e-06
ENSG00000101220.13	chr20	3734155	3749034	protein_coding	C20orf27	-0.309012	0.0468939	-6.58961	4.40979e-11	3.46153e-10
ENSG00000152270.4	chr11	14665269	14892350	protein_coding	PDE3B	-0.309002	0.0512436	-6.03007	1.63893e-09	1.09096e-08
ENSG00000125247.11	chr13	101256181	101327347	protein_coding	TMTC4	-0.308991	0.0526066	-5.8736	4.26422e-09	2.72713e-08
ENSG00000143631.10	chr1	152274651	152297679	protein_coding	FLG	-0.308893	0.110327	-2.79979	0.0051136	0.0126661
ENSG00000126216.8	chr13	113139325	113242481	protein_coding	TUBGCP3	-0.308404	0.0505566	-6.10018	1.05951e-09	7.20102e-09
ENSG00000144355.10	chr2	172949468	172954405	protein_coding	DLX1	-0.308255	0.0524243	-5.88	4.10276e-09	2.63075e-08
ENSG00000140526.12	chr15	89630690	89745591	protein_coding	ABHD2	-0.307984	0.0418739	-7.35503	1.90882e-13	1.84603e-12
ENSG00000162734.8	chr1	160175127	160185166	protein_coding	PEA15	-0.307793	0.0544203	-5.65584	1.55085e-08	9.30196e-08
ENSG00000146409.6	chr6	133090509	133119701	protein_coding	SLC18B1	-0.307428	0.0741729	-4.14475	3.40183e-05	0.000127382
ENSG00000142864.10	chr1	67873493	67896098	protein_coding	SERBP1	-0.307304	0.0414655	-7.41107	1.25281e-13	1.23356e-12
ENSG00000027847.9	chr5	177027101	177037348	protein_coding	B4GALT7	-0.307214	0.0570547	-5.38455	7.2627e-08	4.00417e-07
ENSG00000167393.12	chrX	294698	347690	protein_coding	PPP2R3B	-0.307134	0.0473431	-6.48741	8.73231e-11	6.61051e-10
ENSG00000151693.5	chr2	9346894	9545812	protein_coding	ASAP2	-0.307091	0.0621988	-4.93725	7.9231e-07	3.79621e-06
ENSG00000104635.9	chr8	22224762	22291642	protein_coding	SLC39A14	-0.307076	0.0427702	-7.17968	6.98731e-13	6.48803e-12
ENSG00000121897.9	chr4	39460620	39479273	protein_coding	LIAS	-0.306978	0.087366	-3.5137	0.000441914	0.00136664
ENSG00000100632.6	chr14	69846848	69865344	protein_coding	ERH	-0.306869	0.106145	-2.89104	0.00383964	0.00980143
ENSG00000132341.7	chr12	131356424	131362223	protein_coding	RAN	-0.306618	0.0433327	-7.07589	1.48496e-12	1.34067e-11
ENSG00000170525.14	chr10	6186881	6277495	protein_coding	PFKFB3	-0.306534	0.053399	-5.74046	9.44223e-09	5.81313e-08
ENSG00000168872.11	chr16	70380732	70407286	protein_coding	DDX19A	-0.306406	0.052614	-5.82367	5.757e-09	3.63117e-08
ENSG00000119203.9	chr2	9563697	9613230	protein_coding	CPSF3	-0.306326	0.0519628	-5.89511	3.74434e-09	2.41147e-08
ENSG00000167191.7	chr16	19868616	19897489	protein_coding	GPRC5B	-0.306277	0.0862209	-3.55224	0.000381964	0.00119637
ENSG00000144231.6	chr2	128603840	128615731	protein_coding	POLR2D	-0.306084	0.0556456	-5.50059	3.78512e-08	2.16244e-07
ENSG00000102054.13	chrX	16857406	16888537	protein_coding	RBBP7	-0.305951	0.0412102	-7.42416	1.13499e-13	1.1251e-12
ENSG00000135069.9	chr9	80912059	80945009	protein_coding	PSAT1	-0.305373	0.0498953	-6.12028	9.34113e-10	6.38898e-09
ENSG00000163006.7	chr2	109403213	109501933	protein_coding	CCDC138	-0.305118	0.0843116	-3.61893	0.000295828	0.000945553
ENSG00000173457.6	chr11	64011956	64014413	protein_coding	PPP1R14B	-0.305108	0.0619504	-4.92505	8.43404e-07	4.02393e-06
ENSG00000059769.15	chr9	114393632	114432508	protein_coding	DNAJC25	-0.305106	0.108135	-2.82154	0.00477937	0.0119188
ENSG00000086015.16	chr1	46252659	46501796	protein_coding	MAST2	-0.305027	0.0445042	-6.85389	7.18689e-12	6.05623e-11
ENSG00000196363.5	chr9	137000487	137025093	protein_coding	WDR5	-0.304979	0.0442099	-6.89844	5.25773e-12	4.4925e-11
ENSG00000178035.7	chr3	49061758	49066841	protein_coding	IMPDH2	-0.304804	0.0427678	-7.12696	1.0261e-12	9.39113e-12
ENSG00000122257.14	chr16	24549014	24584184	protein_coding	RBBP6	-0.304788	0.0420313	-7.25145	4.12347e-13	3.8979e-12
ENSG00000119383.15	chr9	131873229	131911225	protein_coding	PPP2R4	-0.304767	0.0381744	-7.98354	1.422e-15	1.61723e-14
ENSG00000051825.10	chr12	123636867	123728561	protein_coding	MPHOSPH9	-0.304503	0.052443	-5.80636	6.38446e-09	4.00626e-08
ENSG00000139926.11	chr14	51955818	52197445	protein_coding	FRMD6	-0.304398	0.0520662	-5.84637	5.0241e-09	3.18533e-08
ENSG00000172766.14	chr13	41885341	41951166	protein_coding	NAA16	-0.304222	0.0649969	-4.68056	2.86091e-06	1.27074e-05
ENSG00000113083.8	chr5	121398890	121413980	protein_coding	LOX	-0.304124	0.0675274	-4.50371	6.67767e-06	2.80229e-05
ENSG00000072506.8	chrX	53458206	53461320	protein_coding	HSD17B10	-0.304109	0.0585659	-5.1926	2.0738e-07	1.08004e-06
ENSG00000116062.10	chr2	47922669	48037240	protein_coding	MSH6	-0.303723	0.0367547	-8.26352	1.41441e-16	1.75261e-15
ENSG00000145416.9	chr4	164445450	165305202	protein_coding	MARCHF1	-0.303707	0.098668	-3.07807	0.00208348	0.00562095
ENSG00000065911.7	chr2	74425689	74444692	protein_coding	MTHFD2	-0.303617	0.045973	-6.60424	3.99564e-11	3.14485e-10
ENSG00000163832.11	chr3	47537130	47555251	protein_coding	ELP6	-0.303601	0.0587352	-5.16898	2.35373e-07	1.21505e-06
ENSG00000188976.6	chr1	879584	894689	protein_coding	NOC2L	-0.303545	0.0423974	-7.15953	8.09533e-13	7.48372e-12
ENSG00000086189.5	chr5	61683081	61699766	protein_coding	DIMT1	-0.303231	0.0636808	-4.76173	1.9194e-06	8.70732e-06
ENSG00000168685.10	chr5	35852797	35879705	protein_coding	IL7R	-0.302921	0.106665	-2.83992	0.00451246	0.0113089
ENSG00000110958.11	chr12	57057127	57082159	protein_coding	PTGES3	-0.302604	0.0449324	-6.73465	1.64321e-11	1.34905e-10
ENSG00000175792.7	chr3	127783621	127872757	protein_coding	RUVBL1	-0.302122	0.047563	-6.35204	2.12475e-10	1.55086e-09
ENSG00000167842.11	chr17	5389605	5394134	protein_coding	MIS12	-0.301928	0.0795758	-3.79422	0.000148108	0.000500206
ENSG00000099899.10	chr22	20099389	20104915	protein_coding	TRMT2A	-0.301469	0.0609137	-4.94912	7.45499e-07	3.58597e-06
ENSG00000165392.5	chr8	30891317	31031285	protein_coding	WRN	-0.301143	0.0681272	-4.42031	9.85599e-06	4.04016e-05
ENSG00000035687.9	chr1	244571796	244615436	protein_coding	ADSS	-0.301143	0.049025	-6.14264	8.11613e-10	5.59548e-09
ENSG00000008394.8	chr12	16500076	16762193	protein_coding	MGST1	-0.301096	0.0911	-3.30512	0.000949369	0.00274718
ENSG00000180957.13	chr22	28247657	28316122	protein_coding	PITPNB	-0.301059	0.055974	-5.37856	7.50839e-08	4.12568e-07
ENSG00000140263.9	chr15	45315302	45369383	protein_coding	SORD	-0.300993	0.0544283	-5.53009	3.20074e-08	1.8502e-07
ENSG00000092036.12	chr14	23415437	23426370	protein_coding	HAUS4	-0.300903	0.0818248	-3.67741	0.000235614	0.000770379
ENSG00000112759.12	chr6	44187242	44201888	protein_coding	SLC29A1	-0.300749	0.0456953	-6.58161	4.65386e-11	3.64019e-10
ENSG00000116237.11	chr1	6281253	6296032	protein_coding	ICMT	-0.300622	0.0437781	-6.86695	6.55884e-12	5.5429e-11
ENSG00000153922.6	chr5	98190908	98262240	protein_coding	CHD1	-0.300476	0.0460468	-6.52545	6.77963e-11	5.19937e-10
ENSG00000167272.6	chr12	121016567	121019201	protein_coding	POP5	-0.300449	0.0837508	-3.58741	0.000333976	0.00105803
ENSG00000162385.6	chr1	53692564	53704282	protein_coding	MAGOH	-0.299968	0.0581685	-5.15688	2.51096e-07	1.28986e-06
ENSG00000144840.4	chr3	120405528	120461840	protein_coding	RABL3	-0.299886	0.0778003	-3.85455	0.00011594	0.000398538
ENSG00000175426.6	chr5	95726119	95769847	protein_coding	PCSK1	-0.299863	0.0420601	-7.12939	1.00811e-12	9.238e-12
ENSG00000109881.12	chr11	27352374	27385415	protein_coding	CCDC34	-0.299644	0.0743322	-4.03115	5.55053e-05	0.00020062
ENSG00000056050.6	chr4	170650616	170679104	protein_coding	C4orf27	-0.299473	0.0745987	-4.01445	5.9584e-05	0.00021373
ENSG00000172500.8	chr11	65651212	65656010	protein_coding	FIBP	-0.299253	0.0573597	-5.21713	1.81722e-07	9.53518e-07
ENSG00000092445.7	chr15	41849873	41871536	protein_coding	TYRO3	-0.299103	0.0500677	-5.97396	2.31561e-09	1.5173e-08
ENSG00000132823.6	chr20	42825136	42839431	protein_coding	OSER1	-0.299087	0.0643383	-4.64865	3.34111e-06	1.46935e-05
ENSG00000102172.11	chrX	21958691	22025798	protein_coding	SMS	-0.299001	0.0606485	-4.93007	8.21991e-07	3.93328e-06
ENSG00000153551.9	chr3	32433163	32524559	protein_coding	CMTM7	-0.298991	0.0597245	-5.00618	5.55217e-07	2.71519e-06
ENSG00000171217.5	chr6	155585147	155597682	protein_coding	CLDN20	-0.298952	0.0713459	-4.19018	2.78735e-05	0.000105914
ENSG00000173692.8	chr2	231921578	232037541	protein_coding	PSMD1	-0.29857	0.0405542	-7.36223	1.80861e-13	1.75258e-12
ENSG00000135778.7	chr1	233086351	233119628	protein_coding	NTPCR	-0.298482	0.0627177	-4.75914	1.94422e-06	8.81177e-06
ENSG00000154832.10	chr18	47808713	47814674	protein_coding	CXXC1	-0.298475	0.0483354	-6.17508	6.61302e-10	4.59809e-09
ENSG00000197406.6	chr14	102027688	102029789	protein_coding	DIO3	-0.298375	0.0840118	-3.55159	0.000382918	0.00119885
ENSG00000100567.8	chr14	58711549	58738730	protein_coding	PSMA3	-0.298244	0.0478509	-6.23277	4.58249e-10	3.23842e-09
ENSG00000171302.12	chr17	76987799	77005949	protein_coding	CANT1	-0.298154	0.045706	-6.52329	6.87821e-11	5.26947e-10
ENSG00000137288.5	chr6	33662070	33679504	protein_coding	UQCC2	-0.298087	0.0653074	-4.56437	5.00993e-06	2.14288e-05
ENSG00000213186.3	chr3	160150233	160203561	protein_coding	TRIM59	-0.297645	0.0701664	-4.24198	2.21554e-05	8.5763e-05
ENSG00000197121.10	chr2	197697728	197792520	protein_coding	PGAP1	-0.297577	0.0484563	-6.14114	8.19333e-10	5.64605e-09
ENSG00000167103.7	chr9	130683158	130693076	protein_coding	PIP5KL1	-0.297335	0.0637927	-4.66096	3.14743e-06	1.39084e-05
ENSG00000104907.8	chr19	13215716	13228381	protein_coding	TRMT1	-0.297274	0.0463612	-6.41213	1.43502e-10	1.06599e-09
ENSG00000136720.6	chr2	128994290	129076151	protein_coding	HS6ST1	-0.297248	0.0589026	-5.04644	4.50129e-07	2.24011e-06
ENSG00000198498.5	chr4	164415594	164441691	protein_coding	TMA16	-0.296885	0.0621134	-4.77972	1.75537e-06	8.01276e-06
ENSG00000153044.5	chr5	68485375	68506184	protein_coding	CENPH	-0.29679	0.0842665	-3.52204	0.000428247	0.00132857
ENSG00000129351.13	chr19	10764937	10803093	protein_coding	ILF3	-0.296666	0.0376262	-7.88455	3.15673e-15	3.49001e-14
ENSG00000116205.6	chr1	54519260	54578192	protein_coding	TCEANC2	-0.296196	0.0952076	-3.11106	0.00186418	0.0050807
ENSG00000134758.9	chr18	29671818	29711524	protein_coding	RNF138	-0.29582	0.0862874	-3.42831	0.000607359	0.00182743
ENSG00000112208.10	chr6	57037124	57054631	protein_coding	BAG2	-0.295786	0.065522	-4.5143	6.35253e-06	2.6758e-05
ENSG00000239672.3	chr17	49230897	49239789	protein_coding	NME1	-0.295691	0.0604675	-4.89008	1.00793e-06	4.74107e-06
ENSG00000095380.10	chr9	100819021	100845357	protein_coding	NANS	-0.295685	0.0628825	-4.70219	2.57386e-06	1.15055e-05
ENSG00000105576.11	chr19	12810008	12834825	protein_coding	TNPO2	-0.295679	0.0461412	-6.40813	1.47316e-10	1.09211e-09
ENSG00000205476.4	chr14	99977603	100070363	protein_coding	CCDC85C	-0.295463	0.0612086	-4.82714	1.38505e-06	6.39197e-06
ENSG00000141456.10	chr17	4574679	4607632	protein_coding	PELP1	-0.295437	0.0455304	-6.48878	8.65354e-11	6.55765e-10
ENSG00000009954.6	chr7	72854728	72936608	protein_coding	BAZ1B	-0.295402	0.0357805	-8.25597	1.50678e-16	1.86391e-15
ENSG00000130332.10	chr19	2321516	2328619	protein_coding	LSM7	-0.29537	0.0585375	-5.04582	4.51577e-07	2.24655e-06
ENSG00000057757.5	chr1	24104895	24114722	protein_coding	PITHD1	-0.295236	0.0611678	-4.82666	1.38844e-06	6.4056e-06
[truncated: 5,054 more rows]

## Sheet: TTC-549
Table S1. Differentially expressed genes identified in ACBI1-treated samples compared to cis-ACBI1-treated samples in indicated cell lines.
	Feature_chr	Feature_start	Feature_end	Feature_gene_biotype	Feature_gene_name	log2FoldChange	lfcSE	stat	pvalue	padj
ENSG00000100342.16	chr22	36649056	36663576	protein_coding	APOL1	-3.58398	0.658752	-5.44056	5.31127e-08	1.79418e-06
ENSG00000172927.3	chr11	69061605	69182494	protein_coding	MYEOV	-3.25264	0.252296	-12.8922	4.98127e-38	3.38069e-35
ENSG00000179776.13	chr16	66400533	66438686	protein_coding	CDH5	-2.66759	0.321356	-8.30103	1.03209e-16	1.24275e-14
ENSG00000184599.9	chr1	113263041	113269857	protein_coding	FAM19A3	-2.51237	0.256896	-9.7797	1.37614e-22	2.89396e-20
ENSG00000117228.9	chr1	89518002	89531043	protein_coding	GBP1	-2.28574	0.369648	-6.18355	6.26774e-10	3.14039e-08
ENSG00000128510.6	chr7	129932974	129964020	protein_coding	CPA4	-2.28565	0.221721	-10.3087	6.43742e-25	1.52567e-22
ENSG00000168418.6	chr16	84255823	84273356	protein_coding	KCNG4	-2.18506	0.538454	-4.05803	4.9488e-05	0.000768094
ENSG00000133321.6	chr11	63304281	63313934	protein_coding	RARRES3	-2.18015	0.543769	-4.00933	6.08907e-05	0.000901943
ENSG00000152207.3	chr13	49280951	49283498	protein_coding	CYSLTR2	-2.16327	0.796668	-2.71539	0.00661977	0.0410464
ENSG00000221994.6	chrX	47842756	47931025	protein_coding	ZNF630	-2.15296	0.63564	-3.38708	0.000706412	0.00697164
ENSG00000137673.4	chr11	102391239	102401484	protein_coding	MMP7	-2.11898	0.241474	-8.77519	1.70613e-18	2.5222e-16
ENSG00000131746.8	chr17	38632080	38657849	protein_coding	TNS4	-1.86734	0.612957	-3.04644	0.00231567	0.0180644
ENSG00000221963.5	chr22	36044442	36064456	protein_coding	APOL6	-1.8624	0.333836	-5.57879	2.42191e-08	8.79844e-07
ENSG00000183778.13	chr21	40928369	41045064	protein_coding	B3GALT5	-1.86074	0.540624	-3.44183	0.00057779	0.00599096
ENSG00000137648.12	chr11	117947753	117992605	protein_coding	TMPRSS4	-1.81965	0.373814	-4.86779	1.12853e-06	2.77141e-05
ENSG00000119681.7	chr14	74964873	75079306	protein_coding	LTBP2	-1.81804	0.0951343	-19.1103	2.07259e-81	1.54729e-77
ENSG00000129538.9	chr14	21269387	21271437	protein_coding	RNASE1	-1.80115	0.519012	-3.47034	0.000519798	0.00543494
ENSG00000163017.9	chr2	74119441	74146992	protein_coding	ACTG2	-1.77813	0.15298	-11.6233	3.1388e-31	1.33901e-28
ENSG00000258875.1	chr14	91709103	91717426	protein_coding	CTD-2547L24.3	-1.77442	0.660754	-2.68545	0.00724317	0.0441003
ENSG00000133101.5	chr13	37005967	37017019	protein_coding	CCNA1	-1.75956	0.581652	-3.02511	0.00248542	0.0191386
ENSG00000133048.8	chr1	203148059	203155877	protein_coding	CHI3L1	-1.74235	0.270377	-6.44417	1.16232e-10	6.54893e-09
ENSG00000205426.6	chr12	52679697	52685318	protein_coding	KRT81	-1.73936	0.480839	-3.61734	0.000297642	0.00343704
ENSG00000099960.8	chr22	21383007	21387129	protein_coding	SLC7A4	-1.70998	0.287432	-5.94918	2.69486e-09	1.18693e-07
ENSG00000144583.4	chr2	217122588	217236750	protein_coding	MARCHF4	-1.68269	0.60964	-2.76015	0.00577756	0.0369126
ENSG00000070915.5	chr16	56899119	56949762	protein_coding	SLC12A3	-1.66913	0.42721	-3.90705	9.343e-05	0.00130221
ENSG00000131808.6	chr11	30252563	30256808	protein_coding	FSHB	-1.65651	0.475337	-3.48492	0.000492277	0.0052129
ENSG00000185215.4	chr14	103589779	103603776	protein_coding	TNFAIP2	-1.65527	0.125099	-13.2317	5.75726e-40	4.09341e-37
ENSG00000127129.5	chr1	41944446	41950344	protein_coding	EDN2	-1.6537	0.59871	-2.7621	0.00574311	0.0367082
ENSG00000187416.7	chr7	103969104	104549001	protein_coding	LHFPL3	-1.63699	0.427368	-3.83039	0.000127941	0.00170106
ENSG00000205300.3	chr20	4050799	4055812	protein_coding	RP11-352D3.2	-1.62108	0.586211	-2.76535	0.00568622	0.0364538
ENSG00000139572.3	chr12	54756229	54758271	protein_coding	GPR84	-1.57532	0.507945	-3.10137	0.00192629	0.015572
ENSG00000122861.11	chr10	75668935	75677255	protein_coding	PLAU	-1.5572	0.0703596	-22.1321	1.55251e-108	2.31805e-104
ENSG00000073146.11	chr22	50528308	50600119	protein_coding	MOV10L1	-1.52898	0.519661	-2.94227	0.00325819	0.0236845
ENSG00000186007.5	chr1	205350506	205425082	protein_coding	LEMD1	-1.52	0.336844	-4.51247	6.40785e-06	0.000127829
ENSG00000104368.13	chr8	42032236	42065242	protein_coding	PLAT	-1.51389	0.191025	-7.92509	2.27981e-15	2.3315e-13
ENSG00000185338.4	chr16	11348262	11350036	protein_coding	SOCS1	-1.50983	0.169883	-8.88744	6.2533e-19	9.72583e-17
ENSG00000111335.8	chr12	113416200	113449528	protein_coding	OAS2	-1.50552	0.448708	-3.35524	0.000792967	0.0076782
ENSG00000105851.6	chr7	106505723	106547590	protein_coding	PIK3CG	-1.49978	0.389488	-3.85064	0.000117808	0.00158753
ENSG00000198216.6	chr1	181382238	181777219	protein_coding	CACNA1E	-1.49212	0.17532	-8.51083	1.72689e-17	2.36553e-15
ENSG00000171631.10	chr11	72975550	73009662	protein_coding	P2RY6	-1.47674	0.26913	-5.48711	4.08558e-08	1.40882e-06
ENSG00000144837.4	chr3	119316689	119348658	protein_coding	PLA1A	-1.47565	0.397986	-3.70779	0.000209073	0.00258164
ENSG00000128285.4	chr22	41074754	41078818	protein_coding	MCHR1	-1.45753	0.261952	-5.56411	2.63499e-08	9.52617e-07
ENSG00000159403.11	chr12	7187513	7245203	protein_coding	C1R	-1.45176	0.142185	-10.2104	1.78196e-24	4.03128e-22
ENSG00000168918.9	chr2	233924677	234116549	protein_coding	INPP5D	-1.44018	0.132412	-10.8765	1.49184e-27	4.64054e-25
ENSG00000182179.6	chr3	49842640	49851379	protein_coding	UBA7	-1.43368	0.292369	-4.90368	9.40573e-07	2.34062e-05
ENSG00000099957.12	chr22	21364097	21383119	protein_coding	P2RX6	-1.42375	0.113666	-12.5258	5.39551e-36	3.09848e-33
ENSG00000039068.14	chr16	68771128	68869451	protein_coding	CDH1	-1.42135	0.26785	-5.3065	1.11749e-07	3.47611e-06
ENSG00000196611.4	chr11	102660651	102668891	protein_coding	MMP1	-1.41543	0.266864	-5.30392	1.13344e-07	3.51109e-06
ENSG00000132530.12	chr17	6658766	6678966	protein_coding	XAF1	-1.40816	0.440583	-3.19612	0.0013929	0.0120077
ENSG00000124253.9	chr20	56136136	56141513	protein_coding	PCK1	-1.39951	0.349915	-3.99958	6.34546e-05	0.000933086
ENSG00000198829.5	chr3	151591431	151602405	protein_coding	SUCNR1	-1.3924	0.496453	-2.8047	0.00503636	0.0333029
ENSG00000131459.8	chr5	179727690	179780387	protein_coding	GFPT2	-1.38997	0.0749995	-18.5331	1.11737e-76	5.56115e-73
ENSG00000111863.8	chr6	11712287	11807279	protein_coding	ADTRP	-1.38787	0.399116	-3.47736	0.000506374	0.00533192
ENSG00000188770.5	chr1	203463271	203477992	protein_coding	OPTC	-1.38694	0.27286	-5.08296	3.71603e-07	1.01619e-05
ENSG00000091704.5	chr7	130020180	130027955	protein_coding	CPA1	-1.38638	0.26041	-5.32383	1.01604e-07	3.22775e-06
ENSG00000028137.12	chr1	12227060	12269285	protein_coding	TNFRSF1B	-1.38567	0.174907	-7.92231	2.33134e-15	2.36798e-13
ENSG00000102359.5	chrX	99899215	99926296	protein_coding	SRPX2	-1.38538	0.135805	-10.2013	1.9562e-24	4.35942e-22
ENSG00000176046.7	chr16	28548606	28550495	protein_coding	NUPR1	-1.37837	0.111019	-12.4156	2.15007e-35	1.18899e-32
ENSG00000182255.6	chr11	30031288	30038570	protein_coding	KCNA4	-1.36448	0.456827	-2.98686	0.00281863	0.0211058
ENSG00000168016.9	chr3	36868311	36986548	protein_coding	TRANK1	-1.34827	0.380943	-3.53929	0.000401198	0.00439493
ENSG00000182492.11	chrX	152760397	152775012	protein_coding	BGN	-1.33853	0.214145	-6.25058	4.0893e-10	2.18062e-08
ENSG00000129437.5	chr19	51580752	51587502	protein_coding	KLK14	-1.3277	0.317705	-4.17904	2.92742e-05	0.000483518
ENSG00000110799.9	chr12	6058040	6233936	protein_coding	VWF	-1.32315	0.390525	-3.38814	0.000703691	0.00695978
ENSG00000106366.7	chr7	100770370	100782547	protein_coding	SERPINE1	-1.31459	0.0753754	-17.4405	4.06258e-68	1.51646e-64
ENSG00000145287.6	chr4	84011201	84058228	protein_coding	PLAC8	-1.31084	0.310205	-4.22572	2.38179e-05	0.00040412
ENSG00000188624.2	chr19	46623328	46627931	protein_coding	IGFL3	-1.3098	0.0808589	-16.1986	5.15709e-59	1.28334e-55
ENSG00000137491.10	chr11	74811608	74917594	protein_coding	SLCO2B1	-1.30741	0.390872	-3.34487	0.000823217	0.00789939
ENSG00000158270.10	chr18	319361	500722	protein_coding	COLEC12	-1.29308	0.13621	-9.49326	2.23929e-21	4.07741e-19
ENSG00000071575.7	chr2	12857015	12882860	protein_coding	TRIB2	-1.29014	0.117161	-11.0117	3.35514e-28	1.08903e-25
ENSG00000151136.10	chr12	107712190	108053419	protein_coding	BTBD11	-1.28643	0.136123	-9.45051	3.37169e-21	5.99318e-19
ENSG00000173267.9	chr10	88718375	88723017	protein_coding	SNCG	-1.2855	0.102482	-12.5436	4.30734e-36	2.57252e-33
ENSG00000174600.9	chr12	108681821	108733118	protein_coding	CMKLR1	-1.27961	0.15216	-8.40961	4.11384e-17	5.2499e-15
ENSG00000205922.4	chr19	1752372	1780987	protein_coding	ONECUT3	-1.2781	0.121761	-10.4968	8.93907e-26	2.38338e-23
ENSG00000143369.10	chr1	150480538	150486265	protein_coding	ECM1	-1.27495	0.0959378	-13.2894	2.66749e-40	1.99141e-37
ENSG00000174004.5	chr3	196366557	196388875	protein_coding	NRROS	-1.27405	0.327904	-3.88545	0.000102143	0.00141081
ENSG00000102934.5	chr16	57290004	57318599	protein_coding	PLLP	-1.26903	0.369904	-3.43069	0.000602047	0.00618662
ENSG00000162975.3	chr2	11052063	11054350	protein_coding	KCNF1	-1.26019	0.466207	-2.70307	0.00687024	0.0422138
ENSG00000163395.12	chr1	201159953	201198080	protein_coding	IGFN1	-1.25781	0.0939288	-13.3911	6.81794e-41	5.98816e-38
ENSG00000174721.9	chr10	93666346	93669240	protein_coding	FGFBP3	-1.2465	0.0722791	-17.2457	1.20534e-66	3.59938e-63
ENSG00000027075.9	chr14	61654277	62017694	protein_coding	PRKCH	-1.24464	0.409061	-3.04268	0.0023448	0.0182345
ENSG00000007237.14	chr17	9813926	10101868	protein_coding	GAS7	-1.24416	0.0832268	-14.9491	1.57983e-50	2.94856e-47
ENSG00000099998.13	chr22	24615622	24641110	protein_coding	GGT5	-1.2423	0.0933006	-13.315	1.89254e-40	1.56986e-37
ENSG00000260903.2	chr20	30555805	30591190	protein_coding	XKR7	-1.23713	0.159242	-7.76887	7.91909e-15	7.62838e-13
ENSG00000142619.4	chr1	17575593	17610728	protein_coding	PADI3	-1.22592	0.329839	-3.71671	0.000201834	0.00251274
ENSG00000143512.8	chr1	222695602	222721445	protein_coding	HHIPL2	-1.21749	0.220461	-5.52247	3.3426e-08	1.18449e-06
ENSG00000134013.11	chr8	23154702	23282841	protein_coding	LOXL2	-1.21717	0.0858575	-14.1766	1.27828e-45	1.46815e-42
ENSG00000137752.18	chr11	104896170	104972158	protein_coding	CASP1	-1.21367	0.116243	-10.4408	1.61388e-25	4.22751e-23
ENSG00000106991.9	chr9	130577291	130617035	protein_coding	ENG	-1.21294	0.11535	-10.5153	7.34478e-26	2.03083e-23
ENSG00000222047.4	chr10	75669727	75682535	protein_coding	C10orf55	-1.21151	0.269406	-4.49699	6.89217e-06	0.000136663
ENSG00000102802.5	chr13	31480328	31499709	protein_coding	MEDAG	-1.20682	0.222526	-5.42326	5.85206e-08	1.94459e-06
ENSG00000140092.10	chr14	92335756	92414331	protein_coding	FBLN5	-1.20262	0.119383	-10.0737	7.22261e-24	1.58589e-21
ENSG00000157765.7	chr4	25656923	25680370	protein_coding	SLC34A2	-1.20111	0.434301	-2.76561	0.00568158	0.0364397
ENSG00000143006.7	chr1	53925072	53933161	protein_coding	DMRTB1	-1.19607	0.272768	-4.38492	1.16026e-05	0.00021682
ENSG00000107796.8	chr10	90694831	90751147	protein_coding	ACTA2	-1.19536	0.101441	-11.7838	4.7319e-32	2.20788e-29
ENSG00000173269.9	chr10	88695297	88729238	protein_coding	MMRN2	-1.19322	0.109158	-10.9311	8.18553e-28	2.60039e-25
ENSG00000080293.5	chr2	120197419	120282070	protein_coding	SCTR	-1.19311	0.436719	-2.732	0.00629518	0.0395096
ENSG00000264194.1	chr17	10048831	10050277	protein_coding	AC000003.2	-1.19108	0.337447	-3.52967	0.000416078	0.00454459
ENSG00000134317.13	chr2	10085341	10142411	protein_coding	GRHL1	-1.19062	0.128205	-9.28689	1.58868e-20	2.63562e-18
ENSG00000196196.2	chr9	35906189	35907138	protein_coding	HRCT1	-1.18301	0.402436	-2.93963	0.00328605	0.0238522
ENSG00000131620.13	chr11	69924408	70035634	protein_coding	ANO1	-1.17623	0.217727	-5.4023	6.57931e-08	2.16378e-06
ENSG00000206199.5	chr3	149478892	149686172	protein_coding	ANKUB1	-1.16613	0.352821	-3.30517	0.000949203	0.00883025
ENSG00000168309.12	chr3	58549844	58613337	protein_coding	FAM107A	-1.16477	0.366304	-3.17978	0.00147387	0.0125178
ENSG00000120332.11	chr1	175036994	175117202	protein_coding	TNN	-1.16095	0.381525	-3.04291	0.00234304	0.0182303
ENSG00000171388.9	chrX	128779240	128788933	protein_coding	APLN	-1.16001	0.383297	-3.02641	0.00247478	0.0190839
ENSG00000169403.7	chr1	28473677	28520447	protein_coding	PTAFR	-1.1546	0.184947	-6.24289	4.29564e-10	2.25839e-08
ENSG00000182326.10	chr12	7096351	7178336	protein_coding	C1S	-1.14952	0.131618	-8.73372	2.46427e-18	3.57224e-16
ENSG00000160712.8	chr1	154377669	154441926	protein_coding	IL6R	-1.14917	0.10163	-11.3074	1.20568e-29	4.28618e-27
ENSG00000143217.7	chr1	161040785	161059389	protein_coding	PVRL4	-1.1372	0.208457	-5.45533	4.88814e-08	1.66632e-06
ENSG00000143768.7	chr1	226124298	226129189	protein_coding	LEFTY2	-1.13599	0.367858	-3.08813	0.00201417	0.0162209
ENSG00000205592.9	chr12	40787197	40964632	protein_coding	MUC19	-1.12969	0.175066	-6.45296	1.09688e-10	6.20362e-09
ENSG00000163235.11	chr2	70674412	70781325	protein_coding	TGFA	-1.12879	0.084805	-13.3104	2.01461e-40	1.58317e-37
ENSG00000132702.8	chr1	156589086	156595517	protein_coding	HAPLN2	-1.12555	0.162024	-6.9468	3.73668e-12	2.66949e-10
ENSG00000156711.12	chr6	36095586	36107842	protein_coding	MAPK13	-1.12423	0.180675	-6.22237	4.8969e-10	2.52123e-08
ENSG00000169418.9	chr1	153651113	153666468	protein_coding	NPR1	-1.12199	0.202146	-5.55041	2.85006e-08	1.0254e-06
ENSG00000100867.10	chr14	24099324	24114848	protein_coding	DHRS2	-1.11829	0.139711	-8.0043	1.20149e-15	1.28139e-13
ENSG00000147573.12	chr8	67039131	67087720	protein_coding	TRIM55	-1.11255	0.0781128	-14.2429	4.9633e-46	6.737e-43
ENSG00000205086.5	chr2	42162508	42181406	protein_coding	C2orf91	-1.10807	0.182994	-6.05521	1.40238e-09	6.52302e-08
ENSG00000087510.5	chr20	55204358	55214339	protein_coding	TFAP2C	-1.10293	0.362209	-3.045	0.0023268	0.0181228
ENSG00000120949.10	chr1	12123434	12204264	protein_coding	TNFRSF8	-1.10202	0.348799	-3.15947	0.00158058	0.0132211
ENSG00000088826.13	chr20	4101627	4168394	protein_coding	SMOX	-1.09785	0.0873123	-12.5738	2.94125e-36	1.82982e-33
ENSG00000124813.16	chr6	45295894	45632086	protein_coding	RUNX2	-1.09376	0.129539	-8.44352	3.07932e-17	4.0331e-15
ENSG00000120318.11	chr5	141032968	141061788	protein_coding	ARAP3	-1.09219	0.149069	-7.32671	2.35874e-13	1.85359e-11
ENSG00000118898.11	chr16	4932508	5010742	protein_coding	PPL	-1.08565	0.0942549	-11.5183	1.06721e-30	4.30664e-28
ENSG00000196154.7	chr1	153516089	153522612	protein_coding	S100A4	-1.08559	0.0757311	-14.3348	1.32721e-46	1.98166e-43
ENSG00000164512.13	chr5	55395507	55529186	protein_coding	ANKRD55	-1.08375	0.130445	-8.30816	9.71986e-17	1.1799e-14
ENSG00000171617.9	chr5	73923234	73937249	protein_coding	ENC1	-1.07981	0.127996	-8.43634	3.27435e-17	4.25125e-15
ENSG00000165495.11	chr11	125034583	125303285	protein_coding	PKNOX2	-1.0779	0.17311	-6.22665	4.76519e-10	2.47045e-08
ENSG00000079385.17	chr19	43011456	43065386	protein_coding	CEACAM1	-1.07753	0.103796	-10.3812	3.02023e-25	7.51585e-23
ENSG00000113140.6	chr5	151040657	151066726	protein_coding	SPARC	-1.07311	0.0746699	-14.3714	7.82104e-47	1.29751e-43
ENSG00000163803.8	chr2	28680012	28866654	protein_coding	PLB1	-1.07211	0.22554	-4.75353	1.99895e-06	4.59881e-05
ENSG00000186115.8	chr19	15988833	16008930	protein_coding	CYP4F2	-1.07111	0.371388	-2.88408	0.00392562	0.0274279
ENSG00000125089.12	chr4	8183799	8243530	protein_coding	SH3TC1	-1.06526	0.222815	-4.78091	1.74506e-06	4.06483e-05
ENSG00000113721.9	chr5	149493400	149535435	protein_coding	PDGFRB	-1.06138	0.0747628	-14.1967	9.60302e-46	1.19486e-42
ENSG00000104783.7	chr19	44270685	44285409	protein_coding	KCNN4	-1.06014	0.116215	-9.12219	7.36233e-20	1.19486e-17
ENSG00000222009.4	chr1	45274154	45281257	protein_coding	BTBD19	-1.05996	0.129502	-8.1849	2.72528e-16	3.10619e-14
ENSG00000167755.9	chr19	51461887	51472929	protein_coding	KLK6	-1.05436	0.271556	-3.88266	0.000103321	0.00142184
ENSG00000132938.14	chr13	29598748	30077892	protein_coding	MTUS2	-1.05158	0.289622	-3.63086	0.000282475	0.00328988
ENSG00000138166.5	chr10	112257596	112271302	protein_coding	DUSP5	-1.05142	0.102373	-10.2705	9.57449e-25	2.2337e-22
ENSG00000146555.14	chr7	3341080	4308632	protein_coding	SDK1	-1.04586	0.381408	-2.74211	0.00610463	0.0385079
ENSG00000166401.9	chr18	61637159	61672278	protein_coding	SERPINB8	-1.04364	0.384042	-2.71752	0.00657726	0.0408167
ENSG00000237515.6	chr16	12995477	13334272	protein_coding	SHISA9	-1.03451	0.244541	-4.23042	2.33254e-05	0.000396664
ENSG00000106665.11	chr7	73703805	73820273	protein_coding	CLIP2	-1.03435	0.0904537	-11.4352	2.79052e-30	1.04163e-27
ENSG00000205336.7	chr16	57644564	57698944	protein_coding	GPR56	-1.03389	0.0932856	-11.083	1.51694e-28	5.03321e-26
ENSG00000187942.7	chr1	22138758	22151714	protein_coding	LDLRAD2	-1.02987	0.211189	-4.87654	1.0796e-06	2.6688e-05
ENSG00000108679.8	chr17	76967320	76976191	protein_coding	LGALS3BP	-1.02824	0.116045	-8.86067	7.95375e-19	1.21181e-16
ENSG00000111424.6	chr12	48235320	48336831	protein_coding	VDR	-1.02352	0.188484	-5.43029	5.62622e-08	1.88352e-06
ENSG00000127241.12	chr3	186935942	187009810	protein_coding	MASP1	-1.01936	0.165794	-6.14837	7.82822e-10	3.84484e-08
ENSG00000101197.8	chr20	61867235	61871859	protein_coding	BIRC7	-1.01735	0.122351	-8.31502	9.17392e-17	1.12275e-14
ENSG00000179772.6	chr20	30432103	30433420	protein_coding	FOXS1	-1.01515	0.128617	-7.89284	2.95382e-15	2.97997e-13
ENSG00000019549.4	chr8	49830249	49834299	protein_coding	SNAI2	-1.01415	0.282108	-3.59491	0.000324507	0.00369864
ENSG00000196141.8	chr2	201170604	201346986	protein_coding	SPATS2L	-1.0087	0.107452	-9.38749	6.1449e-21	1.06686e-18
ENSG00000035862.8	chr17	76849059	76921469	protein_coding	TIMP2	-1.0084	0.0782558	-12.8859	5.40484e-38	3.50868e-35
ENSG00000217236.1	chr2	175199674	175203220	protein_coding	SP9	-1.00646	0.28805	-3.49403	0.000475788	0.00507065
ENSG00000148344.10	chr9	132500610	132515326	protein_coding	PTGES	-1.00412	0.236485	-4.24601	2.17608e-05	0.000375619
ENSG00000170835.10	chr9	135937365	135947248	protein_coding	CEL	-1.00224	0.197808	-5.06671	4.04746e-07	1.09877e-05
ENSG00000112183.10	chr6	17281577	17294106	protein_coding	RBM24	-0.997193	0.350142	-2.84797	0.00439995	0.0300293
ENSG00000065325.8	chr17	9725523	9795419	protein_coding	GLP2R	-0.994539	0.260226	-3.82182	0.000132469	0.00175501
ENSG00000109846.3	chr11	111779289	111794446	protein_coding	CRYAB	-0.99143	0.112874	-8.78349	1.5848e-18	2.36627e-16
ENSG00000255346.5	chr15	69222864	69355083	protein_coding	NOX5	-0.991146	0.251578	-3.93971	8.15791e-05	0.00116449
ENSG00000029534.15	chr8	41510739	41754280	protein_coding	ANK1	-0.982378	0.0848704	-11.575	5.51469e-31	2.28722e-28
ENSG00000101198.10	chr20	61872136	61904046	protein_coding	NKAIN4	-0.97942	0.152121	-6.43841	1.20729e-10	6.7767e-09
ENSG00000204347.3	chr17	72352555	72358085	protein_coding	BTBD17	-0.975925	0.301077	-3.24145	0.00118925	0.0105695
ENSG00000225614.2	chr16	88493879	88507165	protein_coding	ZNF469	-0.972709	0.120175	-8.09413	5.7673e-16	6.33173e-14
ENSG00000073910.15	chr13	32605437	32870794	protein_coding	FRY	-0.970646	0.17674	-5.49195	3.9752e-08	1.37711e-06
ENSG00000123342.11	chr12	56229217	56236750	protein_coding	MMP19	-0.969474	0.342271	-2.83247	0.00461893	0.0311637
ENSG00000116016.9	chr2	46520806	46613836	protein_coding	EPAS1	-0.95775	0.0712154	-13.4486	3.13582e-41	2.9263e-38
ENSG00000152049.5	chr2	223916532	224063117	protein_coding	KCNE4	-0.957243	0.117754	-8.12917	4.32257e-16	4.85266e-14
ENSG00000198626.11	chr1	237205505	237997288	protein_coding	RYR2	-0.95455	0.316124	-3.01955	0.00253153	0.0194136
ENSG00000150873.7	chr2	11273179	11286916	protein_coding	C2orf50	-0.952826	0.346355	-2.75101	0.0059411	0.0377314
ENSG00000133055.4	chr1	203136939	203144941	protein_coding	MYBPH	-0.946469	0.345324	-2.74082	0.00612863	0.0385778
ENSG00000204397.3	chr11	104912053	104972158	protein_coding	CARD16	-0.938901	0.079917	-11.7484	7.19322e-32	3.25461e-29
ENSG00000132965.5	chr13	31309645	31338556	protein_coding	ALOX5AP	-0.930578	0.079388	-11.7219	9.8443e-32	4.32309e-29
ENSG00000125538.7	chr2	113587328	113594480	protein_coding	IL1B	-0.930268	0.219302	-4.24195	2.21582e-05	0.000380717
ENSG00000183853.13	chr1	157963063	158070052	protein_coding	KIRREL	-0.922842	0.0761715	-12.1153	8.76257e-34	4.36113e-31
ENSG00000166833.15	chr11	19372271	20143144	protein_coding	NAV2	-0.921311	0.0809962	-11.3747	5.58679e-30	2.03454e-27
ENSG00000170955.9	chr11	6340176	6341877	protein_coding	PRKCDBP	-0.919879	0.153926	-5.97613	2.28501e-09	1.01843e-07
ENSG00000116991.6	chr1	232533711	232697304	protein_coding	SIPA1L2	-0.919392	0.109201	-8.41927	3.78845e-17	4.87632e-15
ENSG00000196924.10	chrX	153576892	153603006	protein_coding	FLNA	-0.917349	0.0881934	-10.4016	2.43898e-25	6.17228e-23
ENSG00000087245.8	chr16	55423612	55540603	protein_coding	MMP2	-0.916623	0.134626	-6.80866	9.85103e-12	6.64682e-10
ENSG00000106351.8	chr7	100136834	100165842	protein_coding	AGFG2	-0.912949	0.0882703	-10.3426	4.51886e-25	1.08824e-22
ENSG00000155011.4	chr4	107842959	108204963	protein_coding	DKK2	-0.912005	0.325937	-2.7981	0.0051404	0.033841
ENSG00000118113.7	chr11	102582526	102597781	protein_coding	MMP8	-0.911208	0.156205	-5.83342	5.43016e-09	2.23355e-07
ENSG00000138079.9	chr2	44502599	44548633	protein_coding	SLC3A1	-0.909563	0.138719	-6.55687	5.49499e-11	3.30829e-09
ENSG00000109047.7	chr17	9799637	9808938	protein_coding	RCVRN	-0.908081	0.186894	-4.8588	1.18098e-06	2.8907e-05
ENSG00000166670.5	chr11	102641234	102651359	protein_coding	MMP10	-0.907152	0.0665964	-13.6216	2.97818e-42	3.17623e-39
ENSG00000269375.1	chr14	101359265	101360646	protein_coding	AL117190.3	-0.905692	0.160307	-5.64973	1.60702e-08	5.96876e-07
ENSG00000158887.11	chr1	161274525	161279762	protein_coding	MPZ	-0.902349	0.232488	-3.88126	0.000103915	0.00142606
ENSG00000132854.14	chr1	62702651	62785085	protein_coding	KANK4	-0.886576	0.127821	-6.93606	4.03181e-12	2.86662e-10
ENSG00000206532.2	chr3	110607231	110612323	protein_coding	RP11-553A10.1	-0.886209	0.200011	-4.4308	9.38837e-06	0.000179715
ENSG00000128683.9	chr2	171669723	171717661	protein_coding	GAD1	-0.878338	0.0903309	-9.72356	2.39266e-22	4.76331e-20
ENSG00000167941.2	chr17	41831099	41836156	protein_coding	SOST	-0.878112	0.100464	-8.74056	2.31968e-18	3.3956e-16
ENSG00000111057.6	chr12	53342655	53346685	protein_coding	KRT18	-0.877568	0.103753	-8.4582	2.7153e-17	3.5878e-15
ENSG00000184985.12	chr4	7194265	7744554	protein_coding	SORCS2	-0.877371	0.213555	-4.1084	3.98401e-05	0.000631556
ENSG00000187244.6	chr19	45312328	45324673	protein_coding	BCAM	-0.876967	0.0942755	-9.30217	1.37604e-20	2.31604e-18
ENSG00000173077.10	chr9	117904097	118164923	protein_coding	DEC1	-0.872685	0.14333	-6.08864	1.13877e-09	5.38067e-08
ENSG00000075673.7	chr13	25254549	25285921	protein_coding	ATP12A	-0.869055	0.151942	-5.71966	1.06738e-08	4.1611e-07
ENSG00000178734.4	chr13	76445187	76457947	protein_coding	C13orf45	-0.865505	0.272104	-3.18078	0.00146877	0.0125008
ENSG00000187678.8	chr5	141689992	141706020	protein_coding	SPRY4	-0.864601	0.0703953	-12.2821	1.13049e-34	5.82048e-32
ENSG00000188176.7	chr17	4487294	4511614	protein_coding	SMTNL2	-0.863797	0.16227	-5.32322	1.01949e-07	3.23184e-06
ENSG00000203727.3	chr6	147830063	148058683	protein_coding	SAMD5	-0.862758	0.119043	-7.24747	4.24622e-13	3.26806e-11
ENSG00000117643.10	chr1	25943959	26112698	protein_coding	MAN1C1	-0.861874	0.0772356	-11.159	6.46946e-29	2.24641e-26
ENSG00000262003.1	chr17	812872	814452	protein_coding	RP11-676J12.7	-0.860637	0.318673	-2.70069	0.00691962	0.0424648
ENSG00000162873.10	chr1	205305220	205326218	protein_coding	KLHDC8A	-0.85833	0.110066	-7.79833	6.27333e-15	6.08227e-13
ENSG00000110660.10	chr11	107661717	107799019	protein_coding	SLC35F2	-0.857969	0.0630183	-13.6146	3.279e-42	3.26391e-39
ENSG00000197956.5	chr1	153507075	153508720	protein_coding	S100A6	-0.855921	0.123113	-6.95233	3.59304e-12	2.57921e-10
ENSG00000167779.3	chr12	53491220	53496129	protein_coding	IGFBP6	-0.855898	0.258224	-3.31456	0.000917881	0.00860859
ENSG00000149591.12	chr11	117070037	117075498	protein_coding	TAGLN	-0.853748	0.209227	-4.08049	4.49403e-05	0.000702622
ENSG00000142621.15	chr1	15573768	15726779	protein_coding	FHAD1	-0.851985	0.144176	-5.90935	3.43465e-09	1.49512e-07
ENSG00000167157.9	chr9	132427920	132484875	protein_coding	PRRX2	-0.84815	0.0806914	-10.511	7.68468e-26	2.08618e-23
ENSG00000132334.12	chr10	129705325	129884119	protein_coding	PTPRE	-0.846738	0.16092	-5.26185	1.42617e-07	4.36355e-06
ENSG00000160145.11	chr3	123798870	124445172	protein_coding	KALRN	-0.845521	0.257854	-3.27907	0.00104151	0.00947059
ENSG00000177103.9	chr11	117298489	117688240	protein_coding	DSCAML1	-0.844229	0.261099	-3.23336	0.00122343	0.0108086
ENSG00000204866.4	chr19	46646363	46664556	protein_coding	IGFL2	-0.842649	0.0782677	-10.7662	4.96884e-27	1.51408e-24
ENSG00000158104.7	chr12	122277433	122301502	protein_coding	HPD	-0.841426	0.161341	-5.21519	1.8363e-07	5.50558e-06
ENSG00000162391.7	chr1	55074855	55089229	protein_coding	FAM151A	-0.837587	0.22963	-3.64755	0.000264755	0.00310044
ENSG00000197405.3	chr19	47793280	47825323	protein_coding	C5AR1	-0.835014	0.178342	-4.68208	2.83976e-06	6.18083e-05
ENSG00000147434.4	chr8	42607763	42651535	protein_coding	CHRNA6	-0.833362	0.25952	-3.21117	0.00132195	0.0114756
ENSG00000103175.6	chr16	84328252	84363450	protein_coding	WFDC1	-0.831128	0.169478	-4.90404	9.38854e-07	2.34024e-05
ENSG00000136859.5	chr9	129849611	129885162	protein_coding	ANGPTL2	-0.830028	0.18122	-4.58023	4.64472e-06	9.61862e-05
ENSG00000167992.8	chr11	61025762	61062896	protein_coding	VWCE	-0.829298	0.140937	-5.88418	4.00037e-09	1.70377e-07
ENSG00000170500.8	chr2	100889753	100939195	protein_coding	LONRF2	-0.822837	0.0779517	-10.5557	4.77953e-26	1.34647e-23
ENSG00000111846.11	chr6	10492456	10629601	protein_coding	GCNT2	-0.819548	0.104501	-7.84245	4.41841e-15	4.34021e-13
ENSG00000227184.3	chr8	144939497	144952632	protein_coding	EPPK1	-0.817622	0.177021	-4.61878	3.85994e-06	8.17486e-05
ENSG00000129455.11	chr19	51499263	51505967	protein_coding	KLK8	-0.817231	0.256552	-3.18544	0.00144532	0.0123314
ENSG00000146197.7	chr6	35182190	35220856	protein_coding	SCUBE3	-0.81438	0.0954164	-8.53502	1.40136e-17	1.93738e-15
ENSG00000162687.12	chr1	196194909	196578355	protein_coding	KCNT2	-0.813106	0.223545	-3.63733	0.000275481	0.00321595
ENSG00000137819.9	chr15	69591286	69700119	protein_coding	PAQR5	-0.812433	0.251658	-3.22832	0.0012452	0.0109688
ENSG00000049540.12	chr7	73442119	73484237	protein_coding	ELN	-0.812319	0.249123	-3.26072	0.00111131	0.0100078
ENSG00000072952.14	chr11	10594638	10715535	protein_coding	MRVI1	-0.810818	0.239126	-3.39076	0.000696989	0.00691974
ENSG00000156804.3	chr8	124510129	124553446	protein_coding	FBXO32	-0.809442	0.28654	-2.82488	0.00472985	0.0316688
ENSG00000174130.8	chr4	38825336	38858438	protein_coding	TLR6	-0.807497	0.208868	-3.86606	0.000110607	0.00150408
ENSG00000128512.15	chr7	111366166	111846466	protein_coding	DOCK4	-0.80495	0.0804002	-10.0118	1.35277e-23	2.88545e-21
ENSG00000115525.12	chr2	86066267	86116137	protein_coding	ST3GAL5	-0.803123	0.100413	-7.99817	1.26283e-15	1.33725e-13
ENSG00000182459.4	chr17	80317123	80321652	protein_coding	TEX19	-0.801938	0.239613	-3.34681	0.000817461	0.00787452
ENSG00000105717.9	chr19	19672522	19729725	protein_coding	PBX4	-0.799187	0.106693	-7.49051	6.8607e-14	5.95564e-12
ENSG00000198691.7	chr1	94458393	94586688	protein_coding	ABCA4	-0.796641	0.221318	-3.59954	0.000318784	0.00364175
ENSG00000135540.7	chr6	138743180	139013708	protein_coding	NHSL1	-0.795673	0.0742345	-10.7184	8.34513e-27	2.44316e-24
ENSG00000124205.11	chr20	57875482	57901047	protein_coding	EDN3	-0.794777	0.0936854	-8.48346	2.18592e-17	2.9141e-15
ENSG00000169035.7	chr19	51479729	51487355	protein_coding	KLK7	-0.788313	0.24287	-3.24583	0.00117108	0.0104451
ENSG00000167306.14	chr18	47349183	47721463	protein_coding	MYO5B	-0.787099	0.140548	-5.60023	2.14062e-08	7.8723e-07
ENSG00000241935.4	chr10	99344080	99372559	protein_coding	HOGA1	-0.785529	0.270764	-2.90115	0.00371794	0.026388
ENSG00000137507.7	chr11	76368568	76381791	protein_coding	LRRC32	-0.784896	0.195986	-4.00486	6.20539e-05	0.000917354
ENSG00000175084.7	chr2	220283099	220291461	protein_coding	DES	-0.784389	0.24115	-3.25271	0.00114312	0.0102264
ENSG00000155629.10	chr10	98353069	98480271	protein_coding	PIK3AP1	-0.781831	0.0812953	-9.61716	6.76711e-22	1.27898e-19
ENSG00000185634.7	chr15	49115932	49255641	protein_coding	SHC4	-0.781159	0.157363	-4.96405	6.90394e-07	1.77423e-05
ENSG00000159713.6	chr16	67423712	67427438	protein_coding	TPPP3	-0.780289	0.272723	-2.86111	0.0042216	0.0289672
ENSG00000017483.10	chrX	48316920	48328644	protein_coding	SLC38A5	-0.77966	0.077867	-10.0127	1.34031e-23	2.88545e-21
ENSG00000139269.2	chr12	57846106	57853063	protein_coding	INHBE	-0.778281	0.247645	-3.14273	0.00167378	0.0138609
ENSG00000171722.7	chr1	162342993	162346660	protein_coding	C1orf111	-0.775027	0.135581	-5.71634	1.08842e-08	4.2321e-07
ENSG00000167723.10	chr17	3413796	3461289	protein_coding	TRPV3	-0.773011	0.0909614	-8.49824	1.92489e-17	2.58924e-15
ENSG00000167759.8	chr19	51559463	51568371	protein_coding	KLK13	-0.772832	0.175093	-4.41384	1.01551e-05	0.000192908
ENSG00000151474.15	chr10	13685706	14504141	protein_coding	FRMD4A	-0.769364	0.0789792	-9.74134	2.00882e-22	4.10873e-20
ENSG00000179604.8	chr17	71279763	71308314	protein_coding	CDC42EP4	-0.766594	0.114942	-6.66942	2.5681e-11	1.63864e-09
ENSG00000101236.12	chr20	3907956	3996229	protein_coding	RNF24	-0.764539	0.0687406	-11.1221	9.79543e-29	3.32399e-26
ENSG00000184012.7	chr21	42836478	42903043	protein_coding	TMPRSS2	-0.763759	0.0990153	-7.71354	1.22378e-14	1.16383e-12
ENSG00000203797.5	chr6	110712974	110736765	protein_coding	DDO	-0.761789	0.102438	-7.43655	1.03346e-13	8.62044e-12
ENSG00000150687.7	chr11	86502101	86663952	protein_coding	PRSS23	-0.759734	0.0744003	-10.2114	1.76236e-24	4.03128e-22
ENSG00000157227.8	chr14	23305766	23318236	protein_coding	MMP14	-0.759379	0.188795	-4.02224	5.76462e-05	0.000862688
ENSG00000111961.12	chr6	148593440	148873186	protein_coding	SASH1	-0.756774	0.0781953	-9.67799	3.73984e-22	7.3473e-20
ENSG00000147432.2	chr8	42552519	42592550	protein_coding	CHRNB3	-0.755437	0.187788	-4.02282	5.75063e-05	0.000862688
ENSG00000175505.9	chr11	67131639	67141648	protein_coding	CLCF1	-0.755093	0.158323	-4.76933	1.84842e-06	4.27224e-05
ENSG00000111319.8	chr12	6456009	6486896	protein_coding	SCNN1A	-0.754779	0.176699	-4.27156	1.94113e-05	0.00033916
ENSG00000124839.8	chr2	238482965	238510257	protein_coding	RAB17	-0.752872	0.155288	-4.84822	1.24573e-06	3.01949e-05
ENSG00000182329.6	chr2	202937978	203062585	protein_coding	AC079354.1	-0.75076	0.112516	-6.67245	2.51561e-11	1.61204e-09
ENSG00000187688.10	chr17	16318856	16340317	protein_coding	TRPV2	-0.750591	0.132325	-5.67234	1.40862e-08	5.30245e-07
ENSG00000165029.11	chr9	107543283	107690518	protein_coding	ABCA1	-0.749727	0.0604898	-12.3943	2.80717e-35	1.49693e-32
ENSG00000126391.9	chr11	65154070	65180996	protein_coding	FRMD8	-0.748539	0.0937327	-7.98589	1.3951e-15	1.45666e-13
ENSG00000165959.7	chr14	95648277	95786243	protein_coding	CLMN	-0.74828	0.223632	-3.34603	0.000819785	0.00788378
ENSG00000173391.4	chr12	10310902	10324737	protein_coding	OLR1	-0.742117	0.11808	-6.28489	3.28093e-10	1.76214e-08
ENSG00000120875.4	chr8	29190581	29208185	protein_coding	DUSP4	-0.741841	0.100678	-7.36845	1.72629e-13	1.40907e-11
ENSG00000175592.4	chr11	65659520	65668044	protein_coding	FOSL1	-0.739069	0.134921	-5.47779	4.30662e-08	1.48162e-06
ENSG00000188897.4	chr16	11453702	11617444	protein_coding	CTD-3088G3.8	-0.738228	0.222671	-3.31533	0.000915336	0.00859552
ENSG00000185885.11	chr11	313506	315272	protein_coding	IFITM1	-0.732678	0.132664	-5.52283	3.33589e-08	1.18449e-06
ENSG00000101951.12	chrX	49593863	49598576	protein_coding	PAGE4	-0.732137	0.26878	-2.72393	0.00645102	0.0402004
ENSG00000142634.8	chr1	15736391	15756839	protein_coding	EFHD2	-0.731251	0.076418	-9.56909	1.07854e-21	2.01296e-19
ENSG00000109107.9	chr17	26900133	26904282	protein_coding	ALDOC	-0.731006	0.201547	-3.62698	0.000286757	0.00332678
ENSG00000074047.16	chr2	121493199	121750229	protein_coding	GLI2	-0.729373	0.0818617	-8.90981	5.1118e-19	8.03413e-17
ENSG00000183401.7	chr19	11455360	11465620	protein_coding	CCDC159	-0.727336	0.142769	-5.0945	3.49667e-07	9.66829e-06
ENSG00000259202.1	chr15	67435072	67439277	protein_coding	RP11-342M21.2	-0.726463	0.274333	-2.6481	0.0080945	0.0482854
ENSG00000239887.3	chr1	162336698	162356600	protein_coding	C1orf226	-0.723797	0.0685591	-10.5573	4.70169e-26	1.34647e-23
ENSG00000139194.3	chr12	7276280	7281538	protein_coding	RBP5	-0.722687	0.185614	-3.8935	9.88085e-05	0.00136983
ENSG00000130595.12	chr11	1940792	1959936	protein_coding	TNNT3	-0.722267	0.115271	-6.2658	3.70908e-10	1.98495e-08
ENSG00000107738.15	chr10	73507316	73533255	protein_coding	C10orf54	-0.722173	0.219363	-3.29214	0.000994294	0.0091415
ENSG00000105518.9	chr19	11453452	11457194	protein_coding	TMEM205	-0.72166	0.105991	-6.80869	9.84911e-12	6.64682e-10
ENSG00000167614.9	chr19	54926393	54948080	protein_coding	TTYH1	-0.720472	0.0936456	-7.6936	1.43053e-14	1.35185e-12
ENSG00000011422.7	chr19	44150247	44174699	protein_coding	PLAUR	-0.720439	0.131126	-5.49426	3.92344e-08	1.36235e-06
ENSG00000136068.10	chr3	57994127	58157982	protein_coding	FLNB	-0.718763	0.0772711	-9.30183	1.38054e-20	2.31604e-18
ENSG00000171840.7	chr12	673462	772945	protein_coding	NINJ2	-0.714447	0.250766	-2.84906	0.00438489	0.0299501
ENSG00000085117.7	chr11	44585977	44641913	protein_coding	CD82	-0.712652	0.132307	-5.38636	7.18977e-08	2.3439e-06
ENSG00000182871.10	chr21	46825052	46933634	protein_coding	COL18A1	-0.710866	0.100311	-7.08662	1.37432e-12	9.96115e-11
ENSG00000119714.6	chr14	91698876	91720269	protein_coding	GPR68	-0.710052	0.191618	-3.70556	0.000210925	0.00259802
ENSG00000166482.7	chr17	19286755	19290553	protein_coding	MFAP4	-0.708627	0.150163	-4.71906	2.36933e-06	5.31178e-05
ENSG00000164393.4	chr6	47624172	47665533	protein_coding	GPR111	-0.708356	0.135511	-5.22731	1.71991e-07	5.17743e-06
ENSG00000153294.7	chr6	47653600	47689757	protein_coding	GPR115	-0.708229	0.239788	-2.95357	0.00314124	0.0229477
ENSG00000180999.6	chr1	172389828	172437971	protein_coding	C1orf105	-0.707923	0.13757	-5.14592	2.66218e-07	7.71824e-06
ENSG00000070540.8	chr17	66417089	66453654	protein_coding	WIPI1	-0.706189	0.0844556	-8.36167	6.1838e-17	7.6306e-15
ENSG00000140961.8	chr16	83981887	83999937	protein_coding	OSGIN1	-0.70226	0.205444	-3.41825	0.000630244	0.00640147
ENSG00000164764.10	chr8	73976775	74036323	protein_coding	SBSPON	-0.702003	0.197223	-3.55944	0.000371647	0.0041342
ENSG00000164308.12	chr5	96211643	96255420	protein_coding	ERAP2	-0.701181	0.22588	-3.10422	0.00190779	0.0154727
ENSG00000108821.9	chr17	48260650	48278993	protein_coding	COL1A1	-0.698796	0.0587502	-11.8944	1.26623e-32	6.09874e-30
ENSG00000122547.6	chr7	36192758	36341152	protein_coding	EEPD1	-0.697118	0.113332	-6.15113	7.6935e-10	3.79114e-08
ENSG00000162772.12	chr1	212738676	212794119	protein_coding	ATF3	-0.692852	0.133307	-5.19743	2.02066e-07	5.99812e-06
ENSG00000152078.5	chr1	95582894	95663163	protein_coding	TMEM56	-0.691422	0.212197	-3.25841	0.0011204	0.0100533
ENSG00000125726.6	chr19	6583194	6604114	protein_coding	CD70	-0.690379	0.0931181	-7.41401	1.22535e-13	1.01643e-11
ENSG00000156587.11	chr11	57319129	57335757	protein_coding	UBE2L6	-0.689653	0.120437	-5.72627	1.0266e-08	4.03372e-07
ENSG00000142798.12	chr1	22148738	22263790	protein_coding	HSPG2	-0.688722	0.0715809	-9.62159	6.48224e-22	1.24085e-19
ENSG00000120885.15	chr8	27454434	27472548	protein_coding	CLU	-0.687717	0.0839925	-8.18784	2.65963e-16	3.05469e-14
ENSG00000158258.11	chr3	139654027	140296239	protein_coding	CLSTN2	-0.687438	0.17207	-3.9951	6.46666e-05	0.000946222
ENSG00000125657.3	chr19	6531010	6535931	protein_coding	TNFSF9	-0.687135	0.0913863	-7.51901	5.51926e-14	4.84754e-12
ENSG00000134318.9	chr2	11319887	11488456	protein_coding	ROCK2	-0.68246	0.104415	-6.53603	6.31734e-11	3.75794e-09
ENSG00000254656.1	chr14	101346992	101351184	protein_coding	RTL1	-0.682211	0.106164	-6.42602	1.30987e-10	7.32499e-09
ENSG00000197702.7	chr11	12398732	12552348	protein_coding	PARVA	-0.681606	0.0730719	-9.32788	1.08012e-20	1.8537e-18
ENSG00000169504.10	chr1	25071848	25170815	protein_coding	CLIC4	-0.681445	0.100082	-6.80886	9.83736e-12	6.64682e-10
ENSG00000132205.6	chr18	2847028	2915991	protein_coding	EMILIN2	-0.679669	0.118589	-5.73132	9.96543e-09	3.93635e-07
ENSG00000108932.7	chr17	66263167	66287408	protein_coding	SLC16A6	-0.67866	0.0998186	-6.79893	1.05398e-11	7.05697e-10
ENSG00000149633.7	chr20	36838890	36889174	protein_coding	KIAA1755	-0.677684	0.24815	-2.73094	0.00631531	0.0395877
ENSG00000110852.4	chr12	10005583	10022735	protein_coding	CLEC2B	-0.674734	0.225489	-2.99231	0.00276871	0.020847
ENSG00000167772.7	chr19	8428173	8439257	protein_coding	ANGPTL4	-0.670943	0.170834	-3.92745	8.58512e-05	0.0012163
ENSG00000060982.10	chr12	24964295	25102393	protein_coding	BCAT1	-0.669178	0.105378	-6.35024	2.1498e-10	1.1801e-08
ENSG00000173281.4	chr8	8993765	9009084	protein_coding	PPP1R3B	-0.667938	0.0811277	-8.23317	1.82316e-16	2.14343e-14
ENSG00000198929.8	chr1	162039564	162353321	protein_coding	NOS1AP	-0.663845	0.077762	-8.53688	1.37891e-17	1.92416e-15
ENSG00000138771.10	chr4	77356253	77704406	protein_coding	SHROOM3	-0.66384	0.0616911	-10.7607	5.27677e-27	1.57575e-24
ENSG00000050820.12	chr16	75262928	75301951	protein_coding	BCAR1	-0.663214	0.0829831	-7.99216	1.32592e-15	1.39418e-13
ENSG00000100505.9	chr14	51441980	51562779	protein_coding	TRIM9	-0.653738	0.0959952	-6.81011	9.75251e-12	6.64682e-10
ENSG00000062038.9	chr16	68670092	68756519	protein_coding	CDH3	-0.651966	0.137605	-4.73796	2.15885e-06	4.89131e-05
ENSG00000105792.15	chr7	89874488	89940377	protein_coding	C7orf63	-0.651852	0.241385	-2.70046	0.00692433	0.0424762
ENSG00000159224.4	chr17	47035916	47045958	protein_coding	GIP	-0.650989	0.220695	-2.94972	0.00318058	0.0231994
ENSG00000118094.7	chr11	118528026	118550399	protein_coding	TREH	-0.650033	0.133367	-4.87401	1.09357e-06	2.69886e-05
ENSG00000145087.8	chr3	120626919	121143608	protein_coding	STXBP5L	-0.647546	0.170442	-3.79921	0.000145158	0.00190119
ENSG00000166387.7	chr11	7534529	7678358	protein_coding	PPFIBP2	-0.647478	0.0910085	-7.11447	1.12341e-12	8.2224e-11
ENSG00000188015.5	chr1	153519805	153521848	protein_coding	S100A3	-0.647211	0.148686	-4.35286	1.34372e-05	0.000246779
ENSG00000138119.12	chr10	95066186	95242074	protein_coding	MYOF	-0.646608	0.0685181	-9.43705	3.83434e-21	6.73535e-19
ENSG00000164251.4	chr5	76114758	76131140	protein_coding	F2RL1	-0.646336	0.0815497	-7.92567	2.26922e-15	2.3315e-13
ENSG00000136275.6	chr7	47834889	47859445	protein_coding	C7orf69	-0.645253	0.235094	-2.74466	0.00605744	0.0382994
ENSG00000135919.8	chr2	224839829	224904036	protein_coding	SERPINE2	-0.644702	0.106287	-6.06566	1.31411e-09	6.13154e-08
ENSG00000135363.7	chr11	33880122	33913836	protein_coding	LMO2	-0.644256	0.220242	-2.92521	0.00344222	0.0247452
ENSG00000124126.9	chr20	47240790	47444420	protein_coding	PREX1	-0.643796	0.104977	-6.13275	8.63735e-10	4.18715e-08
ENSG00000135097.2	chr12	120779133	120806983	protein_coding	MSI1	-0.641286	0.0948359	-6.76207	1.36037e-11	8.94787e-10
ENSG00000138193.10	chr10	95753746	96092580	protein_coding	PLCE1	-0.640897	0.0980739	-6.53484	6.36786e-11	3.77295e-09
ENSG00000101670.7	chr18	47087069	47119272	protein_coding	LIPG	-0.64073	0.0805533	-7.95411	1.80424e-15	1.87077e-13
ENSG00000198959.7	chr20	36756863	36794980	protein_coding	TGM2	-0.640111	0.0698411	-9.16524	4.94357e-20	8.11125e-18
ENSG00000004776.7	chr19	36245469	36248980	protein_coding	HSPB6	-0.639631	0.12292	-5.20365	1.95412e-07	5.81216e-06
ENSG00000228459.2	chrX	3189861	3202694	protein_coding	CXorf28	-0.638869	0.241268	-2.64797	0.00809769	0.0482854
ENSG00000147852.11	chr9	2621834	2660053	protein_coding	VLDLR	-0.637807	0.190272	-3.35208	0.000802077	0.00775636
ENSG00000107554.11	chr10	101635334	101769676	protein_coding	DNMBP	-0.637608	0.0660672	-9.6509	4.87243e-22	9.44808e-20
ENSG00000091409.10	chr2	173292082	173371181	protein_coding	ITGA6	-0.63681	0.0757625	-8.40535	4.26594e-17	5.39786e-15
ENSG00000162551.9	chr1	21835858	21904905	protein_coding	ALPL	-0.63623	0.111484	-5.7069	1.15051e-08	4.43881e-07
ENSG00000136720.6	chr2	128994290	129076151	protein_coding	HS6ST1	-0.633093	0.0714952	-8.85504	8.36561e-19	1.26169e-16
ENSG00000181019.8	chr16	69740899	69760854	protein_coding	NQO1	-0.632476	0.0743728	-8.50413	1.82955e-17	2.48337e-15
ENSG00000152056.12	chr2	224616403	224702744	protein_coding	AP1S3	-0.632254	0.0768401	-8.22817	1.90098e-16	2.21746e-14
ENSG00000103187.6	chr16	84599200	84651683	protein_coding	COTL1	-0.631761	0.0764265	-8.26626	1.38229e-16	1.65111e-14
ENSG00000175793.10	chr1	27189633	27190947	protein_coding	SFN	-0.630451	0.187809	-3.35688	0.000788282	0.00764275
ENSG00000183876.8	chr5	149675906	149718870	protein_coding	ARSI	-0.626816	0.10233	-6.12545	9.04276e-10	4.3554e-08
ENSG00000148053.11	chr9	87283466	87638505	protein_coding	NTRK2	-0.626686	0.122176	-5.12935	2.9074e-07	8.26865e-06
ENSG00000128591.11	chr7	128470431	128499328	protein_coding	FLNC	-0.625543	0.11535	-5.423	5.86073e-08	1.94459e-06
ENSG00000143248.8	chr1	163080911	163291577	protein_coding	RGS5	-0.625095	0.154161	-4.05483	5.01698e-05	0.000776255
ENSG00000197165.6	chr16	28603264	28608430	protein_coding	SULT1A2	-0.62294	0.212531	-2.93106	0.00337806	0.0243661
ENSG00000166394.10	chr11	7686331	7698453	protein_coding	CYB5R2	-0.622712	0.149745	-4.15849	3.20353e-05	0.000519348
ENSG00000114737.11	chr3	50643921	50649262	protein_coding	CISH	-0.621533	0.166611	-3.73044	0.000191149	0.00240182
ENSG00000152518.5	chr2	43449541	43453748	protein_coding	ZFP36L2	-0.620909	0.065424	-9.49053	2.29855e-21	4.13489e-19
ENSG00000061273.13	chr12	48176505	48226915	protein_coding	HDAC7	-0.61739	0.0765204	-8.06831	7.12774e-16	7.76819e-14
ENSG00000169507.5	chr2	165752696	165812035	protein_coding	SLC38A11	-0.616874	0.12794	-4.8216	1.42414e-06	3.40767e-05
ENSG00000156500.10	chrX	133930819	133988640	protein_coding	FAM122C	-0.616735	0.157814	-3.90798	9.30725e-05	0.00129997
ENSG00000143850.8	chr1	204187979	204346793	protein_coding	PLEKHA6	-0.616388	0.105862	-5.82256	5.7954e-09	2.37723e-07
ENSG00000158859.9	chr1	161154098	161168846	protein_coding	ADAMTS4	-0.61547	0.179441	-3.42992	0.000603748	0.00619984
ENSG00000129009.8	chr15	74466012	74469213	protein_coding	ISLR	-0.613855	0.100385	-6.11498	9.65714e-10	4.6215e-08
ENSG00000157557.7	chr21	40177231	40196879	protein_coding	ETS2	-0.612874	0.153767	-3.98574	6.72714e-05	0.000981846
ENSG00000127084.13	chr9	95709733	95798518	protein_coding	FGD3	-0.612345	0.179718	-3.40725	0.000656217	0.00660365
ENSG00000166949.11	chr15	67356101	67487533	protein_coding	SMAD3	-0.612338	0.070532	-8.68171	3.89871e-18	5.59727e-16
ENSG00000213626.7	chr2	30454397	30546596	protein_coding	LBH	-0.610523	0.200813	-3.04025	0.00236383	0.0183442
ENSG00000136732.10	chr2	127413509	127454246	protein_coding	GYPC	-0.609644	0.0831357	-7.33312	2.24852e-13	1.78578e-11
ENSG00000082074.11	chr5	39105338	39274630	protein_coding	FYB	-0.609344	0.19871	-3.06651	0.00216577	0.0171914
ENSG00000144452.10	chr2	215796266	216003151	protein_coding	ABCA12	-0.609313	0.198822	-3.06462	0.0021795	0.0172363
ENSG00000103381.7	chr16	12756919	12897874	protein_coding	CPPED1	-0.609276	0.084259	-7.23099	4.79478e-13	3.6526e-11
ENSG00000173706.8	chr3	124684554	124774802	protein_coding	HEG1	-0.608185	0.0748853	-8.12155	4.60252e-16	5.09039e-14
ENSG00000101695.4	chr18	29598335	29653176	protein_coding	RNF125	-0.60718	0.187795	-3.2332	0.00122412	0.0108086
ENSG00000151376.12	chr11	86152150	86383678	protein_coding	ME3	-0.605651	0.123272	-4.91313	8.96341e-07	2.2446e-05
ENSG00000111275.8	chr12	112204691	112247782	protein_coding	ALDH2	-0.602882	0.0740473	-8.14185	3.89288e-16	4.40337e-14
ENSG00000124092.8	chr20	56071035	56100708	protein_coding	CTCFL	-0.600905	0.21507	-2.79399	0.00520614	0.0341606
ENSG00000196420.3	chr1	153509623	153514241	protein_coding	S100A5	-0.599583	0.139421	-4.30052	1.70394e-05	0.000302516
ENSG00000221955.6	chr3	124801480	124998021	protein_coding	SLC12A8	-0.599215	0.179126	-3.34521	0.000822193	0.00789585
ENSG00000063587.12	chrX	152599613	152625568	protein_coding	ZNF275	-0.598801	0.0814102	-7.35535	1.90424e-13	1.52861e-11
ENSG00000006016.6	chr19	18683030	18718551	protein_coding	CRLF1	-0.597761	0.114119	-5.23807	1.6226e-07	4.9242e-06
ENSG00000024422.7	chr19	48216600	48246391	protein_coding	EHD2	-0.59686	0.123689	-4.8255	1.39652e-06	3.34694e-05
ENSG00000167693.12	chr17	702553	883010	protein_coding	NXN	-0.59649	0.0690203	-8.64225	5.51183e-18	7.83782e-16
ENSG00000033867.12	chr3	27414214	27525911	protein_coding	SLC4A7	-0.595515	0.0922338	-6.45658	1.07093e-10	6.10306e-09
ENSG00000089159.11	chr12	120648250	120703574	protein_coding	PXN	-0.595029	0.0824401	-7.21772	5.28674e-13	3.98668e-11
ENSG00000079337.11	chr12	48128455	48164823	protein_coding	RAPGEF3	-0.593757	0.101215	-5.86627	4.45718e-09	1.88527e-07
ENSG00000197557.6	chr2	178477720	178483694	protein_coding	TTC30A	-0.592658	0.0901059	-6.57735	4.78902e-11	2.92004e-09
ENSG00000103196.7	chr16	84853590	84954374	protein_coding	CRISPLD2	-0.59194	0.107665	-5.49799	3.84143e-08	1.33698e-06
ENSG00000165124.13	chr9	113127531	113342160	protein_coding	SVEP1	-0.590602	0.196518	-3.00533	0.00265296	0.0201388
ENSG00000085741.8	chr11	75897369	75921780	protein_coding	WNT11	-0.587732	0.176041	-3.33861	0.000841984	0.00804844
ENSG00000164930.7	chr8	104310661	104345094	protein_coding	FZD6	-0.581404	0.0777451	-7.47834	7.52692e-14	6.49621e-12
ENSG00000038427.11	chr5	82767284	82878122	protein_coding	VCAN	-0.578974	0.10623	-5.45018	5.03201e-08	1.70369e-06
ENSG00000181104.6	chr5	76011868	76031606	protein_coding	F2R	-0.578876	0.0892418	-6.4866	8.77931e-11	5.09865e-09
ENSG00000182541.13	chr22	31608225	31676066	protein_coding	LIMK2	-0.578372	0.0986765	-5.8613	4.59265e-09	1.91544e-07
ENSG00000145012.8	chr3	187871072	188608460	protein_coding	LPP	-0.578293	0.0808676	-7.15111	8.60794e-13	6.36263e-11
ENSG00000175832.8	chr17	41605212	41656988	protein_coding	ETV4	-0.576781	0.0802178	-7.19019	6.47035e-13	4.83044e-11
ENSG00000137441.7	chr4	15961866	15970932	protein_coding	FGFBP2	-0.575378	0.175042	-3.28708	0.00101231	0.00926152
ENSG00000180914.6	chr3	8792094	8811314	protein_coding	OXTR	-0.574897	0.208925	-2.75169	0.00592886	0.0376858
ENSG00000148180.12	chr9	123970072	124095121	protein_coding	GSN	-0.571817	0.0839894	-6.8082	9.88275e-12	6.64682e-10
ENSG00000176971.2	chr11	27015628	27018630	protein_coding	FIBIN	-0.571809	0.197578	-2.89409	0.00380259	0.0268193
ENSG00000128335.9	chr22	36622256	36636000	protein_coding	APOL2	-0.569215	0.166487	-3.41897	0.000628587	0.00639335
ENSG00000102362.11	chrX	99929488	99987110	protein_coding	SYTL4	-0.565884	0.160747	-3.52033	0.000431006	0.00469049
ENSG00000124212.5	chr20	48120411	48184683	protein_coding	PTGIS	-0.564071	0.124226	-4.54068	5.60729e-06	0.000113908
ENSG00000103257.4	chr16	87863629	87903094	protein_coding	SLC7A5	-0.56401	0.0688146	-8.19608	2.48354e-16	2.87455e-14
ENSG00000129810.10	chr3	20202085	20227784	protein_coding	SGOL1	-0.561882	0.106877	-5.2573	1.46182e-07	4.46349e-06
ENSG00000166924.4	chr7	100081550	100092422	protein_coding	NYAP1	-0.561835	0.116543	-4.82085	1.42949e-06	3.41499e-05
ENSG00000091831.17	chr6	151977826	152450754	protein_coding	ESR1	-0.555984	0.204169	-2.72315	0.0064662	0.0402782
ENSG00000130513.6	chr19	18485541	18499986	protein_coding	GDF15	-0.553516	0.100662	-5.49873	3.8253e-08	1.33448e-06
ENSG00000163545.7	chr1	205271187	205290883	protein_coding	NUAK2	-0.553359	0.104008	-5.32038	1.03553e-07	3.27409e-06
ENSG00000185112.4	chr3	194406622	194409762	protein_coding	FAM43A	-0.551514	0.107287	-5.14057	2.73909e-07	7.89525e-06
ENSG00000118473.17	chr1	66999066	67213982	protein_coding	SGIP1	-0.550831	0.113343	-4.85987	1.17461e-06	2.87981e-05
ENSG00000164023.10	chr4	108745719	108836203	protein_coding	SGMS2	-0.549639	0.106025	-5.18405	2.17117e-07	6.40666e-06
ENSG00000101265.11	chr20	4760669	4804291	protein_coding	RASSF2	-0.546361	0.0940734	-5.80781	6.32939e-09	2.54728e-07
ENSG00000243927.1	chr21	35445524	35515334	protein_coding	MRPS6	-0.545902	0.0806756	-6.76664	1.31808e-11	8.70806e-10
ENSG00000198873.10	chr10	120967101	121215131	protein_coding	GRK5	-0.545811	0.106169	-5.14097	2.73317e-07	7.89342e-06
ENSG00000177469.12	chr17	40554470	40575535	protein_coding	PTRF	-0.545172	0.0838796	-6.49947	8.0606e-11	4.70128e-09
ENSG00000142627.9	chr1	16450832	16482582	protein_coding	EPHA2	-0.544792	0.0750023	-7.26367	3.76731e-13	2.9145e-11
ENSG00000132321.12	chr2	237232794	237416185	protein_coding	IQCA1	-0.54473	0.172603	-3.15597	0.00159963	0.013358
ENSG00000112394.12	chr6	111408781	111552397	protein_coding	SLC16A10	-0.544178	0.0808079	-6.73421	1.64821e-11	1.06534e-09
ENSG00000102265.7	chrX	47441712	47446188	protein_coding	TIMP1	-0.541343	0.0969075	-5.58618	2.32115e-08	8.47255e-07
ENSG00000156535.9	chr6	74405508	74538040	protein_coding	CD109	-0.541185	0.0887838	-6.09554	1.0907e-09	5.1699e-08
ENSG00000137809.12	chr15	68594050	68724501	protein_coding	ITGA11	-0.541177	0.103165	-5.24575	1.55648e-07	4.73315e-06
ENSG00000138134.7	chr10	90639491	90734910	protein_coding	STAMBPL1	-0.540612	0.159125	-3.3974	0.000680302	0.00678983
ENSG00000160789.15	chr1	156052364	156109880	protein_coding	LMNA	-0.540529	0.0833402	-6.48581	8.82559e-11	5.09865e-09
ENSG00000142178.7	chr21	44834395	44847008	protein_coding	SIK1	-0.53967	0.106218	-5.08079	3.75873e-07	1.02599e-05
ENSG00000152527.9	chr2	43864412	43995126	protein_coding	PLEKHH2	-0.538835	0.0925973	-5.81912	5.91565e-09	2.4133e-07
ENSG00000168389.13	chr1	40420802	40435638	protein_coding	MFSD2A	-0.538701	0.126033	-4.27429	1.91746e-05	0.000336276
ENSG00000137193.9	chr6	37137979	37143202	protein_coding	PIM1	-0.538627	0.0808474	-6.66227	2.69626e-11	1.70658e-09
ENSG00000163931.11	chr3	53258723	53290068	protein_coding	TKT	-0.537802	0.073395	-7.32749	2.345e-13	1.85255e-11
ENSG00000136383.6	chr15	85359911	85416713	protein_coding	ALPK3	-0.53746	0.189295	-2.83927	0.00452168	0.0306599
ENSG00000205978.5	chr14	24867992	24888494	protein_coding	NYNRIN	-0.536955	0.138415	-3.87931	0.000104753	0.0014336
ENSG00000154764.5	chr3	13857755	13921618	protein_coding	WNT7A	-0.536724	0.146702	-3.6586	0.000253595	0.00299796
ENSG00000151012.9	chr4	139085251	139163503	protein_coding	SLC7A11	-0.53206	0.114118	-4.66236	3.126e-06	6.7351e-05
ENSG00000060237.12	chr12	861759	1020618	protein_coding	WNK1	-0.530769	0.0706819	-7.50926	5.94609e-14	5.19187e-12
ENSG00000096696.9	chr6	7541808	7586950	protein_coding	DSP	-0.530697	0.200928	-2.64123	0.00826046	0.0490746
ENSG00000131914.6	chr1	26737269	26756213	protein_coding	LIN28A	-0.528962	0.0797118	-6.63594	3.22443e-11	2.006e-09
ENSG00000108854.11	chr17	62538413	62658186	protein_coding	SMURF2	-0.528935	0.0772611	-6.84606	7.59097e-12	5.27166e-10
ENSG00000070808.11	chr5	149599054	149669854	protein_coding	CAMK2A	-0.52647	0.14077	-3.73993	0.000184072	0.00233111
ENSG00000204217.8	chr2	203241659	203432474	protein_coding	BMPR2	-0.52618	0.0928025	-5.66989	1.42889e-08	5.36048e-07
ENSG00000142611.12	chr1	2985732	3355185	protein_coding	PRDM16	-0.524708	0.0871883	-6.0181	1.76474e-09	8.10747e-08
ENSG00000163072.10	chr2	169643049	169722024	protein_coding	NOSTRIN	-0.523842	0.137491	-3.81001	0.000138963	0.00183454
ENSG00000053328.8	chr6	110567131	110679475	protein_coding	METTL24	-0.523605	0.0770502	-6.79563	1.07839e-11	7.18813e-10
ENSG00000138685.8	chr4	123747863	123819391	protein_coding	FGF2	-0.523186	0.093664	-5.58578	2.32653e-08	8.47255e-07
ENSG00000118308.10	chr12	25173936	25261268	protein_coding	LRMP	-0.522632	0.161597	-3.23417	0.00121998	0.0107976
ENSG00000139292.8	chr12	71833550	71980090	protein_coding	LGR5	-0.522482	0.157344	-3.32064	0.000898125	0.00847119
ENSG00000078018.15	chr2	210288782	210598842	protein_coding	MAP2	-0.522344	0.147194	-3.54869	0.000387153	0.00426611
ENSG00000137628.12	chr4	169137444	169239958	protein_coding	DDX60	-0.522185	0.174087	-2.99956	0.00270369	0.020471
ENSG00000102908.16	chr16	69598997	69738569	protein_coding	NFAT5	-0.521416	0.0731029	-7.13263	9.84714e-13	7.24274e-11
ENSG00000108175.12	chr10	80828792	81076276	protein_coding	ZMIZ1	-0.521399	0.0715848	-7.28365	3.24897e-13	2.52658e-11
ENSG00000120694.15	chr13	31710762	31736525	protein_coding	HSPH1	-0.521056	0.0649089	-8.02751	9.94735e-16	1.06852e-13
ENSG00000164220.6	chr5	75911307	75919259	protein_coding	F2RL2	-0.520605	0.084295	-6.176	6.57476e-10	3.2832e-08
ENSG00000196189.8	chr1	156117157	156147543	protein_coding	SEMA4A	-0.520147	0.186567	-2.78799	0.0053037	0.0346562
ENSG00000103044.6	chr16	69139467	69152622	protein_coding	HAS3	-0.519927	0.109448	-4.75046	2.02959e-06	4.65496e-05
ENSG00000137331.11	chr6	30710976	30712331	protein_coding	IER3	-0.519871	0.110336	-4.71172	2.45639e-06	5.46594e-05
ENSG00000135678.7	chr12	69235977	69365350	protein_coding	CPM	-0.518782	0.0879018	-5.90183	3.59488e-09	1.53797e-07
ENSG00000128596.12	chr7	128430811	128462186	protein_coding	CCDC136	-0.516464	0.132952	-3.8846	0.000102499	0.00141443
ENSG00000155111.10	chr6	110931181	111137161	protein_coding	CDK19	-0.516233	0.0674286	-7.65599	1.91833e-14	1.76806e-12
ENSG00000168615.7	chr8	38854388	38962663	protein_coding	ADAM9	-0.516206	0.0828324	-6.23193	4.60729e-10	2.39692e-08
ENSG00000160229.7	chr19	20959110	20991922	protein_coding	ZNF66	-0.515726	0.132985	-3.87809	0.000105279	0.00143817
ENSG00000106477.14	chr7	130033612	130082274	protein_coding	CEP41	-0.515641	0.0912002	-5.65395	1.56802e-08	5.83843e-07
ENSG00000185432.10	chr12	51317255	51326300	protein_coding	METTL7A	-0.514766	0.102092	-5.04219	4.60223e-07	1.22707e-05
ENSG00000116031.7	chr2	71057347	71062952	protein_coding	CD207	-0.51448	0.170191	-3.02296	0.00250314	0.0192453
ENSG00000164211.8	chr5	110831731	110848288	protein_coding	STARD4	-0.513196	0.100022	-5.13082	2.88482e-07	8.25158e-06
ENSG00000165644.6	chr10	76993727	76995788	protein_coding	COMTD1	-0.51278	0.127888	-4.00959	6.08237e-05	0.000901846
ENSG00000109084.9	chr17	26646121	26655707	protein_coding	TMEM97	-0.509075	0.0746664	-6.818	9.23174e-12	6.38144e-10
ENSG00000102385.8	chrX	100474758	100519486	protein_coding	DRP2	-0.507581	0.109248	-4.64616	3.38171e-06	7.23385e-05
ENSG00000137936.12	chr1	94027347	94312706	protein_coding	BCAR3	-0.507282	0.1122	-4.52122	6.14831e-06	0.00012372
ENSG00000162552.10	chr1	22443798	22470462	protein_coding	WNT4	-0.507171	0.0831006	-6.10309	1.04035e-09	4.96276e-08
ENSG00000169756.12	chr2	109150857	109303702	protein_coding	LIMS1	-0.50574	0.0856547	-5.90441	3.53916e-09	1.52726e-07
ENSG00000067182.3	chr12	6437923	6451280	protein_coding	TNFRSF1A	-0.505093	0.0670453	-7.5336	4.93583e-14	4.36076e-12
ENSG00000168003.12	chr11	62623518	62656352	protein_coding	SLC3A2	-0.504735	0.0889553	-5.67402	1.39482e-08	5.2724e-07
ENSG00000123411.10	chr12	56401443	56432219	protein_coding	IKZF4	-0.504379	0.0739981	-6.81612	9.35351e-12	6.43582e-10
ENSG00000107611.10	chr10	16865963	17171830	protein_coding	CUBN	-0.503015	0.06406	-7.85225	4.08651e-15	4.06771e-13
ENSG00000116717.7	chr1	68150744	68154021	protein_coding	GADD45A	-0.502274	0.103894	-4.83451	1.33474e-06	3.20918e-05
ENSG00000100033.12	chr22	18900294	18924066	protein_coding	PRODH	-0.501866	0.112524	-4.46007	8.19311e-06	0.00015846
ENSG00000181472.4	chr6	151685252	151712683	protein_coding	ZBTB2	-0.501268	0.10611	-4.72402	2.31224e-06	5.1994e-05
ENSG00000158164.6	chrX	101768604	101771712	protein_coding	TMSB15A	-0.500791	0.15207	-3.29317	0.000990654	0.00913053
ENSG00000148175.8	chr9	124101355	124132531	protein_coding	STOM	-0.49981	0.0767964	-6.50825	7.60335e-11	4.46951e-09
ENSG00000187955.7	chr8	121072019	121384275	protein_coding	COL14A1	-0.499449	0.130572	-3.82509	0.000130726	0.00173345
ENSG00000149548.10	chr11	124824017	124911385	protein_coding	CCDC15	-0.498053	0.121962	-4.08367	4.433e-05	0.000694534
ENSG00000148204.7	chr9	126118449	126142603	protein_coding	CRB2	-0.497925	0.0998513	-4.98666	6.14316e-07	1.59477e-05
ENSG00000196584.2	chr7	152341864	152373250	protein_coding	XRCC2	-0.496764	0.085436	-5.81445	6.08335e-09	2.46822e-07
ENSG00000170088.9	chr4	165995574	166129701	protein_coding	TMEM192	-0.495863	0.084629	-5.85926	4.64946e-09	1.93373e-07
ENSG00000186767.5	chrX	62567107	62571223	protein_coding	SPIN4	-0.494942	0.0720489	-6.86952	6.44164e-12	4.5155e-10
ENSG00000249087.3	chr1	23695490	23698332	protein_coding	C1orf213	-0.494072	0.133593	-3.69834	0.00021701	0.00265153
ENSG00000167191.7	chr16	19868616	19897489	protein_coding	GPRC5B	-0.493935	0.114387	-4.31812	1.57363e-05	0.000283424
ENSG00000180340.5	chr17	42634925	42636907	protein_coding	FZD2	-0.493168	0.0851547	-5.79144	6.97874e-09	2.80106e-07
ENSG00000136010.9	chr12	105413568	105478355	protein_coding	ALDH1L2	-0.491827	0.129132	-3.80871	0.000139694	0.00184093
ENSG00000185559.9	chr14	101192042	101201539	protein_coding	DLK1	-0.49054	0.0741114	-6.61896	3.6174e-11	2.23187e-09
ENSG00000168386.14	chr3	99548985	99833357	protein_coding	FILIP1L	-0.489803	0.148548	-3.29726	0.000976318	0.00903185
ENSG00000147509.9	chr8	54764368	54871863	protein_coding	RGS20	-0.489716	0.103438	-4.7344	2.19705e-06	4.95532e-05
ENSG00000106617.9	chr7	151253197	151574210	protein_coding	PRKAG2	-0.489471	0.0749615	-6.52964	6.59288e-11	3.89084e-09
ENSG00000125347.9	chr5	131817301	131826490	protein_coding	IRF1	-0.488478	0.109883	-4.44542	8.77198e-06	0.000168781
ENSG00000185339.4	chr22	31002825	31023265	protein_coding	TCN2	-0.487538	0.130067	-3.74836	0.000177993	0.00227556
ENSG00000115641.14	chr2	105974169	106054970	protein_coding	FHL2	-0.48744	0.0939998	-5.18554	2.15385e-07	6.36814e-06
ENSG00000116962.10	chr1	236139130	236228462	protein_coding	NID1	-0.485785	0.0633498	-7.6683	1.74285e-14	1.6264e-12
ENSG00000189186.6	chrX	27608499	27766908	protein_coding	DCAF8L2	-0.484336	0.166913	-2.90173	0.00371105	0.0263605
ENSG00000156113.16	chr10	78629359	79398353	protein_coding	KCNMA1	-0.484015	0.139313	-3.4743	0.000512181	0.00538169
ENSG00000118193.7	chr1	200520628	200589862	protein_coding	KIF14	-0.481813	0.0929678	-5.18258	2.18835e-07	6.44464e-06
ENSG00000164506.10	chr6	147525561	147706866	protein_coding	STXBP5	-0.481507	0.0777063	-6.1965	5.77332e-10	2.91221e-08
ENSG00000023909.5	chr1	94350761	94374966	protein_coding	GCLM	-0.481102	0.107023	-4.49532	6.94645e-06	0.000137556
ENSG00000133816.9	chr11	12115543	12285334	protein_coding	MICAL2	-0.480495	0.0730538	-6.57728	4.79144e-11	2.92004e-09
ENSG00000102312.16	chrX	48367350	48379202	protein_coding	PORCN	-0.479585	0.0958751	-5.00219	5.66829e-07	1.4796e-05
ENSG00000138336.8	chr10	70320413	70454239	protein_coding	TET1	-0.479554	0.07973	-6.01472	1.80199e-09	8.2029e-08
ENSG00000101331.11	chr20	30598245	30619984	protein_coding	CCM2L	-0.477987	0.153775	-3.10835	0.00188137	0.0153007
ENSG00000092758.11	chr20	61447596	61472511	protein_coding	COL9A3	-0.476317	0.154408	-3.08481	0.00203684	0.0163243
ENSG00000107854.5	chr10	93558069	93625033	protein_coding	TNKS2	-0.475797	0.0761284	-6.24993	4.10625e-10	2.18187e-08
ENSG00000148737.11	chr10	114710009	114927437	protein_coding	TCF7L2	-0.475547	0.0746732	-6.36838	1.91031e-10	1.0525e-08
ENSG00000186687.11	chr5	130506503	130541119	protein_coding	LYRM7	-0.475531	0.114945	-4.13703	3.51831e-05	0.000564252
ENSG00000115107.15	chr2	119981384	120023228	protein_coding	STEAP3	-0.474587	0.142677	-3.3263	0.000880067	0.00833245
ENSG00000137309.15	chr6	34204650	34214008	protein_coding	HMGA1	-0.474448	0.0931906	-5.09116	3.55885e-07	9.76788e-06
ENSG00000125945.10	chr1	23685941	23695935	protein_coding	ZNF436	-0.47432	0.078827	-6.01724	1.77421e-09	8.12601e-08
ENSG00000170421.7	chr12	53290977	53343738	protein_coding	KRT8	-0.473725	0.0872827	-5.42749	5.71534e-08	1.90594e-06
ENSG00000187676.7	chr13	31774073	31906413	protein_coding	B3GALTL	-0.472633	0.0771496	-6.12619	9.00101e-10	4.34932e-08
ENSG00000170579.10	chr18	3496030	4455335	protein_coding	DLGAP1	-0.470792	0.0998722	-4.71395	2.42961e-06	5.4225e-05
ENSG00000172840.2	chr16	66912492	66929657	protein_coding	PDP2	-0.47077	0.0933089	-5.04528	4.52846e-07	1.20956e-05
ENSG00000145642.7	chr5	63986135	64013917	protein_coding	FAM159B	-0.469979	0.107357	-4.37774	1.19916e-05	0.00022325
ENSG00000213694.3	chr9	91606362	91619925	protein_coding	S1PR3	-0.46982	0.10447	-4.49716	6.88663e-06	0.000136663
ENSG00000023902.9	chr1	150121373	150136916	protein_coding	PLEKHO1	-0.46773	0.0903797	-5.17516	2.27716e-07	6.65427e-06
ENSG00000087253.7	chr16	55542910	55620582	protein_coding	LPCAT2	-0.466893	0.154432	-3.02329	0.00250042	0.0192343
ENSG00000078269.9	chr6	158402888	158520208	protein_coding	SYNJ2	-0.464105	0.0751668	-6.17433	6.64427e-10	3.30685e-08
ENSG00000100784.5	chr14	91336799	91526980	protein_coding	RPS6KA5	-0.463597	0.164885	-2.81164	0.00492893	0.0327666
ENSG00000204131.6	chrX	71130938	71363424	protein_coding	NHSL2	-0.463331	0.0977052	-4.74213	2.11481e-06	4.81344e-05
ENSG00000171951.4	chr2	224461658	224467221	protein_coding	SCG2	-0.461257	0.082971	-5.55926	2.70918e-08	9.7707e-07
ENSG00000056998.14	chrX	2746829	2800859	protein_coding	GYG2	-0.458898	0.0739938	-6.20185	5.58039e-10	2.82443e-08
ENSG00000185345.14	chr6	161768452	163148803	protein_coding	PARK2	-0.458234	0.0725232	-6.31844	2.64213e-10	1.42934e-08
ENSG00000128965.7	chr15	41245160	41248710	protein_coding	CHAC1	-0.455538	0.142334	-3.20048	0.00137199	0.0118549
ENSG00000145349.12	chr4	114372188	114683083	protein_coding	CAMK2D	-0.454361	0.0798137	-5.69277	1.24998e-08	4.79781e-07
ENSG00000120137.6	chr5	167975500	168006605	protein_coding	PANK3	-0.453971	0.0906344	-5.00881	5.47669e-07	1.4346e-05
ENSG00000117586.6	chr1	173152873	173176452	protein_coding	TNFSF4	-0.453195	0.0985144	-4.60029	4.21894e-06	8.83492e-05
ENSG00000156453.9	chr5	141232938	141258811	protein_coding	PCDH1	-0.453092	0.109085	-4.15358	3.27312e-05	0.000530053
ENSG00000131242.11	chr17	29718642	29865236	protein_coding	RAB11FIP4	-0.452631	0.0888225	-5.09591	3.4707e-07	9.61428e-06
ENSG00000128342.4	chr22	30636436	30642840	protein_coding	LIF	-0.451222	0.112821	-3.99944	6.34931e-05	0.000933086
ENSG00000111331.8	chr12	113376157	113411054	protein_coding	OAS3	-0.449775	0.10776	-4.17387	2.99473e-05	0.000491907
ENSG00000078124.7	chr11	76571911	76737841	protein_coding	ACER3	-0.448555	0.0945466	-4.74427	2.09258e-06	4.77741e-05
ENSG00000069399.8	chr19	45250962	45263301	protein_coding	BCL3	-0.448212	0.0833541	-5.3772	7.5653e-08	2.46095e-06
ENSG00000149089.8	chr11	34874641	34938046	protein_coding	APIP	-0.448169	0.0959674	-4.67002	3.0117e-06	6.536e-05
ENSG00000171126.7	chr2	42669157	42721237	protein_coding	KCNG3	-0.447752	0.0810206	-5.5264	3.26859e-08	1.16476e-06
ENSG00000138758.7	chr4	77870856	77961537	protein_coding	SEPTIN11	-0.447321	0.0680687	-6.57161	4.97741e-11	3.02104e-09
ENSG00000143858.7	chr1	202559724	202679545	protein_coding	SYT2	-0.446936	0.148715	-3.00531	0.00265308	0.0201388
ENSG00000011405.9	chr11	17099277	17229530	protein_coding	PIK3C2A	-0.44574	0.0851428	-5.2352	1.64805e-07	4.98117e-06
ENSG00000165655.14	chr10	77157588	77161664	protein_coding	ZNF503	-0.444991	0.0836437	-5.32008	1.0372e-07	3.27409e-06
ENSG00000099860.4	chr19	2476120	2478257	protein_coding	GADD45B	-0.444542	0.0902267	-4.92695	8.35243e-07	2.10441e-05
ENSG00000187123.10	chr2	150186499	150330662	protein_coding	LYPD6	-0.444476	0.0757985	-5.86391	4.5208e-09	1.89607e-07
ENSG00000101224.13	chr20	3767578	3786762	protein_coding	CDC25B	-0.443439	0.0710656	-6.23985	4.38001e-10	2.29467e-08
ENSG00000112697.11	chr6	75962640	75994684	protein_coding	TMEM30A	-0.442546	0.0712117	-6.21451	5.14841e-10	2.61466e-08
ENSG00000165929.8	chr14	92246095	92333880	protein_coding	TC2N	-0.442218	0.120612	-3.66644	0.000245946	0.00293074
ENSG00000126787.8	chr14	55614830	55658396	protein_coding	DLGAP5	-0.44189	0.0951871	-4.64233	3.44496e-06	7.35861e-05
ENSG00000114541.10	chr3	69219141	69591734	protein_coding	FRMD4B	-0.441494	0.0891579	-4.95181	7.3525e-07	1.8798e-05
ENSG00000101825.7	chrX	3226606	3264682	protein_coding	MXRA5	-0.440522	0.0815394	-5.40257	6.56926e-08	2.16378e-06
ENSG00000187268.7	chrX	13053737	13062801	protein_coding	FAM9C	-0.440136	0.118453	-3.71571	0.000202631	0.00251913
ENSG00000163453.7	chr4	57896939	57976551	protein_coding	IGFBP7	-0.439802	0.0747458	-5.88398	4.00525e-09	1.70377e-07
ENSG00000163520.9	chr3	13573824	13679922	protein_coding	FBLN2	-0.439534	0.0941981	-4.66606	3.07031e-06	6.64389e-05
ENSG00000179750.11	chr22	39378352	39388809	protein_coding	APOBEC3B	-0.438818	0.0912881	-4.80696	1.53244e-06	3.61467e-05
ENSG00000158470.5	chr20	48249482	48330415	protein_coding	B4GALT5	-0.438702	0.077537	-5.65797	1.53173e-08	5.7319e-07
ENSG00000171206.9	chr10	104404253	104418164	protein_coding	TRIM8	-0.438037	0.076692	-5.71164	1.11894e-08	4.33946e-07
ENSG00000109072.9	chr17	26691290	26700110	protein_coding	VTN	-0.437453	0.109446	-3.99697	6.41586e-05	0.000941014
ENSG00000124225.11	chr20	56223448	56286592	protein_coding	PMEPA1	-0.436841	0.0945652	-4.61947	3.8473e-06	8.15967e-05
ENSG00000072864.8	chr16	15737124	15820210	protein_coding	NDE1	-0.43564	0.0822866	-5.29419	1.19547e-07	3.69556e-06
ENSG00000105329.5	chr19	41807492	41859816	protein_coding	TGFB1	-0.435353	0.0926779	-4.69749	2.63381e-06	5.79166e-05
ENSG00000091482.5	chrX	21724090	21776281	protein_coding	SMPX	-0.435312	0.0765337	-5.68785	1.2865e-08	4.9002e-07
ENSG00000129451.7	chr19	51515995	51523431	protein_coding	KLK10	-0.434587	0.127582	-3.40632	0.00065845	0.00662042
ENSG00000099810.14	chr9	21802542	21931646	protein_coding	MTAP	-0.434054	0.0833688	-5.20643	1.92504e-07	5.73708e-06
ENSG00000156968.8	chr16	15489611	15507125	protein_coding	MPV17L	-0.433534	0.121523	-3.56751	0.000360387	0.00403368
ENSG00000141293.11	chr17	46210802	46507637	protein_coding	SKAP1	-0.433226	0.0837737	-5.17138	2.32366e-07	6.77627e-06
ENSG00000182319.5	chr8	8175258	8244008	protein_coding	SGK223	-0.433115	0.10222	-4.23707	2.26451e-05	0.000387302
ENSG00000119950.16	chr10	111967363	112047123	protein_coding	MXI1	-0.431627	0.084547	-5.10517	3.30496e-07	9.24089e-06
ENSG00000124802.7	chr6	8073593	8102811	protein_coding	EEF1E1	-0.431491	0.130179	-3.31459	0.000917776	0.00860859
ENSG00000236939.2	chr8	104145191	104153703	protein_coding	C8orf56	-0.430752	0.13027	-3.30661	0.000944312	0.00879571
ENSG00000099194.5	chr10	102106881	102124591	protein_coding	SCD	-0.427564	0.0684209	-6.24902	4.13023e-10	2.18683e-08
ENSG00000214900.4	chr14	50448430	50474238	protein_coding	C14orf182	-0.42695	0.142419	-2.99785	0.00271894	0.0205448
ENSG00000150556.12	chr2	149894621	150071776	protein_coding	LYPD6B	-0.426909	0.113151	-3.77291	0.000161357	0.0020805
ENSG00000100234.11	chr22	33197687	33259030	protein_coding	TIMP3	-0.426731	0.0657979	-6.48549	8.84435e-11	5.09865e-09
ENSG00000164111.10	chr4	122589110	122618268	protein_coding	ANXA5	-0.425775	0.0643	-6.6217	3.55087e-11	2.19992e-09
ENSG00000059804.11	chr12	8071826	8088871	protein_coding	SLC2A3	-0.425617	0.0767358	-5.54652	2.91408e-08	1.04341e-06
ENSG00000100593.13	chr14	77940740	77965210	protein_coding	ISM2	-0.42556	0.156072	-2.72669	0.00639738	0.0399495
ENSG00000068438.10	chrX	48334541	48344752	protein_coding	FTSJ1	-0.425036	0.0752819	-5.64593	1.64294e-08	6.08703e-07
ENSG00000166925.4	chr7	100060982	100076902	protein_coding	TSC22D4	-0.4248	0.0901007	-4.71472	2.42041e-06	5.41139e-05
ENSG00000173193.9	chr3	122399465	122449687	protein_coding	PARP14	-0.424076	0.0876548	-4.83802	1.31139e-06	3.16833e-05
ENSG00000185697.12	chr8	67474410	67526482	protein_coding	MYBL1	-0.423915	0.102239	-4.14632	3.37863e-05	0.000543602
ENSG00000185989.9	chr13	114747194	114898086	protein_coding	RASA3	-0.422593	0.0922835	-4.57929	4.6656e-06	9.6302e-05
ENSG00000196782.8	chr4	140637907	141075338	protein_coding	MAML3	-0.420292	0.0778563	-5.3983	6.72752e-08	2.20766e-06
ENSG00000177311.6	chr3	141043055	141168634	protein_coding	ZBTB38	-0.418968	0.080314	-5.21663	1.82208e-07	5.47395e-06
ENSG00000197256.6	chr19	11274943	11308467	protein_coding	KANK2	-0.4176	0.0711984	-5.8653	4.48322e-09	1.89093e-07
ENSG00000146535.9	chr7	2767746	2883958	protein_coding	GNA12	-0.416722	0.0633438	-6.57873	4.7448e-11	2.91541e-09
ENSG00000184261.4	chr2	47743720	47798078	protein_coding	KCNK12	-0.415717	0.120768	-3.44227	0.000576861	0.00598548
ENSG00000162390.13	chr1	55007930	55104865	protein_coding	ACOT11	-0.415132	0.10446	-3.97407	7.06562e-05	0.00102524
ENSG00000173890.12	chr3	169755717	169803191	protein_coding	GPR160	-0.414321	0.144803	-2.86128	0.00421938	0.0289653
ENSG00000162909.13	chr1	223889295	223963720	protein_coding	CAPN2	-0.413921	0.0662772	-6.24531	4.22962e-10	2.23153e-08
ENSG00000179431.5	chr11	35639735	35642419	protein_coding	FJX1	-0.412451	0.106508	-3.87251	0.00010772	0.00146615
ENSG00000186567.8	chr19	45165545	45187631	protein_coding	CEACAM19	-0.412428	0.123147	-3.34908	0.000810808	0.00782558
ENSG00000111799.16	chr6	75794042	75915767	protein_coding	COL12A1	-0.410652	0.095249	-4.31135	1.62261e-05	0.000290843
ENSG00000196081.5	chr19	23404401	23433192	protein_coding	ZNF724P	-0.410578	0.103024	-3.98526	6.7406e-05	0.000982851
ENSG00000213689.5	chr3	48506445	48509044	protein_coding	TREX1	-0.410216	0.141878	-2.89133	0.00383613	0.0269921
ENSG00000197301.3	chr12	66245120	66275947	protein_coding	RP11-366L20.2	-0.409454	0.118976	-3.44149	0.000578527	0.00599444
ENSG00000182704.6	chr11	76493295	76509198	protein_coding	TSKU	-0.40846	0.06914	-5.90773	3.46861e-09	1.50115e-07
ENSG00000184371.9	chr1	110452864	110473614	protein_coding	CSF1	-0.40794	0.0916252	-4.45226	8.49692e-06	0.000163912
ENSG00000197959.9	chr1	171810621	172387606	protein_coding	DNM3	-0.407684	0.0696387	-5.85427	4.79103e-09	1.98708e-07
ENSG00000131018.18	chr6	152442819	152958936	protein_coding	SYNE1	-0.407639	0.0761073	-5.35611	8.50321e-08	2.74215e-06
ENSG00000075618.13	chr7	5632439	5646286	protein_coding	FSCN1	-0.407639	0.0697583	-5.84359	5.10878e-09	2.113e-07
ENSG00000147124.8	chrX	47305278	47342345	protein_coding	ZNF41	-0.407569	0.0898466	-4.53628	5.72558e-06	0.000115838
ENSG00000130147.11	chr2	235860617	235964358	protein_coding	SH3BP4	-0.407274	0.111303	-3.65914	0.000253068	0.0029941
ENSG00000197892.8	chr8	28924796	29120641	protein_coding	KIF13B	-0.407127	0.0801703	-5.07828	3.80864e-07	1.03771e-05
ENSG00000077782.15	chr8	38268656	38326352	protein_coding	FGFR1	-0.406721	0.0792884	-5.12964	2.90295e-07	8.26865e-06
ENSG00000172244.4	chr5	43486803	43515247	protein_coding	C5orf34	-0.406477	0.123982	-3.27852	0.00104353	0.00947747
ENSG00000198682.8	chr10	89419370	89507462	protein_coding	PAPSS2	-0.405987	0.0974896	-4.16442	3.12152e-05	0.000508259
ENSG00000135842.12	chr1	184759858	184943682	protein_coding	FAM129A	-0.405328	0.140472	-2.88547	0.00390831	0.0273454
ENSG00000138032.16	chr2	44395108	44471523	protein_coding	PPM1B	-0.405113	0.0855249	-4.73678	2.17139e-06	4.91228e-05
ENSG00000189337.11	chr1	14925200	15444539	protein_coding	KAZN	-0.405098	0.108356	-3.73857	0.000185071	0.00233979
ENSG00000105173.9	chr19	30302805	30315215	protein_coding	CCNE1	-0.404892	0.0727467	-5.56578	2.60989e-08	9.45832e-07
ENSG00000152154.6	chr2	39892122	39945103	protein_coding	TMEM178A	-0.40423	0.094406	-4.28183	1.85365e-05	0.000325993
ENSG00000101928.8	chrX	134021656	134049297	protein_coding	MOSPD1	-0.404097	0.108106	-3.73797	0.000185511	0.00234338
ENSG00000184216.7	chrX	153275951	153285431	protein_coding	IRAK1	-0.403797	0.0996822	-4.05085	5.10323e-05	0.000787966
ENSG00000160131.9	chrX	150564987	150577836	protein_coding	VMA21	-0.403082	0.0815969	-4.93992	7.81533e-07	1.98454e-05
ENSG00000069188.12	chr17	71330523	71640228	protein_coding	SDK2	-0.401988	0.104693	-3.83967	0.000123199	0.00164534
ENSG00000125247.11	chr13	101256181	101327347	protein_coding	TMTC4	-0.401869	0.0719257	-5.58728	2.30651e-08	8.44081e-07
ENSG00000130413.11	chr11	8413418	8615836	protein_coding	STK33	-0.401564	0.0811922	-4.94585	7.58141e-07	1.93501e-05
ENSG00000099250.13	chr10	33466420	33625190	protein_coding	NRP1	-0.400962	0.114594	-3.49899	0.000467029	0.0050023
ENSG00000233608.2	chr2	239756673	239795893	protein_coding	TWIST2	-0.400916	0.11936	-3.35888	0.000782585	0.00759549
ENSG00000157350.8	chr16	70413338	70473140	protein_coding	ST3GAL2	-0.40018	0.0835303	-4.79084	1.66088e-06	3.88084e-05
ENSG00000145703.11	chr5	75699074	76003957	protein_coding	IQGAP2	-0.399392	0.0777771	-5.13508	2.82021e-07	8.09779e-06
ENSG00000172380.5	chr1	68167149	68299150	protein_coding	GNG12	-0.398866	0.0862112	-4.62662	3.71685e-06	7.89421e-05
ENSG00000146263.7	chr6	97590037	97731093	protein_coding	MMS22L	-0.398713	0.0887828	-4.49089	7.09267e-06	0.000140266
ENSG00000159216.14	chr21	36160098	37376965	protein_coding	RUNX1	-0.39781	0.146371	-2.71782	0.00657145	0.0407977
ENSG00000147526.15	chr8	38585704	38710546	protein_coding	TACC1	-0.397228	0.0682413	-5.82094	5.85188e-09	2.39382e-07
ENSG00000012048.15	chr17	41196312	41277500	protein_coding	BRCA1	-0.396804	0.073008	-5.43508	5.47731e-08	1.84193e-06
ENSG00000182504.6	chr3	101442769	101489406	protein_coding	CEP97	-0.396496	0.104437	-3.7965	0.00014675	0.00191883
ENSG00000198517.5	chr7	1570350	1582679	protein_coding	MAFK	-0.39411	0.107805	-3.65578	0.000256403	0.00302637
ENSG00000182010.6	chr10	63942794	64028466	protein_coding	RTKN2	-0.392966	0.103508	-3.79649	0.000146762	0.00191883
ENSG00000104626.10	chr8	8859657	8974256	protein_coding	ERI1	-0.391476	0.0779638	-5.02125	5.13357e-07	1.35184e-05
ENSG00000157399.10	chrX	2852699	2886286	protein_coding	ARSE	-0.391442	0.0889865	-4.39889	1.08804e-05	0.00020512
ENSG00000139211.5	chr12	47469490	47473734	protein_coding	AMIGO2	-0.390819	0.0774434	-5.04651	4.4995e-07	1.20398e-05
ENSG00000034971.10	chr1	171604557	171621823	protein_coding	MYOC	-0.389829	0.0944705	-4.12647	3.68381e-05	0.000587011
ENSG00000099331.9	chr19	17186591	17325346	protein_coding	MYO9B	-0.388919	0.0833143	-4.6681	3.03999e-06	6.58783e-05
ENSG00000005483.15	chr7	104654626	104754808	protein_coding	KMT2E	-0.388816	0.0773603	-5.02603	5.00728e-07	1.3256e-05
ENSG00000070669.12	chr7	97481430	97501854	protein_coding	ASNS	-0.38819	0.101804	-3.8131	0.000137237	0.00181495
ENSG00000135069.9	chr9	80912059	80945009	protein_coding	PSAT1	-0.387194	0.0728688	-5.31357	1.07497e-07	3.37193e-06
ENSG00000106211.8	chr7	75931861	75933612	protein_coding	HSPB1	-0.387161	0.0867996	-4.4604	8.18071e-06	0.000158426
ENSG00000189403.10	chr13	31032884	31191734	protein_coding	HMGB1	-0.386975	0.0699887	-5.52911	3.21855e-08	1.14967e-06
ENSG00000197472.10	chr1	247108849	247171395	protein_coding	ZNF695	-0.38472	0.124045	-3.10146	0.00192569	0.015572
ENSG00000167889.8	chr17	74864538	74946475	protein_coding	MGAT5B	-0.384334	0.113778	-3.37791	0.000730384	0.0071793
ENSG00000095383.15	chr9	100961311	101017915	protein_coding	TBC1D2	-0.383581	0.125138	-3.06525	0.00217488	0.0172242
ENSG00000171320.10	chr8	27629466	27670157	protein_coding	ESCO2	-0.382663	0.0947267	-4.03966	5.35292e-05	0.000817223
ENSG00000166582.5	chr17	16245848	16256970	protein_coding	CENPV	-0.382463	0.0901261	-4.24365	2.19917e-05	0.000378293
ENSG00000198826.6	chr15	32907345	32932150	protein_coding	ARHGAP11A	-0.38217	0.0646452	-5.91181	3.38363e-09	1.47722e-07
ENSG00000169220.13	chr5	176784838	176799602	protein_coding	RGS14	-0.38174	0.0865867	-4.40876	1.03966e-05	0.000196994
ENSG00000093217.5	chr3	38388251	38462839	protein_coding	XYLB	-0.381332	0.0973642	-3.91655	8.98239e-05	0.00125931
ENSG00000118407.10	chr6	76001575	76203454	protein_coding	FILIP1	-0.380995	0.107263	-3.55199	0.000382332	0.00422234
ENSG00000214226.4	chr17	54869274	54916134	protein_coding	C17orf67	-0.380947	0.119443	-3.18937	0.00142581	0.0122069
ENSG00000102271.9	chrX	86772752	86925050	protein_coding	KLHL4	-0.380904	0.0962089	-3.95914	7.52206e-05	0.00108514
ENSG00000187231.9	chr2	179966419	180129517	protein_coding	SESTD1	-0.380887	0.0865571	-4.40042	1.08044e-05	0.000203945
ENSG00000134508.8	chr18	20714528	20840431	protein_coding	CABLES1	-0.380254	0.0859763	-4.42278	9.74391e-06	0.000185333
ENSG00000140044.8	chr14	75894419	75940814	protein_coding	JDP2	-0.379528	0.120265	-3.15577	0.00160078	0.0133601
ENSG00000143674.6	chr1	233463514	233520894	protein_coding	MLK4	-0.379487	0.131119	-2.89422	0.00380101	0.0268193
ENSG00000137868.14	chr15	74471807	74504608	protein_coding	STRA6	-0.377911	0.0860131	-4.39365	1.11464e-05	0.000208555
ENSG00000120254.11	chr6	151186685	151423023	protein_coding	MTHFD1L	-0.377466	0.0636161	-5.93351	2.96528e-09	1.29838e-07
ENSG00000100311.12	chr22	39619364	39640756	protein_coding	PDGFB	-0.376976	0.135314	-2.78592	0.00533752	0.0348011
ENSG00000188916.4	chr10	128933694	128994422	protein_coding	FAM196A	-0.376915	0.135361	-2.78451	0.00536084	0.0349226
ENSG00000019144.12	chr11	118477155	118528741	protein_coding	PHLDB1	-0.37641	0.0731791	-5.14368	2.69412e-07	7.79573e-06
ENSG00000155893.7	chr3	140947568	141013748	protein_coding	ACPL2	-0.374571	0.0927313	-4.03931	5.36086e-05	0.000817599
ENSG00000166446.10	chr16	80631803	80838226	protein_coding	CDYL2	-0.373612	0.103541	-3.60834	0.000308168	0.00353671
ENSG00000114019.10	chr3	134074716	134094321	protein_coding	AMOTL2	-0.372923	0.0738093	-5.05253	4.36005e-07	1.17086e-05
ENSG00000145391.9	chr4	140417095	140527853	protein_coding	SETD7	-0.372491	0.0774055	-4.8122	1.49275e-06	3.53353e-05
ENSG00000143797.7	chr2	8992820	9143942	protein_coding	MBOAT2	-0.372447	0.0991423	-3.75669	0.000172174	0.00220854
ENSG00000153933.5	chr17	54911460	54946036	protein_coding	DGKE	-0.37219	0.0882158	-4.21909	2.4529e-05	0.000414302
ENSG00000149260.10	chr11	76777979	76837201	protein_coding	CAPN5	-0.370921	0.0882934	-4.201	2.65735e-05	0.000444809
ENSG00000123104.7	chr12	26490342	26986131	protein_coding	ITPR2	-0.370731	0.0794871	-4.66404	3.10068e-06	6.69022e-05
ENSG00000147679.7	chr8	117778742	117861702	protein_coding	UTP23	-0.36824	0.136402	-2.69966	0.00694102	0.0425262
ENSG00000101856.8	chrX	118370216	118378429	protein_coding	PGRMC1	-0.368044	0.0658283	-5.59097	2.25804e-08	8.28372e-07
ENSG00000123505.10	chr6	111195973	111216916	protein_coding	AMD1	-0.36769	0.0820405	-4.48181	7.40137e-06	0.000145026
ENSG00000006652.9	chr7	112063023	112121072	protein_coding	IFRD1	-0.367619	0.075186	-4.88946	1.01114e-06	2.50785e-05
ENSG00000133812.10	chr11	9800214	10315754	protein_coding	SBF2	-0.367284	0.0852156	-4.31005	1.63216e-05	0.000292203
ENSG00000255103.1	chr1	39876151	39882154	protein_coding	KIAA0754	-0.36683	0.0738269	-4.96879	6.7373e-07	1.73739e-05
ENSG00000150667.6	chr15	39892232	40075031	protein_coding	FSIP1	-0.366546	0.128972	-2.84205	0.00448246	0.0304632
ENSG00000118156.8	chr19	48023942	48059113	protein_coding	ZNF541	-0.365902	0.13157	-2.78105	0.0054183	0.0351895
ENSG00000168209.4	chr10	74033678	74035794	protein_coding	DDIT4	-0.365631	0.0733259	-4.98638	6.1522e-07	1.59477e-05
ENSG00000134243.7	chr1	109852192	109940573	protein_coding	SORT1	-0.364892	0.0800108	-4.56053	5.1024e-06	0.000104505
ENSG00000026103.15	chr10	90750414	90775542	protein_coding	FAS	-0.364653	0.0891396	-4.09081	4.29877e-05	0.000674211
ENSG00000198369.5	chr2	65537985	65659771	protein_coding	SPRED2	-0.364587	0.0727596	-5.01085	5.41911e-07	1.42452e-05
ENSG00000161888.7	chr19	11242196	11266484	protein_coding	SPC24	-0.364345	0.0811902	-4.48755	7.20485e-06	0.00014192
ENSG00000174343.5	chr4	40337346	40357234	protein_coding	CHRNA9	-0.364255	0.0636344	-5.72419	1.0393e-08	4.07289e-07
ENSG00000112029.5	chr6	153291664	153304714	protein_coding	FBXO5	-0.364165	0.0788778	-4.61683	3.89648e-06	8.24056e-05
ENSG00000168243.6	chr1	235710987	235814054	protein_coding	GNG4	-0.363894	0.118573	-3.06895	0.0021481	0.0170693
ENSG00000151914.13	chr6	56322785	56819426	protein_coding	DST	-0.363862	0.0814535	-4.46711	7.92817e-06	0.000154336
ENSG00000107957.12	chr10	105348285	105615301	protein_coding	SH3PXD2A	-0.363596	0.083183	-4.37103	1.2366e-05	0.000229647
ENSG00000091436.12	chr2	173940163	174132738	protein_coding	MLTK	-0.363532	0.0858227	-4.23585	2.27685e-05	0.000388965
ENSG00000110880.6	chr12	109038885	109125372	protein_coding	CORO1C	-0.36347	0.0718291	-5.0602	4.18811e-07	1.13079e-05
ENSG00000156299.8	chr21	32490734	32932290	protein_coding	TIAM1	-0.363056	0.0710076	-5.11291	3.17228e-07	8.93684e-06
ENSG00000138160.4	chr10	94353043	94415150	protein_coding	KIF11	-0.363011	0.0766117	-4.73832	2.15494e-06	4.88989e-05
ENSG00000100889.7	chr14	24563262	24579807	protein_coding	PCK2	-0.362469	0.0849844	-4.26513	1.99788e-05	0.000347269
ENSG00000169184.5	chr22	28144265	28197486	protein_coding	MN1	-0.362448	0.0993338	-3.64878	0.000263484	0.0030904
ENSG00000136492.4	chr17	59758627	59940882	protein_coding	BRIP1	-0.362422	0.0985341	-3.67814	0.000234945	0.00283404
ENSG00000168461.8	chr18	9708162	9862548	protein_coding	RAB31	-0.361413	0.0777871	-4.64618	3.38141e-06	7.23385e-05
ENSG00000168671.5	chr5	36035119	36071460	protein_coding	UGT3A2	-0.36109	0.112306	-3.21522	0.00130343	0.0113857
ENSG00000137962.8	chr1	94614544	94740624	protein_coding	ARHGAP29	-0.360572	0.0655569	-5.50014	3.79497e-08	1.327e-06
ENSG00000134824.9	chr11	61560452	61634826	protein_coding	FADS2	-0.360179	0.0936536	-3.84587	0.000120127	0.00161007
ENSG00000170485.12	chr2	101436614	101613291	protein_coding	NPAS2	-0.360149	0.124418	-2.89467	0.00379555	0.026795
ENSG00000123684.8	chr1	211916799	212004114	protein_coding	LPGAT1	-0.359998	0.0707034	-5.09166	3.54949e-07	9.76011e-06
ENSG00000134986.9	chr5	110998318	111333161	protein_coding	NREP	-0.35867	0.096845	-3.70355	0.000212602	0.00261264
ENSG00000151025.9	chr10	25463991	25891155	protein_coding	GPR158	-0.358656	0.122875	-2.91886	0.0035131	0.0251941
ENSG00000164284.10	chr5	148724993	148734146	protein_coding	GRPEL2	-0.358191	0.0967902	-3.70069	0.000215012	0.00263776
ENSG00000162783.8	chr1	181057638	181059977	protein_coding	IER5	-0.357737	0.0709882	-5.03938	4.67035e-07	1.2408e-05
ENSG00000076716.7	chrX	132434131	132549518	protein_coding	GPC4	-0.357622	0.10483	-3.41145	0.000646175	0.00652777
ENSG00000140859.11	chr16	57792129	57896957	protein_coding	KIFC3	-0.357263	0.115372	-3.09662	0.00195739	0.0158063
ENSG00000100219.12	chr22	29190543	29196585	protein_coding	XBP1	-0.35702	0.0786848	-4.53735	5.69663e-06	0.000115566
ENSG00000151693.5	chr2	9346894	9545812	protein_coding	ASAP2	-0.356355	0.09093	-3.91901	8.89131e-05	0.00125242
ENSG00000163507.9	chr3	108268716	108308491	protein_coding	KIAA1524	-0.355564	0.077419	-4.59272	4.37503e-06	9.13617e-05
ENSG00000166793.6	chr11	57412560	57417417	protein_coding	YPEL4	-0.355499	0.101125	-3.51543	0.000439042	0.00476197
ENSG00000163191.5	chr1	152004982	152020383	protein_coding	S100A11	-0.355386	0.0753007	-4.71955	2.36365e-06	5.30703e-05
ENSG00000169871.8	chr7	100728720	100735017	protein_coding	TRIM56	-0.355323	0.0934294	-3.80311	0.000142889	0.00187641
ENSG00000136868.9	chr9	115983808	116028674	protein_coding	SLC31A1	-0.355001	0.0775646	-4.57684	4.72053e-06	9.72168e-05
ENSG00000196865.4	chr10	115614420	115676953	protein_coding	NHLRC2	-0.354588	0.101404	-3.49678	0.000470908	0.00503663
ENSG00000205339.5	chr11	9406169	9469673	protein_coding	IPO7	-0.35316	0.0649623	-5.43638	5.43731e-08	1.83261e-06
ENSG00000171729.9	chr1	15479028	15546976	protein_coding	TMEM51	-0.352498	0.107812	-3.26957	0.00107712	0.00974102
ENSG00000051341.9	chr3	121150278	121264853	protein_coding	POLQ	-0.351171	0.0746849	-4.70203	2.57587e-06	5.6894e-05
ENSG00000120802.9	chr12	98909290	98944157	protein_coding	TMPO	-0.351127	0.0712684	-4.92682	8.35789e-07	2.10441e-05
ENSG00000136048.9	chr12	102271129	102405908	protein_coding	DRAM1	-0.351003	0.10164	-3.4534	0.00055356	0.00575571
ENSG00000144354.9	chr2	174219548	174233725	protein_coding	CDCA7	-0.350715	0.0692491	-5.06455	4.09376e-07	1.10933e-05
ENSG00000077147.10	chr10	98277866	98347209	protein_coding	TM9SF3	-0.349446	0.0765188	-4.56679	4.9524e-06	0.000101572
ENSG00000148331.7	chr9	132399171	132404444	protein_coding	ASB6	-0.349308	0.0921784	-3.78947	0.000150967	0.00196008
ENSG00000189308.6	chr4	83831126	83934079	protein_coding	LIN54	-0.349209	0.098141	-3.55824	0.000373351	0.00414461
ENSG00000165480.11	chr13	21727734	21750741	protein_coding	SKA3	-0.349015	0.0836875	-4.17046	3.03987e-05	0.000498772
ENSG00000184635.9	chr19	20011722	20046384	protein_coding	ZNF93	-0.348592	0.114788	-3.03684	0.00239073	0.0185241
ENSG00000065911.7	chr2	74425689	74444692	protein_coding	MTHFD2	-0.346196	0.0785334	-4.40826	1.04205e-05	0.000197196
ENSG00000133392.12	chr16	15797029	15950890	protein_coding	MYH11	-0.345667	0.125037	-2.76451	0.00570085	0.0365006
ENSG00000124920.9	chr11	61520114	61555990	protein_coding	MYRF	-0.345305	0.0791161	-4.36454	1.27392e-05	0.000235992
ENSG00000117519.11	chr1	95362507	95392834	protein_coding	CNN3	-0.3453	0.0610468	-5.65631	1.54666e-08	5.77328e-07
ENSG00000011566.10	chr2	39476407	39664453	protein_coding	MAP4K3	-0.34525	0.102932	-3.35417	0.000796042	0.00770298
ENSG00000204580.7	chr6	30844198	30867933	protein_coding	DDR1	-0.34471	0.0873256	-3.94741	7.90025e-05	0.00113095
ENSG00000129195.11	chr17	6347735	6354789	protein_coding	FAM64A	-0.344639	0.0879564	-3.9183	8.91754e-05	0.00125257
ENSG00000154229.7	chr17	64298754	64806861	protein_coding	PRKCA	-0.344357	0.0943089	-3.65137	0.000260845	0.00307151
ENSG00000128923.6	chr15	59063391	59154099	protein_coding	FAM63B	-0.343806	0.101692	-3.38085	0.000722609	0.00712163
ENSG00000110092.3	chr11	69455855	69469242	protein_coding	CCND1	-0.343538	0.0684061	-5.02204	5.1125e-07	1.34867e-05
ENSG00000187079.10	chr11	12695969	12966298	protein_coding	TEAD1	-0.343369	0.0685303	-5.01046	5.42999e-07	1.42487e-05
ENSG00000184384.9	chr11	95709762	96076344	protein_coding	MAML2	-0.342879	0.0620977	-5.52161	3.35905e-08	1.18567e-06
ENSG00000139800.8	chr13	100615218	100624163	protein_coding	ZIC5	-0.342126	0.0758204	-4.51231	6.41241e-06	0.000127829
ENSG00000125885.9	chr20	5931298	5975852	protein_coding	MCM8	-0.341984	0.0751741	-4.54922	5.38453e-06	0.000109981
ENSG00000165490.8	chr11	82611017	82669319	protein_coding	C11orf82	-0.341542	0.103856	-3.2886	0.00100685	0.00923992
ENSG00000145220.9	chr4	4269428	4291896	protein_coding	LYAR	-0.341413	0.0859099	-3.97408	7.06513e-05	0.00102524
ENSG00000103222.14	chr16	16043434	16236931	protein_coding	ABCC1	-0.34132	0.0642869	-5.30932	1.10037e-07	3.43715e-06
ENSG00000144445.11	chr2	210886147	211036107	protein_coding	KANSL1L	-0.341061	0.113978	-2.99235	0.00276838	0.020847
ENSG00000157216.11	chr1	54691105	54879152	protein_coding	SSBP3	-0.340199	0.0668072	-5.09225	3.5384e-07	9.74757e-06
ENSG00000065328.12	chr10	13203554	13253104	protein_coding	MCM10	-0.339598	0.0687792	-4.93751	7.91247e-07	2.00579e-05
ENSG00000138658.11	chr4	113460492	113558151	protein_coding	C4orf21	-0.339549	0.097469	-3.48367	0.000494595	0.00522742
ENSG00000006625.13	chr7	30536237	30591095	protein_coding	GGCT	-0.339265	0.0715569	-4.74119	2.12471e-06	4.82862e-05
ENSG00000177098.4	chr11	118004092	118023603	protein_coding	SCN4B	-0.338955	0.0821099	-4.12806	3.65829e-05	0.000584818
ENSG00000122786.15	chr7	134429003	134655479	protein_coding	CALD1	-0.33872	0.0862073	-3.92914	8.52516e-05	0.00120997
ENSG00000140105.13	chr14	100800125	100843142	protein_coding	WARS	-0.338601	0.0677409	-4.99847	5.77872e-07	1.50317e-05
ENSG00000163694.10	chr4	40425272	40632892	protein_coding	RBM47	-0.338332	0.0651503	-5.1931	2.06817e-07	6.12695e-06
ENSG00000170275.10	chr3	33155471	33189265	protein_coding	CRTAP	-0.338123	0.0729262	-4.63651	3.54333e-06	7.54715e-05
ENSG00000166483.6	chr11	9595228	9615004	protein_coding	WEE1	-0.338063	0.0732663	-4.61416	3.94682e-06	8.32345e-05
ENSG00000178074.5	chr2	200775979	200820658	protein_coding	C2orf69	-0.337903	0.0888775	-3.80189	0.000143594	0.00188235
ENSG00000174799.6	chr4	56815037	56899529	protein_coding	CEP135	-0.337548	0.0863951	-3.90703	9.34378e-05	0.00130221
ENSG00000143476.13	chr1	212208919	212280742	protein_coding	DTL	-0.337483	0.0633267	-5.32923	9.86277e-08	3.1466e-06
ENSG00000164543.5	chr7	43622357	43666385	protein_coding	STK17A	-0.337439	0.106746	-3.16115	0.0015715	0.013182
ENSG00000117394.15	chr1	43391052	43424530	protein_coding	SLC2A1	-0.337403	0.104341	-3.23367	0.00122213	0.0108038
ENSG00000138448.7	chr2	187454792	187545628	protein_coding	ITGAV	-0.337285	0.0787629	-4.28228	1.84991e-05	0.00032572
ENSG00000147883.9	chr9	22002902	22009362	protein_coding	CDKN2B	-0.337136	0.108054	-3.12007	0.00180806	0.0148114
ENSG00000116337.11	chr1	110158726	110174673	protein_coding	AMPD2	-0.334953	0.0714334	-4.68903	2.74508e-06	5.98348e-05
ENSG00000085840.8	chr1	52838501	52870131	protein_coding	ORC1	-0.334842	0.0742448	-4.50997	6.48353e-06	0.000129074
ENSG00000172071.7	chr2	88856259	88927094	protein_coding	EIF2AK3	-0.33427	0.093574	-3.57226	0.000353914	0.00397016
ENSG00000074590.9	chr12	106457118	106533811	protein_coding	NUAK1	-0.333847	0.0793426	-4.20766	2.58027e-05	0.000433363
ENSG00000114346.9	chr3	172468472	172539264	protein_coding	ECT2	-0.333821	0.0843431	-3.9579	7.56127e-05	0.00108974
ENSG00000070950.5	chr3	8817088	9005457	protein_coding	RAD18	-0.332526	0.0773672	-4.29803	1.72325e-05	0.000305498
ENSG00000172667.6	chr3	178735011	178790067	protein_coding	ZMAT3	-0.332196	0.0817566	-4.06323	4.83988e-05	0.000751969
ENSG00000140511.7	chr15	89420519	89438857	protein_coding	HAPLN3	-0.331853	0.109544	-3.02939	0.00245045	0.0189181
ENSG00000180008.8	chr14	55493948	55516206	protein_coding	SOCS4	-0.331636	0.0954145	-3.47573	0.000509459	0.00535685
ENSG00000163359.11	chr2	238232646	238323018	protein_coding	COL6A3	-0.331268	0.08165	-4.05718	4.96698e-05	0.000770114
ENSG00000181938.9	chr16	58328984	58440048	protein_coding	GINS3	-0.331081	0.0854545	-3.87436	0.000106907	0.00145642
ENSG00000116977.14	chr1	236681300	236716281	protein_coding	LGALS8	-0.330989	0.0818173	-4.04547	5.22188e-05	0.000803793
ENSG00000173226.12	chr3	121488610	121553926	protein_coding	IQCB1	-0.330983	0.0896477	-3.69204	0.000222459	0.00270924
ENSG00000049541.6	chr7	73645829	73668774	protein_coding	RFC2	-0.330733	0.0898136	-3.68244	0.000231017	0.00279523
ENSG00000196502.7	chr16	28616903	28634946	protein_coding	SULT1A1	-0.330414	0.107938	-3.06115	0.0022049	0.0174095
ENSG00000119403.9	chr9	123617977	123639606	protein_coding	PHF19	-0.330219	0.0735622	-4.48898	7.15635e-06	0.000141151
ENSG00000175806.10	chr8	9911778	10286401	protein_coding	MSRA	-0.329118	0.113417	-2.90184	0.00370976	0.0263605
ENSG00000116574.4	chr1	228870824	228882416	protein_coding	RHOU	-0.328935	0.0876016	-3.7549	0.000173411	0.00222249
ENSG00000163629.8	chr4	87515468	87736324	protein_coding	PTPN13	-0.328254	0.0697455	-4.70645	2.52066e-06	5.58397e-05
ENSG00000176953.6	chr16	28962128	28978418	protein_coding	NFATC2IP	-0.328139	0.0733118	-4.47594	7.60773e-06	0.000148291
ENSG00000164929.12	chr8	104152938	104242533	protein_coding	BAALC	-0.327198	0.0654224	-5.00132	5.69395e-07	1.48371e-05
ENSG00000134222.12	chr1	109822178	109825808	protein_coding	PSRC1	-0.326878	0.0889188	-3.67614	0.000236792	0.00284665
ENSG00000122012.9	chr5	75378997	75649764	protein_coding	SV2C	-0.326121	0.0789369	-4.13141	3.60551e-05	0.000577616
ENSG00000148677.6	chr10	92671853	92681033	protein_coding	ANKRD1	-0.326109	0.0900679	-3.6207	0.000293802	0.00340058
ENSG00000109861.11	chr11	88026760	88070955	protein_coding	CTSC	-0.325874	0.110518	-2.94859	0.00319227	0.0232733
ENSG00000087299.7	chr14	50704281	50779266	protein_coding	L2HGDH	-0.325694	0.0978018	-3.33015	0.000868001	0.0082496
ENSG00000107736.15	chr10	73156691	73575702	protein_coding	CDH23	-0.325685	0.119818	-2.71817	0.00656446	0.0407882
ENSG00000143498.13	chr1	222731244	222763275	protein_coding	TAF1A	-0.325158	0.106794	-3.04472	0.00232895	0.0181301
ENSG00000133789.10	chr11	9685624	9774538	protein_coding	SWAP70	-0.32382	0.0785624	-4.12182	3.75897e-05	0.000598349
ENSG00000183943.5	chrX	3522411	3631649	protein_coding	PRKX	-0.323486	0.068796	-4.7021	2.57497e-06	5.6894e-05
ENSG00000115946.3	chr2	68384976	68403370	protein_coding	PNO1	-0.323484	0.0992031	-3.26082	0.00111089	0.0100078
ENSG00000136205.12	chr7	47314752	47622156	protein_coding	TNS3	-0.322944	0.0653629	-4.94078	7.78109e-07	1.97921e-05
ENSG00000012983.7	chr14	50885219	51027844	protein_coding	MAP4K5	-0.322557	0.0746556	-4.3206	1.55605e-05	0.000280597
ENSG00000140563.10	chr15	94774767	95023632	protein_coding	MCTP2	-0.32251	0.090903	-3.54784	0.000388401	0.00427671
ENSG00000124831.14	chr2	238536219	238722325	protein_coding	LRRFIP1	-0.322376	0.0861797	-3.74074	0.000183476	0.00232554
ENSG00000197498.8	chr6	111303218	111349466	protein_coding	RPF2	-0.322315	0.0727826	-4.42846	9.49068e-06	0.000181441
ENSG00000099991.12	chr22	24407642	24574596	protein_coding	CABIN1	-0.322024	0.0979415	-3.28792	0.0010093	0.009251
ENSG00000091127.9	chr7	105080108	105162714	protein_coding	PUS7	-0.32137	0.0759513	-4.23126	2.32384e-05	0.000395636
ENSG00000133216.12	chr1	23037332	23241818	protein_coding	EPHB2	-0.32107	0.0771068	-4.16396	3.1277e-05	0.000508711
ENSG00000127423.6	chr1	26158414	26185903	protein_coding	AUNIP	-0.320519	0.0981304	-3.26626	0.00108978	0.00983769
ENSG00000148773.8	chr10	129894923	129924649	protein_coding	MKI67	-0.320503	0.0988169	-3.2434	0.0011811	0.0105158
ENSG00000159259.7	chr21	37757676	37791313	protein_coding	CHAF1B	-0.319723	0.0767549	-4.16551	3.10657e-05	0.000506931
ENSG00000155275.14	chr4	8437867	8495258	protein_coding	TRMT44	-0.319656	0.0874618	-3.6548	0.000257379	0.00303549
ENSG00000144395.13	chr2	197504278	197628214	protein_coding	CCDC150	-0.318992	0.0986454	-3.23373	0.00122187	0.0108038
ENSG00000095015.5	chr5	56111401	56191979	protein_coding	MAP3K1	-0.318844	0.085683	-3.72121	0.000198274	0.0024815
ENSG00000012660.9	chr6	53132196	53213947	protein_coding	ELOVL5	-0.318631	0.0661421	-4.81737	1.4546e-06	3.45839e-05
ENSG00000166780.6	chr16	15528152	15718885	protein_coding	C16orf45	-0.318585	0.0994154	-3.20458	0.00135259	0.0117007
ENSG00000244694.3	chr6	47845764	48036425	protein_coding	PTCHD4	-0.318182	0.112839	-2.81978	0.0048056	0.0320609
ENSG00000055332.12	chr2	37326353	37384208	protein_coding	EIF2AK2	-0.317672	0.0804652	-3.94794	7.88263e-05	0.00112952
ENSG00000166803.6	chr15	64657193	64679886	protein_coding	KIAA0101	-0.317472	0.0744136	-4.26631	1.98729e-05	0.000345831
ENSG00000133393.8	chr16	15959577	15982482	protein_coding	FOPNL	-0.31713	0.0847165	-3.74343	0.000181527	0.00231284
ENSG00000154380.12	chr1	225674537	225840844	protein_coding	ENAH	-0.316888	0.069909	-4.53286	5.81907e-06	0.00011757
ENSG00000086619.9	chr1	236378855	236445319	protein_coding	ERO1LB	-0.316855	0.106184	-2.98402	0.00284488	0.0212385
ENSG00000049449.4	chr11	31833939	32127301	protein_coding	RCN1	-0.31641	0.0685511	-4.61568	3.91802e-06	8.27439e-05
ENSG00000164109.9	chr4	120976763	120988229	protein_coding	MAD2L1	-0.316014	0.0731218	-4.32175	1.54795e-05	0.000279473
ENSG00000131351.10	chr19	17160539	17186435	protein_coding	HAUS8	-0.315967	0.0824971	-3.83004	0.000128122	0.00170195
ENSG00000073849.10	chr3	186648274	186796341	protein_coding	ST6GAL1	-0.315948	0.103487	-3.05304	0.00226537	0.0177276
ENSG00000151692.10	chr2	7057523	7208417	protein_coding	RNF144A	-0.315859	0.109291	-2.89007	0.00385158	0.0270753
ENSG00000187239.12	chr9	132649466	132805473	protein_coding	FNBP1	-0.315856	0.0725466	-4.35384	1.33773e-05	0.000245982
ENSG00000131389.12	chr3	14444076	14530857	protein_coding	SLC6A6	-0.315818	0.0591933	-5.33536	9.53544e-08	3.05812e-06
ENSG00000101447.9	chr20	37554955	37581703	protein_coding	FAM83D	-0.315643	0.0955664	-3.30286	0.000957025	0.00889748
ENSG00000134852.10	chr4	56294070	56413305	protein_coding	CLOCK	-0.315531	0.0786584	-4.01141	6.03577e-05	0.000895826
ENSG00000026559.9	chr20	49620193	49639666	protein_coding	KCNG1	-0.315386	0.107045	-2.9463	0.00321599	0.0234348
ENSG00000173530.5	chr8	22993101	23021543	protein_coding	TNFRSF10D	-0.315077	0.0782705	-4.02549	5.6856e-05	0.000855762
ENSG00000087586.13	chr20	54944445	54967393	protein_coding	AURKA	-0.314436	0.0736088	-4.27171	1.93978e-05	0.00033916
ENSG00000159128.10	chr21	34775202	34851655	protein_coding	IFNGR2	-0.313779	0.0800276	-3.92089	8.82236e-05	0.00124505
ENSG00000144747.10	chr3	69068978	69101484	protein_coding	TMF1	-0.313589	0.0804087	-3.89994	9.62168e-05	0.00133638
ENSG00000198300.8	chr19	57321445	57352096	protein_coding	PEG3	-0.313461	0.0713075	-4.3959	1.10315e-05	0.000206773
ENSG00000006576.12	chr7	77428122	77586818	protein_coding	PHTF2	-0.313108	0.0973692	-3.21568	0.00130136	0.0113857
ENSG00000156970.8	chr15	40453224	40513337	protein_coding	BUB1B	-0.31294	0.0871228	-3.59194	0.000328224	0.00373246
ENSG00000135218.13	chr7	79998891	80308593	protein_coding	CD36	-0.312878	0.118365	-2.64334	0.00820929	0.0488533
ENSG00000100979.10	chr20	44527399	44540794	protein_coding	PLTP	-0.312509	0.062991	-4.96117	7.00703e-07	1.79763e-05
ENSG00000154556.13	chr4	186506598	186877806	protein_coding	SORBS2	-0.311082	0.0701197	-4.43644	9.14589e-06	0.000175749
ENSG00000155380.7	chr1	113454469	113499635	protein_coding	SLC16A1	-0.310683	0.085589	-3.62994	0.000283482	0.00329509
ENSG00000197122.7	chr20	35973088	36034453	protein_coding	SRC	-0.309532	0.0766467	-4.03842	5.3812e-05	0.000819247
ENSG00000168502.13	chr18	8705659	8832776	protein_coding	SOGA2	-0.309225	0.0842973	-3.66827	0.000244198	0.0029179
ENSG00000059145.14	chr16	1413206	1464752	protein_coding	UNKL	-0.30886	0.0854026	-3.61651	0.000298598	0.00344276
ENSG00000102218.5	chrX	46696375	46741793	protein_coding	RP2	-0.308757	0.0965845	-3.19675	0.00138984	0.0119883
ENSG00000239665.4	chr10	13652047	13710299	protein_coding	RP11-295P9.3	-0.308398	0.096833	-3.18484	0.00144833	0.0123501
ENSG00000178904.14	chr19	32896449	32976801	protein_coding	DPY19L3	-0.307683	0.0882023	-3.48838	0.000485956	0.00516359
ENSG00000213988.5	chr19	20188803	20237885	protein_coding	ZNF90	-0.30751	0.11218	-2.74121	0.00612129	0.0385772
ENSG00000151694.8	chr2	9628615	9695921	protein_coding	ADAM17	-0.307138	0.0717166	-4.28266	1.84668e-05	0.000325535
ENSG00000197299.6	chr15	91260558	91358859	protein_coding	BLM	-0.30697	0.0852472	-3.60094	0.000317074	0.00362498
ENSG00000005889.11	chrX	24167290	24234372	protein_coding	ZFX	-0.306958	0.0643592	-4.76944	1.84735e-06	4.27224e-05
ENSG00000136108.10	chr13	53029564	53050763	protein_coding	CKAP2	-0.306696	0.0883209	-3.47251	0.000515608	0.0054137
ENSG00000184588.13	chr1	66258197	66840259	protein_coding	PDE4B	-0.306692	0.0685107	-4.47655	7.58576e-06	0.000148056
ENSG00000099901.12	chr22	20103461	20114878	protein_coding	RANBP1	-0.306537	0.073524	-4.16922	3.0565e-05	0.000499853
ENSG00000137807.9	chr15	69706585	69740764	protein_coding	KIF23	-0.306249	0.0789423	-3.87941	0.000104711	0.0014336
ENSG00000092853.9	chr1	36185819	36235568	protein_coding	CLSPN	-0.306147	0.0730147	-4.19296	2.75343e-05	0.000458321
ENSG00000164346.5	chr5	74062817	74072737	protein_coding	NSA2	-0.30586	0.0774372	-3.94979	7.82205e-05	0.00112407
ENSG00000129534.9	chr14	45672393	45722743	protein_coding	MIS18BP1	-0.305804	0.0961469	-3.18059	0.00146976	0.0125008
ENSG00000171492.10	chr1	90286573	90402170	protein_coding	LRRC8D	-0.305671	0.0796397	-3.83817	0.000123953	0.00165393
ENSG00000101187.11	chr20	61273797	61317137	protein_coding	SLCO4A1	-0.305563	0.106389	-2.87214	0.00407702	0.0282085
ENSG00000174791.6	chr11	66097713	66104311	protein_coding	RIN1	-0.305211	0.0759532	-4.01841	5.85914e-05	0.000875705
ENSG00000139974.11	chr14	61447832	61550451	protein_coding	SLC38A6	-0.305081	0.110683	-2.75635	0.00584512	0.0372964
ENSG00000137054.11	chr9	37485932	37503694	protein_coding	POLR1E	-0.304753	0.0773983	-3.93746	8.23482e-05	0.00117323
ENSG00000134531.5	chr12	13349650	13369708	protein_coding	EMP1	-0.304518	0.0893314	-3.40886	0.000652349	0.00657679
ENSG00000011426.6	chr7	36429415	36493400	protein_coding	ANLN	-0.304327	0.0791096	-3.84691	0.000119619	0.00160615
ENSG00000105483.12	chr19	48684027	48759203	protein_coding	CARD8	-0.304176	0.0729856	-4.16761	3.07808e-05	0.000502831
ENSG00000196296.9	chr16	28889726	28915830	protein_coding	ATP2A1	-0.303968	0.101706	-2.98869	0.00280177	0.0210323
ENSG00000180628.10	chr10	92979908	93044088	protein_coding	PCGF5	-0.303835	0.0846431	-3.5896	0.000331188	0.00375472
ENSG00000104738.12	chr8	48872745	48890720	protein_coding	MCM4	-0.303608	0.0623349	-4.87059	1.11264e-06	2.73688e-05
ENSG00000079215.9	chr5	36606457	36688436	protein_coding	SLC1A3	-0.303537	0.0743541	-4.08231	4.45901e-05	0.000697877
ENSG00000123992.14	chr2	220238268	220264744	protein_coding	DNPEP	-0.303284	0.0932266	-3.25319	0.00114118	0.0102164
ENSG00000159263.11	chr21	38071433	38122218	protein_coding	SIM2	-0.303102	0.0678958	-4.46422	8.03604e-06	0.000156029
ENSG00000080986.8	chr18	2571510	2616634	protein_coding	NDC80	-0.302765	0.0960551	-3.15199	0.0016216	0.0134962
ENSG00000165891.11	chr12	77415027	77459360	protein_coding	E2F7	-0.301975	0.0775297	-3.89496	9.82148e-05	0.00136287
ENSG00000178295.10	chr2	17935125	17966632	protein_coding	GEN1	-0.301946	0.0897632	-3.36381	0.000768746	0.0074825
ENSG00000111247.10	chr12	4647950	4669214	protein_coding	RAD51AP1	-0.301639	0.081881	-3.68387	0.000229716	0.00278389
ENSG00000139734.13	chr13	60239717	60738121	protein_coding	DIAPH3	-0.301558	0.0857163	-3.5181	0.000434652	0.00472672
ENSG00000094804.5	chr17	38443885	38459171	protein_coding	CDC6	-0.301323	0.0762095	-3.95388	7.68934e-05	0.00110713
ENSG00000165244.6	chr9	99148223	99180611	protein_coding	ZNF367	-0.301302	0.0905066	-3.32906	0.000871399	0.00826611
ENSG00000155304.4	chr21	15743436	15755805	protein_coding	HSPA13	-0.300985	0.0807225	-3.72863	0.00019252	0.00241556
ENSG00000156504.12	chrX	133903596	133931262	protein_coding	FAM122B	-0.300883	0.0860729	-3.49567	0.000472866	0.0050498
ENSG00000165359.10	chrX	134654584	134716435	protein_coding	DDX26B	-0.300767	0.080318	-3.74471	0.000180605	0.0023048
ENSG00000167553.10	chr12	49582519	49667114	protein_coding	TUBA1C	-0.30075	0.0715733	-4.20199	2.64575e-05	0.000443363
ENSG00000197147.8	chr1	89990395	90063423	protein_coding	LRRC8B	-0.300682	0.0922338	-3.26	0.00111412	0.010027
ENSG00000197121.10	chr2	197697728	197792520	protein_coding	PGAP1	-0.300434	0.103146	-2.91271	0.00358306	0.0256343
ENSG00000073008.10	chr19	45147098	45166850	protein_coding	PVR	-0.299947	0.0741828	-4.04336	5.26915e-05	0.000810111
ENSG00000135913.6	chr2	219314974	219433084	protein_coding	USP37	-0.299901	0.0737109	-4.06861	4.72941e-05	0.000737162
ENSG00000139278.5	chr12	75874460	75897633	protein_coding	GLIPR1	-0.298574	0.0649811	-4.59479	4.33194e-06	9.05884e-05
ENSG00000176406.16	chr8	104512976	105268322	protein_coding	RIMS2	-0.297395	0.0724766	-4.10333	4.07244e-05	0.000642766
ENSG00000148943.7	chr11	27516123	27528320	protein_coding	LIN7C	-0.297346	0.104996	-2.83197	0.00462621	0.0311846
ENSG00000119969.10	chr10	96305547	96373662	protein_coding	HELLS	-0.297298	0.0757575	-3.92433	8.69701e-05	0.00123085
ENSG00000168175.10	chr14	55518349	55536910	protein_coding	MAPK1IP1L	-0.296466	0.0628815	-4.71467	2.42101e-06	5.41139e-05
ENSG00000121749.11	chr12	72233487	72320629	protein_coding	TBC1D15	-0.296295	0.0962263	-3.07915	0.00207595	0.0165843
ENSG00000183688.4	chr17	289769	295730	protein_coding	FAM101B	-0.296232	0.078394	-3.77877	0.000157608	0.0020392
ENSG00000075884.8	chr2	143848931	144525921	protein_coding	ARHGAP15	-0.295491	0.102476	-2.88352	0.00393263	0.0274512
ENSG00000124171.4	chr20	49348081	49373332	protein_coding	PARD6B	-0.295345	0.097998	-3.01378	0.00258012	0.0196969
ENSG00000166963.8	chr15	43803156	43823818	protein_coding	MAP1A	-0.295044	0.0603631	-4.88782	1.01958e-06	2.5246e-05
ENSG00000166451.9	chr16	81040103	81066719	protein_coding	CENPN	-0.29498	0.0841532	-3.50527	0.000456138	0.00490677
ENSG00000129173.8	chr11	19245610	19263167	protein_coding	E2F8	-0.294938	0.08422	-3.502	0.000461781	0.00494964
ENSG00000055211.8	chr6	149887430	149912884	protein_coding	GINM1	-0.294605	0.0778457	-3.78448	0.000154031	0.00199465
ENSG00000144645.9	chr3	31699382	32119072	protein_coding	OSBPL10	-0.29456	0.0675241	-4.36229	1.28708e-05	0.000238134
ENSG00000189067.8	chr16	11641853	11730237	protein_coding	LITAF	-0.293939	0.0946053	-3.10701	0.00188993	0.0153612
ENSG00000240849.6	chr20	48697663	48770335	protein_coding	TMEM189	-0.293609	0.0711506	-4.12658	3.68191e-05	0.000587011
ENSG00000254122.1	chr5	140797427	140892546	protein_coding	PCDHGB7	-0.293543	0.0749096	-3.91863	8.90554e-05	0.00125257
ENSG00000117395.6	chr1	43629846	43736607	protein_coding	EBNA1BP2	-0.293402	0.0831418	-3.52894	0.000417236	0.00455058
ENSG00000153707.11	chr9	8314246	10612723	protein_coding	PTPRD	-0.293249	0.0858969	-3.41396	0.000640259	0.00647677
ENSG00000166526.12	chr7	99661656	99680171	protein_coding	ZNF3	-0.292756	0.0724123	-4.04291	5.2792e-05	0.000810111
ENSG00000085999.7	chr1	46713360	46744145	protein_coding	RAD54L	-0.292037	0.0887068	-3.29216	0.000994194	0.0091415
ENSG00000198825.7	chr10	121485609	121588652	protein_coding	INPP5F	-0.292021	0.105056	-2.77968	0.00544119	0.0352615
ENSG00000171016.7	chr15	55831088	55881145	protein_coding	PYGO1	-0.291638	0.109457	-2.66441	0.00771228	0.0462644
ENSG00000105281.8	chr19	47278140	47291851	protein_coding	SLC1A5	-0.291517	0.0805644	-3.61843	0.00029639	0.00342524
ENSG00000183255.7	chr21	46269500	46293752	protein_coding	PTTG1IP	-0.291139	0.0607107	-4.79551	1.62262e-06	3.80933e-05
ENSG00000170312.11	chr10	62538089	62554610	protein_coding	CDK1	-0.291133	0.0947004	-3.07425	0.00211033	0.016814
ENSG00000111224.9	chr12	3900213	3982608	protein_coding	PARP11	-0.290992	0.0949287	-3.06537	0.00217401	0.0172242
ENSG00000184661.9	chr8	25316513	25365436	protein_coding	CDCA2	-0.290675	0.088325	-3.29097	0.000998408	0.00916804
ENSG00000132436.7	chr7	50511831	50518088	protein_coding	FIGNL1	-0.290466	0.0873917	-3.32373	0.000888217	0.00838858
ENSG00000067225.13	chr15	72491370	72524164	protein_coding	PKM	-0.289964	0.0835983	-3.46854	0.000523295	0.00546236
ENSG00000151304.5	chr5	121297656	121411265	protein_coding	SRFBP1	-0.289721	0.0991589	-2.92179	0.00348032	0.024971
ENSG00000110237.3	chr11	73019334	73080136	protein_coding	ARHGEF17	-0.289576	0.0778608	-3.71915	0.000199896	0.00249345
ENSG00000117724.8	chr1	214776538	214837931	protein_coding	CENPF	-0.289529	0.094695	-3.05749	0.00223199	0.0175462
ENSG00000116830.7	chr1	117602925	117650075	protein_coding	TTF2	-0.289338	0.0824212	-3.51048	0.00044729	0.00482943
ENSG00000189057.6	chr11	58874658	58894883	protein_coding	FAM111B	-0.289098	0.0839829	-3.44234	0.000576698	0.00598548
ENSG00000133119.8	chr13	34392186	34540695	protein_coding	RFC3	-0.28899	0.072348	-3.99445	6.48453e-05	0.000947363
ENSG00000004399.8	chr3	129274018	129325661	protein_coding	PLXND1	-0.288811	0.0731417	-3.94864	7.85953e-05	0.00112729
ENSG00000148484.13	chr10	16632610	16859527	protein_coding	RSU1	-0.288251	0.0716646	-4.02223	5.76506e-05	0.000862688
ENSG00000137804.8	chr15	41624892	41673248	protein_coding	NUSAP1	-0.288071	0.0881647	-3.26742	0.00108532	0.00980337
ENSG00000159176.9	chr1	201452658	201478584	protein_coding	CSRP1	-0.287838	0.103139	-2.79079	0.00525798	0.0344177
ENSG00000169136.4	chr19	50431959	50437192	protein_coding	ATF5	-0.287072	0.0771627	-3.72035	0.000198944	0.00248365
ENSG00000164134.8	chr4	140222609	140341187	protein_coding	NAA15	-0.287002	0.0840666	-3.41399	0.000640195	0.00647677
ENSG00000186193.7	chr9	139956581	139965040	protein_coding	SAPCD2	-0.286762	0.0899738	-3.18717	0.0014367	0.012279
ENSG00000034510.4	chr2	85132749	85133795	protein_coding	TMSB10	-0.28627	0.0712818	-4.01604	5.9185e-05	0.000882809
ENSG00000156398.8	chr10	104474295	104503249	protein_coding	SFXN2	-0.286191	0.0715475	-4.00001	6.33406e-05	0.000933086
ENSG00000128989.6	chr15	52839242	52862080	protein_coding	ARPP19	-0.285265	0.083788	-3.4046	0.000662599	0.00665317
ENSG00000131747.10	chr17	38544768	38574202	protein_coding	TOP2A	-0.285039	0.0866077	-3.29115	0.000997784	0.00916795
ENSG00000104361.5	chr8	99202061	99306621	protein_coding	NIPAL2	-0.284978	0.0729426	-3.90688	9.34948e-05	0.00130221
ENSG00000011465.12	chr12	91539025	91576900	protein_coding	DCN	-0.284814	0.075984	-3.74834	0.000178009	0.00227556
ENSG00000181544.9	chrX	14861529	14891191	protein_coding	FANCB	-0.284646	0.103864	-2.74057	0.00613318	0.0385902
ENSG00000171241.4	chr16	46614466	46655538	protein_coding	SHCBP1	-0.28407	0.0747076	-3.80243	0.000143285	0.00187995
ENSG00000187951.6	chr15	30916697	31065196	protein_coding	ARHGAP11B	-0.283829	0.0838748	-3.38396	0.000714493	0.00704629
ENSG00000168496.3	chr11	61560109	61564716	protein_coding	FEN1	-0.283126	0.0832808	-3.39966	0.000674703	0.00675104
ENSG00000140526.12	chr15	89630690	89745591	protein_coding	ABHD2	-0.282844	0.0712024	-3.9724	7.11526e-05	0.00103044
ENSG00000182963.5	chr17	42875816	42908184	protein_coding	GJC1	-0.282572	0.0793953	-3.55905	0.000372193	0.00413483
ENSG00000217128.7	chr5	130977407	131132710	protein_coding	FNIP1	-0.282342	0.0796843	-3.54325	0.000395221	0.0043422
ENSG00000043355.6	chr13	100634026	100639018	protein_coding	ZIC2	-0.282123	0.0669917	-4.21132	2.53887e-05	0.000426891
ENSG00000134684.6	chr1	33240840	33283754	protein_coding	YARS	-0.282016	0.0766718	-3.67822	0.000234869	0.00283404
ENSG00000143079.10	chr1	112938803	113006078	protein_coding	CTTNBP2NL	-0.282013	0.0927135	-3.04177	0.00235192	0.0182782
ENSG00000168411.9	chr16	74655292	74700779	protein_coding	RFWD3	-0.281984	0.0655607	-4.30112	1.69937e-05	0.000302063
ENSG00000196923.9	chr5	176910395	176924607	protein_coding	PDLIM7	-0.281702	0.0869741	-3.23891	0.00119986	0.0106447
ENSG00000157978.7	chr1	25870071	25895377	protein_coding	LDLRAP1	-0.281586	0.0771232	-3.65112	0.000261098	0.00307207
ENSG00000171992.8	chr5	149980642	150038782	protein_coding	SYNPO	-0.281583	0.0871574	-3.23075	0.00123468	0.0108889
ENSG00000198901.9	chr15	91509270	91538859	protein_coding	PRC1	-0.281508	0.0771767	-3.64757	0.000264732	0.00310044
ENSG00000127418.10	chr4	1003724	1020685	protein_coding	FGFRL1	-0.281375	0.0812196	-3.46437	0.000531468	0.00554144
ENSG00000170027.5	chr7	75956116	75988348	protein_coding	YWHAG	-0.28123	0.0658397	-4.27144	1.94214e-05	0.00033916
ENSG00000185480.7	chr12	102513956	102591298	protein_coding	PARPBP	-0.281151	0.0938511	-2.99571	0.00273807	0.0206684
ENSG00000166900.10	chr11	59480929	59573354	protein_coding	STX3	-0.281121	0.0864148	-3.25316	0.00114131	0.0102164
ENSG00000167617.2	chr19	54976210	54984411	protein_coding	CDC42EP5	-0.280518	0.0909159	-3.08547	0.0020323	0.0163141
ENSG00000169379.11	chr3	93698983	93774512	protein_coding	ARL13B	-0.280469	0.0972664	-2.88352	0.00393257	0.0274512
ENSG00000180398.7	chr2	47129009	47168994	protein_coding	MCFD2	-0.28038	0.0617167	-4.54302	5.54536e-06	0.000112957
ENSG00000001036.9	chr6	143815948	143832827	protein_coding	FUCA2	-0.280372	0.0648551	-4.32304	1.53891e-05	0.000278177
ENSG00000198380.8	chr2	69546905	69614382	protein_coding	GFPT1	-0.280168	0.0759745	-3.68766	0.000226327	0.00274962
ENSG00000166147.9	chr15	48700503	48938046	protein_coding	FBN1	-0.280164	0.0901282	-3.10851	0.00188035	0.0153007
ENSG00000116127.13	chr2	73612886	73837920	protein_coding	ALMS1	-0.279875	0.0677619	-4.13027	3.62336e-05	0.000579854
ENSG00000110619.12	chr11	3022152	3078843	protein_coding	CARS	-0.279715	0.0885857	-3.15757	0.00159091	0.0133
ENSG00000109971.9	chr11	122928197	122933938	protein_coding	HSPA8	-0.279489	0.0686105	-4.07355	4.63009e-05	0.000723137
ENSG00000137486.12	chr11	74975226	75062873	protein_coding	ARRB1	-0.279376	0.0902189	-3.09665	0.00195722	0.0158063
ENSG00000176014.8	chr18	12307668	12344319	protein_coding	TUBB6	-0.279297	0.0763748	-3.65693	0.000255258	0.00301523
ENSG00000158636.12	chr11	76155967	76264069	protein_coding	C11orf30	-0.278739	0.0754758	-3.6931	0.000221541	0.00270247
ENSG00000161835.6	chr12	52400724	52409673	protein_coding	GRASP	-0.278624	0.0948899	-2.93629	0.00332165	0.0240755
ENSG00000149948.9	chr12	66217911	66360075	protein_coding	HMGA2	-0.278616	0.0735675	-3.78721	0.000152346	0.00197626
ENSG00000151725.7	chr4	185615772	185655287	protein_coding	MLF1IP	-0.278515	0.0847188	-3.28752	0.00101072	0.00925339
ENSG00000145375.7	chr4	123844229	124240605	protein_coding	SPATA5	-0.278227	0.0691395	-4.02414	5.71849e-05	0.000859846
ENSG00000186918.9	chr8	28203102	28260218	protein_coding	ZNF395	-0.277853	0.0796452	-3.48863	0.000485497	0.00516308
ENSG00000162695.7	chr1	101361632	101447309	protein_coding	SLC30A7	-0.277832	0.0924865	-3.00403	0.00266432	0.0202139
ENSG00000086189.5	chr5	61683081	61699766	protein_coding	DIMT1	-0.277806	0.0862673	-3.2203	0.00128057	0.0112472
ENSG00000174059.12	chr1	208057594	208084747	protein_coding	CD34	-0.277646	0.0864479	-3.21172	0.00131944	0.0114672
ENSG00000088325.11	chr20	30327074	30389608	protein_coding	TPX2	-0.277532	0.0870906	-3.18671	0.00143902	0.0122918
ENSG00000136811.12	chr9	131217465	131263571	protein_coding	ODF2	-0.277168	0.0756283	-3.66487	0.000247464	0.00294648
ENSG00000120963.7	chr8	102190106	102218421	protein_coding	ZNF706	-0.27707	0.070841	-3.91115	9.18561e-05	0.00128659
ENSG00000018408.10	chr3	149235022	149454501	protein_coding	WWTR1	-0.276636	0.0651309	-4.24738	2.16287e-05	0.00037377
ENSG00000134758.9	chr18	29671818	29711524	protein_coding	RNF138	-0.276109	0.0943941	-2.92506	0.00344389	0.0247453
ENSG00000184232.4	chr11	120081475	120101041	protein_coding	OAF	-0.276086	0.0912889	-3.02431	0.00249205	0.0191798
ENSG00000152455.11	chr10	14920819	14946314	protein_coding	SUV39H2	-0.275998	0.0857792	-3.21754	0.00129296	0.0113293
ENSG00000128973.7	chr15	68499330	68549549	protein_coding	CLN6	-0.275931	0.0742435	-3.71657	0.000201948	0.00251274
ENSG00000128487.12	chr17	19912657	20222339	protein_coding	SPECC1	-0.27578	0.0981661	-2.80932	0.00496466	0.0328998
ENSG00000113368.7	chr5	126112315	126172712	protein_coding	LMNB1	-0.275622	0.0700127	-3.93674	8.25957e-05	0.00117563
ENSG00000111371.11	chr12	46576846	46663800	protein_coding	SLC38A1	-0.275416	0.0681615	-4.04064	5.3305e-05	0.0008151
ENSG00000131263.8	chrX	73805052	73834452	protein_coding	RLIM	-0.275298	0.0856275	-3.21506	0.00130417	0.0113857
ENSG00000140743.3	chr16	22357257	22448486	protein_coding	CDR2	-0.275267	0.0861471	-3.19531	0.00139681	0.0120206
ENSG00000159217.5	chr17	47074774	47133012	protein_coding	IGF2BP1	-0.275163	0.0687769	-4.00081	6.3126e-05	0.000931358
ENSG00000138376.6	chr2	215590370	215674428	protein_coding	BARD1	-0.274738	0.0775236	-3.54392	0.000394223	0.00433442
ENSG00000139146.9	chr12	31433518	31479992	protein_coding	FAM60A	-0.274633	0.0741994	-3.70129	0.000214507	0.00263389
ENSG00000165417.7	chr14	81641796	81687721	protein_coding	GTF2A1	-0.274543	0.0760315	-3.61092	0.000305117	0.0035125
ENSG00000137831.10	chr15	70946893	71055932	protein_coding	UACA	-0.27451	0.0972708	-2.82213	0.00477064	0.0318847
ENSG00000106804.6	chr9	123714616	123812554	protein_coding	C5	-0.274453	0.10146	-2.70505	0.00682947	0.0420151
ENSG00000214367.3	chr4	2229191	2243891	protein_coding	HAUS3	-0.273775	0.0917982	-2.98236	0.00286036	0.0213114
ENSG00000092621.7	chr1	120202421	120286838	protein_coding	PHGDH	-0.273709	0.1036	-2.64199	0.00824205	0.0489897
ENSG00000049130.9	chr12	88886570	88974628	protein_coding	KITLG	-0.273514	0.102034	-2.68061	0.00734881	0.0445674
ENSG00000143815.10	chr1	225589204	225616627	protein_coding	LBR	-0.273302	0.0826004	-3.30872	0.000937221	0.00875698
ENSG00000083782.3	chr12	91357456	91398803	protein_coding	EPYC	-0.273218	0.079884	-3.42018	0.000625794	0.00637797
ENSG00000108021.15	chr10	5726801	5805703	protein_coding	FAM208B	-0.272992	0.0706477	-3.86413	0.000111485	0.00151326
ENSG00000080200.5	chr3	97595819	97663810	protein_coding	CRYBG3	-0.272941	0.100092	-2.72689	0.00639344	0.0399495
ENSG00000197977.3	chr6	10980992	11044547	protein_coding	ELOVL2	-0.272526	0.0979699	-2.78173	0.00540701	0.0351315
ENSG00000137168.7	chr6	36822603	36842800	protein_coding	PPIL1	-0.272515	0.0705721	-3.86151	0.000112688	0.00152542
ENSG00000092140.10	chr14	31028329	31089269	protein_coding	G2E3	-0.272331	0.0911582	-2.98745	0.00281315	0.0210859
ENSG00000057019.11	chr3	98514785	98620533	protein_coding	DCBLD2	-0.272325	0.0687206	-3.96279	7.4079e-05	0.00107074
ENSG00000065923.5	chrX	46464753	46618490	protein_coding	SLC9A7	-0.272219	0.0887784	-3.06628	0.00216741	0.0171953
ENSG00000184445.7	chr12	123011793	123110943	protein_coding	KNTC1	-0.27187	0.0808911	-3.36093	0.0007768	0.00755104
ENSG00000067992.8	chrX	24483338	24557954	protein_coding	PDK3	-0.271788	0.0867869	-3.13168	0.00173811	0.0142985
ENSG00000090447.7	chr16	4307187	4323076	protein_coding	TFAP4	-0.271762	0.0967401	-2.80919	0.00496659	0.0328998
ENSG00000158966.9	chr1	64936428	65158741	protein_coding	CACHD1	-0.271678	0.0864009	-3.14439	0.00166433	0.013798
ENSG00000162664.12	chr1	90460671	90501090	protein_coding	ZNF326	-0.271232	0.0795508	-3.40955	0.000650707	0.00656467
ENSG00000119408.12	chr9	127019885	127115586	protein_coding	NEK6	-0.27109	0.0735844	-3.68407	0.000229536	0.00278389
ENSG00000066027.7	chr1	212458879	212535200	protein_coding	PPP2R5A	-0.271068	0.0899774	-3.01262	0.00259004	0.0197406
ENSG00000114978.13	chr2	74379655	74406025	protein_coding	MOB1A	-0.271052	0.0849637	-3.19021	0.00142168	0.0121854
ENSG00000150961.10	chr4	119643978	119759838	protein_coding	SEC24D	-0.270979	0.0715919	-3.78505	0.000153677	0.0019918
ENSG00000184675.5	chrX	63404997	63425624	protein_coding	AMER1	-0.27061	0.0885501	-3.056	0.00224308	0.0175895
ENSG00000096063.10	chr6	35800743	35889119	protein_coding	SRPK1	-0.270293	0.0775894	-3.48364	0.000494644	0.00522742
ENSG00000152253.4	chr2	169690642	169769881	protein_coding	SPC25	-0.26968	0.0850662	-3.17024	0.00152314	0.0128608
ENSG00000100376.7	chr22	45704849	45737836	protein_coding	FAM118A	-0.269647	0.0850587	-3.17013	0.00152373	0.0128608
ENSG00000180530.5	chr21	16333556	16437321	protein_coding	NRIP1	-0.269216	0.0821829	-3.27582	0.00105357	0.00955706
ENSG00000148019.8	chr9	80850978	80894606	protein_coding	CEP78	-0.269066	0.0738941	-3.64124	0.000271333	0.00317
ENSG00000159733.9	chr4	2271309	2420390	protein_coding	ZFYVE28	-0.268282	0.0900829	-2.97817	0.00289972	0.0215188
ENSG00000166508.13	chr7	99690351	99699563	protein_coding	MCM7	-0.268137	0.073189	-3.66362	0.000248676	0.00295149
ENSG00000197312.7	chr1	15943995	15995539	protein_coding	DDI2	-0.268101	0.0826215	-3.24493	0.0011748	0.010466
ENSG00000145860.7	chr5	158584417	158637061	protein_coding	RNF145	-0.267958	0.06701	-3.99877	6.36713e-05	0.000934785
ENSG00000120539.10	chr10	27443753	27475853	protein_coding	MASTL	-0.26792	0.083592	-3.2051	0.00135018	0.0116866
ENSG00000106683.10	chr7	73497263	73536855	protein_coding	LIMK1	-0.267744	0.0827482	-3.23564	0.00121369	0.0107483
ENSG00000146918.15	chr7	158424003	158497520	protein_coding	NCAPG2	-0.267722	0.068136	-3.92924	8.52152e-05	0.00120997
ENSG00000128050.4	chr4	57301907	57327534	protein_coding	PAICS	-0.267512	0.0714705	-3.74297	0.000181855	0.00231284
ENSG00000173517.6	chr15	77400471	77712486	protein_coding	PEAK1	-0.26746	0.0726067	-3.68368	0.000229893	0.00278389
ENSG00000197846.3	chr6	26199748	26200942	protein_coding	HIST1H2BF	-0.267063	0.084651	-3.15487	0.0016057	0.0133937
ENSG00000152601.13	chr3	151961617	152183569	protein_coding	MBNL1	-0.266661	0.0762868	-3.49551	0.000473155	0.0050498
ENSG00000148411.3	chr9	138898383	138987131	protein_coding	NACC2	-0.265955	0.0721621	-3.68551	0.000228241	0.00277063
ENSG00000157456.3	chr15	59397277	59417244	protein_coding	CCNB2	-0.265927	0.092252	-2.88262	0.00394389	0.0274912
ENSG00000180198.11	chr1	28832455	28865812	protein_coding	RCC1	-0.265391	0.0778733	-3.40799	0.000654436	0.00659337
ENSG00000196230.8	chr6	30687978	30693203	protein_coding	TUBB	-0.264374	0.065414	-4.04155	5.30991e-05	0.000813987
ENSG00000112290.8	chr6	110421022	110501207	protein_coding	WASF1	-0.26411	0.0660134	-4.00085	6.31141e-05	0.000931358
ENSG00000157617.12	chr21	43305221	43373999	protein_coding	C2CD2	-0.263959	0.086378	-3.05586	0.00224419	0.0175895
ENSG00000183765.16	chr22	29083731	29138410	protein_coding	CHEK2	-0.26253	0.0956587	-2.74445	0.00606132	0.0382994
ENSG00000115163.10	chr2	26987157	27023935	protein_coding	CENPA	-0.261593	0.0979309	-2.6712	0.00755803	0.0455231
ENSG00000136895.14	chr9	129986544	130155939	protein_coding	GARNL3	-0.261367	0.0985797	-2.65133	0.00801753	0.0478839
ENSG00000116750.9	chr1	192981380	193029237	protein_coding	UCHL5	-0.260615	0.0802964	-3.24567	0.00117176	0.0104451
ENSG00000165392.5	chr8	30891317	31031285	protein_coding	WRN	-0.260471	0.0846092	-3.07852	0.00208033	0.0166104
ENSG00000187555.10	chr16	8985951	9058371	protein_coding	USP7	-0.260439	0.0708975	-3.67346	0.000239291	0.00286976
ENSG00000128595.12	chr7	128379346	128411861	protein_coding	CALU	-0.260416	0.0623304	-4.178	2.94082e-05	0.000484651
ENSG00000111845.4	chr6	10694928	10710015	protein_coding	PAK1IP1	-0.260297	0.0779813	-3.33795	0.000844004	0.00805743
ENSG00000233280.2	chr3	97540884	97594132	protein_coding	CRYBG3	-0.260274	0.0959181	-2.71351	0.00665753	0.0411779
ENSG00000006634.3	chr7	87505531	87538856	protein_coding	DBF4	-0.259918	0.0812519	-3.19892	0.00137944	0.0119055
ENSG00000132780.12	chr1	46049518	46084566	protein_coding	NASP	-0.259308	0.0610499	-4.24748	2.16191e-05	0.00037377
ENSG00000144840.4	chr3	120405528	120461840	protein_coding	RABL3	-0.25923	0.0947472	-2.73601	0.00621887	0.0390964
ENSG00000176890.11	chr18	657604	673578	protein_coding	TYMS	-0.259085	0.0645337	-4.01472	5.95152e-05	0.000886848
ENSG00000267041.1	chr19	37205285	37263727	protein_coding	ZNF850	-0.25883	0.07317	-3.53738	0.000404119	0.00442044
ENSG00000171848.9	chr2	10262455	10271545	protein_coding	RRM2	-0.25877	0.061985	-4.17472	2.98351e-05	0.000490603
ENSG00000111676.10	chr12	7033626	7051484	protein_coding	ATN1	-0.258742	0.0749156	-3.45378	0.00055279	0.00575172
ENSG00000174891.8	chr3	157823644	158263519	protein_coding	RSRC1	-0.258299	0.0899604	-2.87125	0.00408846	0.0282615
ENSG00000113460.8	chr5	34915481	34926101	protein_coding	BRIX1	-0.25818	0.0829324	-3.11314	0.00185108	0.015103
ENSG00000071539.9	chr5	892758	919472	protein_coding	TRIP13	-0.258089	0.0716161	-3.60378	0.000313618	0.00359097
ENSG00000203668.1	chr1	241792155	241799232	protein_coding	CHML	-0.258024	0.0899847	-2.86742	0.00413836	0.0285008
ENSG00000138430.11	chr2	174937175	175113426	protein_coding	OLA1	-0.257986	0.0745854	-3.45894	0.000542307	0.00564658
ENSG00000139354.6	chr12	100967461	101022064	protein_coding	GAS2L3	-0.257958	0.0926268	-2.78491	0.00535419	0.0348946
ENSG00000121210.11	chr4	154387498	154557863	protein_coding	KIAA0922	-0.25795	0.0802683	-3.2136	0.00131081	0.0114187
ENSG00000101421.3	chr20	32399110	32442172	protein_coding	CHMP4B	-0.257685	0.0835233	-3.08519	0.00203425	0.016321
ENSG00000136159.3	chr13	48611703	48621358	protein_coding	NUDT15	-0.257496	0.0844021	-3.05083	0.00228213	0.0178401
ENSG00000134324.7	chr2	11817721	11967535	protein_coding	LPIN1	-0.257384	0.0912218	-2.82152	0.00477967	0.0319022
ENSG00000176208.4	chr17	29158988	29222887	protein_coding	ATAD5	-0.257071	0.0780848	-3.29221	0.00099405	0.0091415
ENSG00000166598.8	chr12	104323885	104347423	protein_coding	HSP90B1	-0.257033	0.0757919	-3.39129	0.00069564	0.00691518
ENSG00000114127.6	chr3	142025449	142166904	protein_coding	XRN1	-0.256943	0.0960867	-2.67408	0.0074935	0.0453161
ENSG00000141668.5	chr18	70203915	70305756	protein_coding	CBLN2	-0.256633	0.0871117	-2.94602	0.00321892	0.0234403
ENSG00000135451.8	chr12	49717019	49725514	protein_coding	TROAP	-0.256518	0.0803548	-3.19232	0.00141136	0.0121179
ENSG00000138018.13	chr2	26531415	26618759	protein_coding	EPT1	-0.256458	0.0917685	-2.79461	0.00519616	0.0341178
ENSG00000163781.8	chr3	133317019	133380737	protein_coding	TOPBP1	-0.256448	0.0727885	-3.5232	0.000426368	0.0046434
ENSG00000185920.11	chr9	98205262	98279339	protein_coding	PTCH1	-0.25636	0.0712825	-3.5964	0.000322656	0.00368317
ENSG00000105976.10	chr7	116312444	116438440	protein_coding	MET	-0.256259	0.0615336	-4.16454	3.11982e-05	0.000508259
ENSG00000172167.3	chr8	121457640	121554373	protein_coding	MTBP	-0.256203	0.0912278	-2.80839	0.00497905	0.0329531
ENSG00000123416.11	chr12	49521565	49525180	protein_coding	TUBA1B	-0.255946	0.0748064	-3.42145	0.000622889	0.00635705
ENSG00000137801.9	chr15	39873280	39891667	protein_coding	THBS1	-0.255516	0.0616186	-4.14674	3.37237e-05	0.00054318
ENSG00000185361.4	chr19	4639530	4655580	protein_coding	TNFAIP8L1	-0.255489	0.0859203	-2.97355	0.00294375	0.0217914
ENSG00000108179.9	chr10	81107225	81115093	protein_coding	PPIF	-0.25538	0.0831947	-3.06966	0.00214301	0.0170379
ENSG00000139496.11	chr13	25875662	25923938	protein_coding	NUPL1	-0.255377	0.081757	-3.12361	0.00178648	0.014664
ENSG00000168813.12	chr19	32836500	32878573	protein_coding	ZNF507	-0.255208	0.0791962	-3.22248	0.00127087	0.0111817
ENSG00000103995.9	chr15	49005125	49103343	protein_coding	CEP152	-0.254518	0.087908	-2.89528	0.00378822	0.0267559
ENSG00000106080.6	chr7	30050203	30066300	protein_coding	FKBP14	-0.254218	0.0908623	-2.79784	0.00514463	0.0338539
ENSG00000198887.7	chr9	72873937	72969804	protein_coding	SMC5	-0.254191	0.0899089	-2.82721	0.00469557	0.0315241
ENSG00000111696.7	chr12	104164231	104234975	protein_coding	NT5DC3	-0.254187	0.0770681	-3.29822	0.000973007	0.0090068
ENSG00000100591.3	chr14	77924213	77935817	protein_coding	AHSA1	-0.25409	0.0655178	-3.87818	0.000105239	0.00143817
ENSG00000091651.4	chr16	46723555	46732306	protein_coding	ORC6	-0.253924	0.0831608	-3.05341	0.00226254	0.0177147
ENSG00000106462.6	chr7	148504475	148581413	protein_coding	EZH2	-0.253718	0.0768227	-3.30264	0.00095778	0.00889895
ENSG00000198018.6	chr10	101419263	101465997	protein_coding	ENTPD7	-0.253655	0.0657833	-3.85591	0.0001153	0.00155654
ENSG00000125676.15	chrX	122734412	122866906	protein_coding	THOC2	-0.253601	0.0939186	-2.70022	0.00692931	0.0424893
ENSG00000146247.13	chr6	79645584	79787953	protein_coding	PHIP	-0.253434	0.0798573	-3.17358	0.00150569	0.0127421
ENSG00000111647.8	chr12	100422233	100536626	protein_coding	UHRF1BP1L	-0.253261	0.0922013	-2.74682	0.00601756	0.0381359
ENSG00000120800.4	chr12	101673887	101780394	protein_coding	UTP20	-0.252751	0.0792577	-3.18898	0.00142778	0.0122167
ENSG00000174371.12	chr1	242011269	242058450	protein_coding	EXO1	-0.251601	0.0706703	-3.56021	0.000370553	0.00413198
ENSG00000167900.7	chr17	76170160	76183314	protein_coding	TK1	-0.251275	0.0821581	-3.05843	0.00222498	0.0175217
ENSG00000080839.7	chr20	35624752	35724398	protein_coding	RBL1	-0.251104	0.0924428	-2.71632	0.00660124	0.0409486
ENSG00000103966.5	chr15	42190950	42264776	protein_coding	EHD4	-0.250697	0.0873194	-2.87104	0.00409126	0.0282678
ENSG00000144357.12	chr2	170683968	170940641	protein_coding	UBR3	-0.250444	0.0812095	-3.08392	0.00204289	0.016364
ENSG00000197860.5	chr5	64961755	65018862	protein_coding	SGTB	-0.250395	0.0802638	-3.11965	0.00181067	0.0148218
ENSG00000109586.7	chr4	174089904	174245118	protein_coding	GALNT7	-0.250352	0.0894568	-2.79858	0.00513281	0.0338059
ENSG00000144136.6	chr2	113403434	113421404	protein_coding	SLC20A1	-0.250232	0.0714424	-3.50257	0.000460794	0.00494261
ENSG00000162430.12	chr1	26126667	26144713	protein_coding	SEPN1	-0.250117	0.068891	-3.63061	0.000282748	0.0032905
ENSG00000180957.13	chr22	28247657	28316122	protein_coding	PITPNB	-0.250019	0.0846204	-2.95459	0.00313082	0.0228942
ENSG00000166822.8	chr16	75476952	75499395	protein_coding	TMEM170A	-0.249992	0.0766322	-3.26222	0.00110542	0.0099728
ENSG00000173848.14	chr10	5454514	5500426	protein_coding	NET1	-0.249951	0.0733896	-3.40582	0.000659665	0.00662817
ENSG00000101868.6	chrX	24712036	25015103	protein_coding	POLA1	-0.249887	0.0739655	-3.37843	0.000729019	0.00717061
ENSG00000196498.9	chr12	124808961	125052135	protein_coding	NCOR2	-0.249825	0.0718415	-3.47745	0.000506205	0.00533192
ENSG00000061337.11	chr8	20103676	20161474	protein_coding	LZTS1	-0.249591	0.0800143	-3.11933	0.00181261	0.0148297
ENSG00000106333.8	chr7	100199800	100205798	protein_coding	PCOLCE	-0.249496	0.0852586	-2.92635	0.00342968	0.0246907
ENSG00000189171.9	chr1	153591263	153606568	protein_coding	S100A13	-0.249474	0.0760333	-3.28111	0.001034	0.00942534
ENSG00000127022.10	chr5	179105629	179157926	protein_coding	CANX	-0.249061	0.0587669	-4.23812	2.25396e-05	0.000385938
ENSG00000109814.7	chr4	39500375	39529931	protein_coding	UGDH	-0.248741	0.0672189	-3.70046	0.000215206	0.00263776
ENSG00000143190.17	chr1	167190066	167396582	protein_coding	POU2F1	-0.248401	0.0855386	-2.90397	0.00368467	0.0262355
ENSG00000140443.9	chr15	99192200	99507759	protein_coding	IGF1R	-0.248212	0.0615691	-4.03144	5.54359e-05	0.000837767
ENSG00000124795.10	chr6	18224099	18265054	protein_coding	DEK	-0.248065	0.0728061	-3.4072	0.00065634	0.00660365
ENSG00000067057.12	chr10	3108525	3179904	protein_coding	PFKP	-0.248064	0.0863468	-2.87288	0.00406755	0.0281691
ENSG00000169607.8	chr2	113493930	113522254	protein_coding	CKAP2L	-0.247828	0.0771146	-3.21377	0.00131005	0.0114187
ENSG00000123983.9	chr2	223725652	223809357	protein_coding	ACSL3	-0.247668	0.0735567	-3.36704	0.000759805	0.00741055
ENSG00000137812.15	chr15	40886218	40956540	protein_coding	CASC5	-0.247565	0.0920073	-2.69072	0.00712989	0.0435405
ENSG00000009413.11	chr6	111620234	111804918	protein_coding	REV3L	-0.247402	0.0769486	-3.21516	0.00130371	0.0113857
ENSG00000092470.7	chr15	44119161	44160617	protein_coding	WDR76	-0.246621	0.0760435	-3.24316	0.00118213	0.0105187
ENSG00000198756.6	chr1	183898796	184006863	protein_coding	COLGALT2	-0.246447	0.0654027	-3.76815	0.000164465	0.0021151
ENSG00000179241.8	chr11	35965531	36253686	protein_coding	LDLRAD3	-0.24619	0.0805231	-3.05738	0.00223279	0.0175462
ENSG00000170456.10	chr12	31535157	31744031	protein_coding	DENND5B	-0.245934	0.0822541	-2.98993	0.00279039	0.0209785
ENSG00000175662.13	chr17	17746828	17875736	protein_coding	TOM1L2	-0.245619	0.0737386	-3.33094	0.00086554	0.0082367
ENSG00000086475.10	chr10	13359424	13390297	protein_coding	SEPHS1	-0.245571	0.0656727	-3.73931	0.000184524	0.00233486
ENSG00000168679.13	chr1	110905470	110933704	protein_coding	SLC16A4	-0.245469	0.0891131	-2.75457	0.00587685	0.0373988
ENSG00000003436.10	chr2	188328957	188430487	protein_coding	TFPI	-0.245301	0.0879211	-2.79002	0.00527055	0.0344849
ENSG00000106603.13	chr7	43648055	43769316	protein_coding	COA1	-0.244963	0.0714486	-3.42853	0.000606862	0.00621496
ENSG00000211584.9	chr12	48147699	48176536	protein_coding	SLC48A1	-0.244241	0.063918	-3.82115	0.000132829	0.00175821
ENSG00000103540.12	chr16	19535133	19564730	protein_coding	CCP110	-0.244198	0.090937	-2.68536	0.00724519	0.0441003
ENSG00000136891.9	chr9	103064359	103115221	protein_coding	TEX10	-0.244083	0.0743531	-3.28275	0.00102799	0.00937623
ENSG00000154305.12	chr1	222791428	222841354	protein_coding	MIA3	-0.244051	0.0676045	-3.60998	0.000306225	0.00352253
ENSG00000104635.9	chr8	22224762	22291642	protein_coding	SLC39A14	-0.243614	0.0694793	-3.50628	0.000454414	0.0048952
ENSG00000103018.12	chr16	69458428	69500169	protein_coding	CYB5B	-0.243088	0.0602672	-4.03351	5.49499e-05	0.000832106
ENSG00000196374.5	chr6	27782822	27783267	protein_coding	HIST1H2BM	-0.242836	0.0773994	-3.13744	0.00170431	0.0140842
ENSG00000095564.9	chr10	93683526	93790082	protein_coding	BTAF1	-0.242606	0.07805	-3.10833	0.00188145	0.0153007
ENSG00000198142.3	chr2	110371911	110376563	protein_coding	SOWAHC	-0.242598	0.0630092	-3.85019	0.000118024	0.00158795
ENSG00000158373.7	chr6	26158349	26171577	protein_coding	HIST1H2BD	-0.241842	0.0790594	-3.05899	0.00222086	0.0175077
ENSG00000187840.4	chr8	37887859	37917883	protein_coding	EIF4EBP1	-0.241535	0.0836651	-2.88692	0.0038903	0.0272705
ENSG00000158161.11	chr1	28296855	28415207	protein_coding	EYA3	-0.241341	0.0868339	-2.77934	0.00544687	0.035283
ENSG00000122863.5	chr10	73724123	73773322	protein_coding	CHST3	-0.240511	0.0746607	-3.22139	0.00127571	0.0112177
ENSG00000184900.11	chr21	46225532	46238694	protein_coding	SUMO3	-0.240458	0.0730275	-3.29271	0.000992283	0.0091399
ENSG00000134690.6	chr1	38158090	38175391	protein_coding	CDCA8	-0.24043	0.085569	-2.80978	0.00495755	0.0328904
ENSG00000128944.9	chr15	40674922	40686447	protein_coding	KNSTRN	-0.239705	0.0823644	-2.9103	0.00361085	0.0257713
ENSG00000073060.11	chr12	125261402	125367214	protein_coding	SCARB1	-0.239504	0.0699133	-3.42572	0.000613164	0.00627065
ENSG00000166444.13	chr11	8714898	8932498	protein_coding	ST5	-0.239295	0.0803872	-2.97679	0.00291287	0.0216017
ENSG00000165732.8	chr10	70715884	70744829	protein_coding	DDX21	-0.239173	0.0687268	-3.48006	0.000501302	0.00528972
ENSG00000166411.9	chr15	78423840	78464291	protein_coding	IDH3A	-0.238846	0.0814063	-2.934	0.00334619	0.0241947
ENSG00000225485.3	chr17	36584662	36668628	protein_coding	ARHGAP23	-0.238512	0.0866639	-2.75215	0.00592052	0.0376488
ENSG00000157193.10	chr1	53711217	53793742	protein_coding	LRP8	-0.238295	0.0875548	-2.72166	0.00649545	0.0404267
ENSG00000143878.8	chr2	20646835	20649200	protein_coding	RHOB	-0.238253	0.0753968	-3.15999	0.00157772	0.013212
ENSG00000205213.9	chr11	27387508	27494322	protein_coding	LGR4	-0.238173	0.0831159	-2.86555	0.00416281	0.028656
ENSG00000076248.6	chr12	109535379	109548797	protein_coding	UNG	-0.23805	0.0823044	-2.89232	0.00382411	0.0269329
ENSG00000067113.12	chr5	54720682	54830878	protein_coding	PPAP2A	-0.237531	0.0854935	-2.77836	0.00546348	0.0353684
ENSG00000175155.4	chr17	57409050	57479090	protein_coding	YPEL2	-0.237239	0.0794879	-2.98459	0.0028396	0.0212309
ENSG00000150093.14	chr10	33189247	33294720	protein_coding	ITGB1	-0.237187	0.0730759	-3.24576	0.00117136	0.0104451
ENSG00000134333.9	chr11	18415935	18429972	protein_coding	LDHA	-0.23716	0.0689928	-3.43746	0.00058719	0.00606736
ENSG00000100749.3	chr14	97263641	97398059	protein_coding	VRK1	-0.237017	0.0816555	-2.90265	0.00370023	0.0263337
ENSG00000145604.11	chr5	36152091	36184421	protein_coding	SKP2	-0.236958	0.0677606	-3.49698	0.000470552	0.00503643
ENSG00000152558.10	chr11	102267063	102341115	protein_coding	TMEM123	-0.23662	0.0730516	-3.23909	0.00119913	0.0106446
ENSG00000058668.10	chr1	203595689	203713209	protein_coding	ATP2B4	-0.236527	0.0710433	-3.32934	0.000870535	0.00826317
ENSG00000120334.11	chr1	173768688	173793858	protein_coding	CENPL	-0.23606	0.0710693	-3.32154	0.000895215	0.00844908
ENSG00000106771.8	chr9	111777432	111882225	protein_coding	TMEM245	-0.235912	0.0771337	-3.05848	0.00222464	0.0175217
ENSG00000170522.5	chr4	110967002	111120355	protein_coding	ELOVL6	-0.235581	0.068481	-3.44009	0.000581527	0.00602134
ENSG00000102580.10	chr13	96329393	96447243	protein_coding	DNAJC3	-0.235478	0.0781135	-3.01456	0.00257354	0.0196806
ENSG00000134308.9	chr2	9724101	9771143	protein_coding	YWHAQ	-0.235402	0.0575357	-4.09141	4.28766e-05	0.000673176
ENSG00000104331.4	chr8	57870492	57906403	protein_coding	IMPAD1	-0.235035	0.0728393	-3.22676	0.00125199	0.0110221
ENSG00000143924.14	chr2	42396490	42559688	protein_coding	EML4	-0.23503	0.070325	-3.34205	0.000831616	0.00796463
ENSG00000165527.5	chr14	50359810	50361490	protein_coding	ARF6	-0.234684	0.0712274	-3.29485	0.000984747	0.0090873
ENSG00000159840.11	chr7	143078173	143088204	protein_coding	ZYX	-0.234574	0.0805611	-2.91175	0.00359406	0.0256761
ENSG00000075624.9	chr7	5566782	5603415	protein_coding	ACTB	-0.234368	0.0658992	-3.55646	0.000375892	0.00416972
ENSG00000020181.13	chr8	37641709	37702414	protein_coding	GPR124	-0.234201	0.0826842	-2.83248	0.00461889	0.0311637
ENSG00000123485.7	chr2	234742062	234763212	protein_coding	HJURP	-0.234017	0.0831647	-2.81389	0.00489456	0.0325672
ENSG00000096401.7	chr6	44355262	44418163	protein_coding	CDC5L	-0.233583	0.0692668	-3.37223	0.000745626	0.00730508
ENSG00000090060.13	chr14	96967770	97033448	protein_coding	PAPOLA	-0.233483	0.069797	-3.34517	0.000822319	0.00789585
ENSG00000123213.18	chr5	65018023	65167553	protein_coding	NLN	-0.233163	0.0785848	-2.96702	0.00300697	0.0221933
ENSG00000146112.7	chr6	30644166	30655672	protein_coding	PPP1R18	-0.233049	0.0848724	-2.74588	0.00603491	0.0382107
ENSG00000133657.10	chr3	194123401	194219093	protein_coding	ATP13A3	-0.232589	0.0752944	-3.08906	0.0020079	0.0161861
ENSG00000143324.9	chr1	180601140	180859387	protein_coding	XPR1	-0.232574	0.0600232	-3.87474	0.000106741	0.00145547
ENSG00000111581.5	chr12	69080514	69136785	protein_coding	NUP107	-0.231231	0.0757212	-3.05372	0.00226026	0.0177061
ENSG00000111665.7	chr12	6953957	6961230	protein_coding	CDCA3	-0.231085	0.0863942	-2.67478	0.00747786	0.0452399
ENSG00000141627.9	chr18	46570039	46987717	protein_coding	DYM	-0.230985	0.0772704	-2.98931	0.00279608	0.0210107
ENSG00000144227.4	chr2	139428342	139537918	protein_coding	NXPH2	-0.230882	0.0789185	-2.92557	0.00343825	0.0247324
ENSG00000131724.6	chrX	117861535	117928502	protein_coding	IL13RA1	-0.230757	0.0763845	-3.02099	0.00251947	0.019341
ENSG00000151849.10	chr13	25457171	25497018	protein_coding	CENPJ	-0.230741	0.0778398	-2.96431	0.0030336	0.0223346
ENSG00000142945.8	chr1	45205490	45233439	protein_coding	KIF2C	-0.230485	0.0772698	-2.98286	0.00285566	0.0212976
ENSG00000035403.12	chr10	75757872	75879918	protein_coding	VCL	-0.230051	0.0721279	-3.18949	0.00142526	0.0122069
ENSG00000184220.6	chr3	99536678	99897447	protein_coding	CMSS1	-0.229385	0.0809481	-2.83373	0.0046008	0.0310835
ENSG00000005700.10	chr6	82879700	82957471	protein_coding	IBTK	-0.229303	0.0781718	-2.93331	0.00335364	0.0242368
ENSG00000171365.11	chrX	49687225	49863892	protein_coding	CLCN5	-0.229255	0.0799484	-2.86753	0.00413683	0.0285008
ENSG00000108055.9	chr10	112327449	112364394	protein_coding	SMC3	-0.229179	0.0726664	-3.15385	0.00161129	0.0134329
ENSG00000095139.9	chr11	118443105	118473748	protein_coding	ARCN1	-0.228765	0.0678417	-3.37204	0.00074613	0.00730523
ENSG00000113649.7	chr5	145826874	145891524	protein_coding	TCERG1	-0.228468	0.0681815	-3.35088	0.000805566	0.00778506
ENSG00000167460.10	chr19	16177831	16213813	protein_coding	TPM4	-0.22834	0.0589163	-3.87567	0.000106331	0.00145122
ENSG00000198431.11	chr12	104609557	104744061	protein_coding	TXNRD1	-0.228063	0.0687517	-3.3172	0.000909251	0.00855453
ENSG00000120256.5	chr6	150139934	150186199	protein_coding	LRP11	-0.227963	0.0718017	-3.1749	0.00149889	0.012706
ENSG00000165304.3	chr9	36572859	36677678	protein_coding	MELK	-0.227866	0.0761003	-2.99429	0.00275082	0.0207436
ENSG00000162576.12	chr1	1288069	1297157	protein_coding	MXRA8	-0.227646	0.0677765	-3.35877	0.000782899	0.00759549
ENSG00000177602.4	chr17	3627211	3630067	protein_coding	GSG2	-0.227419	0.0840301	-2.7064	0.00680164	0.0419311
ENSG00000140525.13	chr15	89787180	89860492	protein_coding	FANCI	-0.227404	0.0707864	-3.21253	0.0013157	0.0114525
ENSG00000132953.12	chr13	21351469	21477187	protein_coding	XPO4	-0.227228	0.0840957	-2.70202	0.00689206	0.0423131
ENSG00000132256.14	chr11	5684425	5959849	protein_coding	TRIM5	-0.226723	0.0733957	-3.08904	0.00200801	0.0161861
ENSG00000132405.14	chr4	6910969	7034845	protein_coding	TBC1D14	-0.22643	0.0694727	-3.25926	0.00111703	0.0100412
ENSG00000171208.5	chr16	47111614	47177908	protein_coding	NETO2	-0.226289	0.0787045	-2.87517	0.00403811	0.0280172
ENSG00000169155.5	chr9	129567285	129600489	protein_coding	ZBTB43	-0.226176	0.0843979	-2.67988	0.00736489	0.0446469
ENSG00000134057.10	chr5	68462837	68474072	protein_coding	CCNB1	-0.226089	0.078066	-2.89613	0.00377793	0.0267338
ENSG00000147874.6	chr9	19053141	19103117	protein_coding	HAUS6	-0.225862	0.0782307	-2.88713	0.00388771	0.0272705
ENSG00000080371.4	chr12	72148654	72184699	protein_coding	RAB21	-0.225478	0.0820209	-2.74903	0.00597721	0.0378963
ENSG00000138180.11	chr10	95256389	95288849	protein_coding	CEP55	-0.225333	0.0766706	-2.93898	0.00329297	0.0238908
ENSG00000113712.12	chr5	148871760	148931007	protein_coding	CSNK1A1	-0.225181	0.0635869	-3.54131	0.000398148	0.00436793
ENSG00000165186.9	chrX	23352133	23422489	protein_coding	PTCHD1	-0.22503	0.0706358	-3.18578	0.00144364	0.0123242
ENSG00000108064.6	chr10	60144782	60158981	protein_coding	TFAM	-0.224959	0.0842125	-2.67132	0.00755535	0.0455231
ENSG00000171793.9	chr1	41445007	41478235	protein_coding	CTPS1	-0.224912	0.0708811	-3.17309	0.00150828	0.012752
ENSG00000140577.11	chr15	91073157	91188577	protein_coding	CRTC3	-0.224791	0.0800598	-2.80779	0.00498828	0.0329996
ENSG00000221914.4	chr8	26149007	26230196	protein_coding	PPP2R2A	-0.224607	0.0828881	-2.70977	0.00673303	0.0415588
ENSG00000140750.12	chr16	24930706	25026987	protein_coding	ARHGAP17	-0.224579	0.0731254	-3.07115	0.00213234	0.0169712
ENSG00000072110.9	chr14	69340860	69446157	protein_coding	ACTN1	-0.224574	0.0740576	-3.03242	0.00242602	0.0187586
ENSG00000007968.6	chr1	23832922	23857712	protein_coding	E2F2	-0.224403	0.0840368	-2.67029	0.00757854	0.0455947
ENSG00000117868.11	chr7	158523686	158622944	protein_coding	ESYT2	-0.22407	0.0677186	-3.30884	0.000936822	0.00875698
ENSG00000116667.8	chr1	184356192	184598154	protein_coding	C1orf21	-0.223942	0.072556	-3.08647	0.00202545	0.0162679
ENSG00000167695.10	chr17	635652	646206	protein_coding	FAM57A	-0.223682	0.0807535	-2.76994	0.00560664	0.0361298
ENSG00000169398.15	chr8	141667999	142012315	protein_coding	PTK2	-0.223547	0.0650742	-3.43526	0.000591991	0.00610664
ENSG00000187741.10	chr16	89803957	89883065	protein_coding	FANCA	-0.223415	0.0830098	-2.69143	0.00711455	0.0434676
ENSG00000162512.11	chr1	31342314	31381608	protein_coding	SDC3	-0.223205	0.0791003	-2.8218	0.00477557	0.0319022
ENSG00000117597.13	chr1	210001352	210030910	protein_coding	DIEXF	-0.222798	0.0760531	-2.92951	0.00339497	0.0244763
ENSG00000151320.6	chr14	32798479	33300567	protein_coding	AKAP6	-0.222444	0.0637699	-3.48823	0.000486238	0.00516359
ENSG00000140534.9	chr15	90118713	90174287	protein_coding	TICRR	-0.222421	0.077501	-2.86991	0.0041059	0.0283295
ENSG00000127603.19	chr1	39546988	39952849	protein_coding	MACF1	-0.221995	0.0731487	-3.03485	0.00240658	0.0186373
ENSG00000114030.8	chr3	122140796	122233792	protein_coding	KPNA1	-0.221953	0.0765725	-2.89859	0.00374843	0.0265754
ENSG00000119906.7	chr10	102672326	102724893	protein_coding	FAM178A	-0.221923	0.0715363	-3.10224	0.00192064	0.0155515
ENSG00000050405.9	chr12	50569571	50677329	protein_coding	LIMA1	-0.221442	0.0780544	-2.83703	0.0045536	0.0308204
ENSG00000172954.9	chr2	30670092	30867091	protein_coding	LCLAT1	-0.221415	0.0812006	-2.72677	0.00639577	0.0399495
ENSG00000130164.7	chr19	11200038	11244492	protein_coding	LDLR	-0.221398	0.0683863	-3.23746	0.001206	0.0106865
ENSG00000082438.11	chr2	165510134	165700189	protein_coding	COBLL1	-0.221317	0.0759089	-2.91556	0.00355047	0.0254377
ENSG00000129038.11	chr15	74218330	74244478	protein_coding	LOXL1	-0.221262	0.0806207	-2.74448	0.00606069	0.0382994
ENSG00000168078.5	chr8	27667137	27695612	protein_coding	PBK	-0.221162	0.0741093	-2.98427	0.00284257	0.0212385
ENSG00000148229.8	chr9	116169515	116172952	protein_coding	POLE3	-0.220995	0.0683906	-3.23136	0.00123203	0.010872
ENSG00000170142.7	chr3	23847394	23932807	protein_coding	UBE2E1	-0.220512	0.0825019	-2.67281	0.00752188	0.0454346
ENSG00000166450.8	chr15	55903744	56035288	protein_coding	PRTG	-0.220501	0.0819276	-2.69141	0.00711506	0.0434676
ENSG00000119862.8	chr2	64681103	64688515	protein_coding	LGALSL	-0.220496	0.0784068	-2.81221	0.0049203	0.0327238
ENSG00000146733.9	chr7	56078744	56119297	protein_coding	PSPH	-0.219625	0.0638827	-3.43794	0.000586157	0.00606088
ENSG00000107165.8	chr9	12685439	12710290	protein_coding	TYRP1	-0.21958	0.0716216	-3.06583	0.00217068	0.0172121
ENSG00000147536.7	chr8	41386725	41402565	protein_coding	GINS4	-0.219408	0.0792595	-2.76823	0.00563616	0.0362574
ENSG00000124767.6	chr6	38643701	38670917	protein_coding	GLO1	-0.218778	0.0728433	-3.00341	0.00266976	0.0202449
ENSG00000196715.5	chr7	65338254	65424550	protein_coding	VKORC1L1	-0.218504	0.0713523	-3.06232	0.0021963	0.0173508
ENSG00000118971.3	chr12	4382938	4414516	protein_coding	CCND2	-0.218276	0.0752387	-2.90111	0.00371846	0.026388
ENSG00000080345.13	chr2	152266397	152364527	protein_coding	RIF1	-0.217642	0.077671	-2.80211	0.00507703	0.0335124
ENSG00000055044.6	chr2	203130439	203168389	protein_coding	NOP58	-0.217591	0.0730133	-2.98016	0.00288094	0.0214327
ENSG00000058804.10	chr1	54231133	54304533	protein_coding	NDC1	-0.217553	0.0769284	-2.828	0.00468405	0.0314609
ENSG00000135047.10	chr9	90340434	90346308	protein_coding	CTSL	-0.217501	0.0823862	-2.64001	0.00829033	0.0492179
ENSG00000167670.11	chr19	4402659	4445015	protein_coding	CHAF1A	-0.217428	0.0771741	-2.81737	0.00484187	0.0322741
ENSG00000130826.11	chrX	153991031	154005964	protein_coding	DKC1	-0.216819	0.0643341	-3.3702	0.000751123	0.00734448
ENSG00000113273.11	chr5	78073032	78281910	protein_coding	ARSB	-0.216797	0.0702192	-3.08743	0.00201892	0.0162504
ENSG00000111859.12	chr6	11183531	11382581	protein_coding	NEDD9	-0.21659	0.0810565	-2.67209	0.0075381	0.0455069
ENSG00000159267.10	chr21	38123189	38362536	protein_coding	HLCS	-0.215162	0.0699259	-3.077	0.00209094	0.0166862
ENSG00000157077.10	chr1	52608046	52812358	protein_coding	ZFYVE9	-0.215134	0.078939	-2.72532	0.00642396	0.0400652
ENSG00000070814.13	chr5	149737202	149779871	protein_coding	TCOF1	-0.214917	0.0792874	-2.7106	0.00671606	0.0415056
ENSG00000120896.9	chr8	22402499	22433301	protein_coding	SORBS3	-0.214834	0.0681943	-3.15032	0.0016309	0.013566
ENSG00000170677.5	chr18	67956137	67997436	protein_coding	SOCS6	-0.213805	0.0673725	-3.17348	0.00150624	0.0127421
ENSG00000158615.8	chr1	204372515	204380919	protein_coding	PPP1R15B	-0.21377	0.0647672	-3.30058	0.000964841	0.00894785
ENSG00000108256.4	chr17	27582854	27621136	protein_coding	NUFIP2	-0.213712	0.0760353	-2.81069	0.00494349	0.0328335
ENSG00000127920.5	chr7	93551011	93557922	protein_coding	GNG11	-0.213163	0.0670247	-3.18036	0.0014709	0.0125008
ENSG00000109805.5	chr4	17812525	17846485	protein_coding	NCAPG	-0.212975	0.0772639	-2.75646	0.00584312	0.0372964
ENSG00000080608.9	chr9	2720469	2844241	protein_coding	KIAA0020	-0.212949	0.0753522	-2.82604	0.00471267	0.031613
ENSG00000149257.9	chr11	75273101	75283828	protein_coding	SERPINH1	-0.212948	0.0796994	-2.67189	0.00754264	0.0455069
ENSG00000042062.7	chr20	49202645	49308065	protein_coding	FAM65C	-0.212792	0.0736496	-2.88924	0.00386169	0.0271336
ENSG00000156802.8	chr8	124332090	124428590	protein_coding	ATAD2	-0.212748	0.0717315	-2.96589	0.0030181	0.0222425
ENSG00000163171.6	chr2	37869032	37965611	protein_coding	CDC42EP3	-0.212176	0.0781515	-2.71494	0.00662887	0.0410858
ENSG00000105559.7	chr19	49340354	49371889	protein_coding	PLEKHA4	-0.211947	0.0785614	-2.69785	0.00697899	0.0427238
ENSG00000187164.13	chr10	118643742	118886097	protein_coding	KIAA1598	-0.211753	0.0749947	-2.82357	0.0047492	0.0317698
ENSG00000116095.6	chr2	179345195	179381189	protein_coding	PLEKHA3	-0.211255	0.0800716	-2.63833	0.00833159	0.0494251
ENSG00000144381.12	chr2	198351305	198381461	protein_coding	HSPD1	-0.211253	0.0657131	-3.21477	0.00130549	0.0113857
ENSG00000113448.12	chr5	58264865	59817947	protein_coding	PDE4D	-0.210918	0.0747081	-2.82322	0.00475435	0.0317901
ENSG00000168710.13	chr1	110527308	110566357	protein_coding	AHCYL1	-0.210868	0.0734749	-2.86993	0.00410564	0.0283295
ENSG00000166197.12	chr10	103911933	103923627	protein_coding	NOLC1	-0.210316	0.0619208	-3.39654	0.000682443	0.00680665
ENSG00000114904.8	chr3	52744800	52804965	protein_coding	NEK4	-0.209683	0.071943	-2.91457	0.00356183	0.0255068
ENSG00000178999.8	chr17	8108056	8113918	protein_coding	AURKB	-0.209551	0.0772134	-2.71392	0.00664929	0.0411769
ENSG00000155096.9	chr8	103838585	103906092	protein_coding	AZIN1	-0.209446	0.07365	-2.84381	0.00445783	0.0303234
ENSG00000105974.7	chr7	116164839	116201233	protein_coding	CAV1	-0.209209	0.0713029	-2.9341	0.00334522	0.0241947
ENSG00000154845.11	chr18	9546789	9615238	protein_coding	PPP4R1	-0.209178	0.063872	-3.27495	0.00105679	0.0095789
ENSG00000147853.12	chr9	4711155	4742043	protein_coding	AK3	-0.208948	0.0755095	-2.76717	0.00565444	0.0363226
ENSG00000149428.14	chr11	118914900	118927913	protein_coding	HYOU1	-0.208734	0.0746398	-2.79654	0.00516524	0.0339446
ENSG00000164190.12	chr5	36876861	37066515	protein_coding	NIPBL	-0.208344	0.0764721	-2.72445	0.00644087	0.0401539
ENSG00000143514.12	chr1	223967601	224033674	protein_coding	TP53BP2	-0.207518	0.0722576	-2.87192	0.00407984	0.028215
ENSG00000184743.8	chr11	63391559	63439393	protein_coding	ATL3	-0.206836	0.0699702	-2.95605	0.00311604	0.0228402
ENSG00000168438.10	chr6	110501344	110575478	protein_coding	CDC40	-0.206573	0.0698313	-2.95818	0.00309466	0.0227393
ENSG00000111445.9	chr12	118451393	118470935	protein_coding	RFC5	-0.20634	0.0711072	-2.90182	0.00371007	0.0263605
ENSG00000090905.13	chr16	24741016	24838953	protein_coding	TNRC6A	-0.206265	0.0743846	-2.77295	0.00555506	0.0358593
ENSG00000075336.7	chr18	71815746	71826197	protein_coding	TIMM21	-0.205874	0.074867	-2.74986	0.00596212	0.0378327
ENSG00000111300.5	chr12	112464500	112546826	protein_coding	NAA25	-0.20573	0.0775013	-2.65454	0.00794173	0.0475262
ENSG00000168734.9	chr20	43160426	43252888	protein_coding	PKIG	-0.205261	0.0764624	-2.68447	0.00726458	0.0441823
ENSG00000186815.8	chr12	113658855	113736390	protein_coding	TPCN1	-0.205178	0.075864	-2.70455	0.00683964	0.0420431
ENSG00000095002.8	chr2	47630108	47789450	protein_coding	MSH2	-0.20506	0.0660365	-3.10525	0.0019012	0.015436
ENSG00000114850.2	chr3	156257929	156272973	protein_coding	SSR3	-0.205041	0.0659627	-3.10843	0.00188082	0.0153007
ENSG00000173068.13	chr9	16409501	16870841	protein_coding	BNC2	-0.204894	0.0723911	-2.83037	0.00464941	0.0312986
ENSG00000154174.7	chr3	100082275	100120242	protein_coding	TOMM70A	-0.204546	0.0657396	-3.11146	0.00186162	0.0151724
ENSG00000035928.10	chr4	39289076	39367995	protein_coding	RFC1	-0.204357	0.0717923	-2.84651	0.00442017	0.0301221
ENSG00000139726.6	chr12	123237321	123255611	protein_coding	DENR	-0.202635	0.0763744	-2.65318	0.00797372	0.0476795
ENSG00000065613.9	chr10	105726959	105788991	protein_coding	SLK	-0.202404	0.0726292	-2.78682	0.00532282	0.034734
ENSG00000116285.8	chr1	8064464	8086368	protein_coding	ERRFI1	-0.20205	0.0605302	-3.338	0.000843834	0.00805743
ENSG00000116062.10	chr2	47922669	48037240	protein_coding	MSH6	-0.201924	0.060317	-3.34772	0.000814791	0.00785894
ENSG00000145386.5	chr4	122737599	122745087	protein_coding	CCNA2	-0.201701	0.0745314	-2.70626	0.00680457	0.0419311
ENSG00000117505.8	chr1	93811445	93835055	protein_coding	DR1	-0.201173	0.0693258	-2.90184	0.00370973	0.0263605
ENSG00000146433.8	chr6	158957468	159056460	protein_coding	TMEM181	-0.200791	0.0738597	-2.71854	0.00655703	0.040773
ENSG00000167005.9	chr16	56463045	56486111	protein_coding	NUDT21	-0.200132	0.0726313	-2.75545	0.00586121	0.037383
ENSG00000182481.4	chr17	66031635	66042958	protein_coding	KPNA2	-0.199727	0.0733882	-2.72151	0.00649838	0.0404281
ENSG00000136715.13	chr2	128698791	128785694	protein_coding	SAP130	-0.199664	0.0699998	-2.85234	0.00433981	0.0297237
ENSG00000155438.7	chr2	122484521	122494499	protein_coding	MKI67IP	-0.199609	0.0745874	-2.67617	0.00744681	0.0451068
ENSG00000140416.15	chr15	63334831	63364114	protein_coding	TPM1	-0.199316	0.0652215	-3.05599	0.00224317	0.0175895
ENSG00000163811.7	chr2	29117509	29171088	protein_coding	WDR43	-0.198526	0.0717492	-2.76694	0.00565846	0.0363226
ENSG00000130779.15	chr12	122755979	122907179	protein_coding	CLIP1	-0.19788	0.072792	-2.71843	0.00655929	0.040773
ENSG00000120253.9	chr6	150045451	150070801	protein_coding	NUP43	-0.197877	0.0718258	-2.75496	0.00587001	0.0373988
ENSG00000166801.11	chr11	58910221	58922512	protein_coding	FAM111A	-0.197354	0.0739058	-2.67034	0.00757746	0.0455947
ENSG00000119682.12	chr14	75120140	75179818	protein_coding	AREL1	-0.1967	0.06595	-2.98256	0.0028585	0.0213082
ENSG00000108039.13	chr10	111624524	111683311	protein_coding	XPNPEP1	-0.196697	0.0598174	-3.2883	0.00100796	0.00924435
ENSG00000096060.10	chr6	35541362	35696360	protein_coding	FKBP5	-0.196472	0.0710055	-2.76699	0.00565757	0.0363226
ENSG00000151779.8	chr2	15307032	15701454	protein_coding	NBAS	-0.196354	0.0647993	-3.03018	0.00244405	0.0188785
ENSG00000096070.15	chr6	36164521	36200567	protein_coding	BRPF3	-0.196205	0.0740762	-2.64869	0.00808037	0.0482206
ENSG00000186298.7	chr12	111157485	111180744	protein_coding	PPP1CC	-0.196181	0.0694622	-2.82428	0.00473866	0.0317136
ENSG00000166710.13	chr15	45003675	45011075	protein_coding	B2M	-0.196035	0.065159	-3.00856	0.00262488	0.0199756
ENSG00000145907.10	chr5	151150606	151192346	protein_coding	G3BP1	-0.195636	0.0612426	-3.19444	0.00140104	0.0120431
ENSG00000144746.6	chr3	69134095	69155217	protein_coding	ARL6IP5	-0.194746	0.0696749	-2.79507	0.00518883	0.0340846
ENSG00000138750.10	chr4	77035812	77069668	protein_coding	NUP54	-0.194599	0.0720806	-2.69974	0.00693945	0.0425262
ENSG00000146731.6	chr7	56119323	56131682	protein_coding	CCT6A	-0.194561	0.0614301	-3.16719	0.0015392	0.0129621
ENSG00000137055.10	chr9	26904081	26947461	protein_coding	PLAA	-0.193654	0.0689328	-2.80931	0.00496472	0.0328998
ENSG00000108651.5	chr17	30187923	30228784	protein_coding	UTP6	-0.193244	0.0683266	-2.82824	0.00468052	0.0314609
ENSG00000113569.11	chr5	37288239	37371283	protein_coding	NUP155	-0.193096	0.0659309	-2.92877	0.00340311	0.0245231
ENSG00000228716.2	chr5	79922047	79950802	protein_coding	DHFR	-0.192456	0.0675096	-2.8508	0.00436096	0.0298412
ENSG00000005100.8	chr17	5344232	5372380	protein_coding	DHX33	-0.191486	0.0685448	-2.79359	0.00521259	0.0341806
ENSG00000198363.11	chr8	62413116	62627155	protein_coding	ASPH	-0.191421	0.0694948	-2.75447	0.00587871	0.0373988
ENSG00000082898.12	chr2	61704984	61765761	protein_coding	XPO1	-0.190501	0.0694662	-2.74236	0.00609994	0.0385079
ENSG00000125827.4	chr20	7957995	8000476	protein_coding	TMX4	-0.190243	0.0696246	-2.73241	0.00628736	0.0394771
ENSG00000166454.5	chr16	81069452	81080963	protein_coding	ATMIN	-0.190156	0.0679067	-2.80026	0.00510614	0.0336748
ENSG00000198830.6	chr1	26798941	26802463	protein_coding	HMGN2	-0.189094	0.0614865	-3.07538	0.00210233	0.0167681
ENSG00000169604.15	chr2	69240310	69476459	protein_coding	ANTXR1	-0.188553	0.070742	-2.66536	0.00769055	0.0461526
ENSG00000137693.9	chr11	101981192	102104154	protein_coding	YAP1	-0.187602	0.0607729	-3.08694	0.0020223	0.0162513
ENSG00000122952.12	chr10	58116989	58121036	protein_coding	ZWINT	-0.18594	0.068108	-2.73008	0.00633195	0.0396404
ENSG00000162599.11	chr1	61330931	61928465	protein_coding	NFIA	-0.185537	0.0686624	-2.70216	0.00688897	0.0423115
ENSG00000140575.8	chr15	90931450	91045475	protein_coding	IQGAP1	-0.184999	0.0645957	-2.86395	0.00418391	0.028788
ENSG00000084234.12	chr11	129939732	130014699	protein_coding	APLP2	-0.184973	0.0589521	-3.13768	0.00170289	0.0140842
ENSG00000089006.12	chr20	17922241	17949623	protein_coding	SNX5	-0.183771	0.0630724	-2.91366	0.00357221	0.0255689
ENSG00000153317.10	chr8	131064353	131455906	protein_coding	ASAP1	-0.183741	0.0678296	-2.70886	0.00675149	0.0416556
ENSG00000211460.7	chr2	122494679	122525429	protein_coding	TSN	-0.182751	0.0693736	-2.63431	0.0084309	0.0498619
ENSG00000116560.6	chr1	35641979	35658749	protein_coding	SFPQ	-0.182258	0.0660862	-2.75788	0.00581771	0.0371532
ENSG00000167004.8	chr15	44038590	44065477	protein_coding	PDIA3	-0.181942	0.06836	-2.66153	0.00777875	0.0466256
ENSG00000136240.5	chr7	6485584	6523873	protein_coding	KDELR2	-0.181428	0.0646009	-2.80844	0.00497819	0.0329531
ENSG00000077152.5	chr1	202300785	202311108	protein_coding	UBE2T	-0.180586	0.0676287	-2.67026	0.00757927	0.0455947
ENSG00000134697.8	chr1	38032417	38061536	protein_coding	GNL2	-0.179078	0.0654891	-2.73447	0.00624802	0.0392632
ENSG00000170348.4	chr14	75598173	75643334	protein_coding	TMED10	-0.178673	0.0628334	-2.8436	0.00446065	0.0303288
ENSG00000085449.10	chr2	224720433	224810104	protein_coding	WDFY1	-0.178438	0.0603463	-2.9569	0.00310753	0.0228003
ENSG00000084463.3	chr12	14939410	14956474	protein_coding	WBP11	-0.177299	0.0672016	-2.63832	0.00833186	0.0494251
ENSG00000086061.11	chr9	33025209	33039905	protein_coding	DNAJA1	-0.176593	0.0617051	-2.86188	0.00421136	0.0289236
ENSG00000076003.4	chr2	136597196	136633996	protein_coding	MCM6	-0.173238	0.0611096	-2.83487	0.0045844	0.0309937
ENSG00000134910.8	chr11	125461607	125495110	protein_coding	STT3A	-0.165258	0.0595431	-2.77544	0.0055127	0.0356615
ENSG00000113013.8	chr5	137890571	137911133	protein_coding	HSPA9	-0.150794	0.0572435	-2.63426	0.00843221	0.0498619
ENSG00000143437.16	chr1	150782181	150849244	protein_coding	ARNT	0.172927	0.0625955	2.76261	0.00573413	0.0366665
ENSG00000103241.5	chr16	86544133	86548076	protein_coding	FOXF1	0.17313	0.0615892	2.81105	0.00493797	0.0328121
ENSG00000198722.8	chr9	35161999	35405335	protein_coding	UNC13B	0.178001	0.0660138	2.69641	0.00700905	0.0428902
ENSG00000162736.11	chr1	160313062	160328742	protein_coding	NCSTN	0.181396	0.0604918	2.99869	0.00271146	0.0204986
ENSG00000174010.9	chrX	24001837	24045303	protein_coding	KLHL15	0.184635	0.0689335	2.67845	0.00739637	0.0448195
ENSG00000143624.9	chr1	153700543	153746555	protein_coding	INTS3	0.18512	0.0637404	2.90428	0.00368097	0.0262217
ENSG00000168818.5	chr4	4417469	4544073	protein_coding	STX18	0.189307	0.0645112	2.93449	0.00334098	0.0241804
ENSG00000087274.12	chr4	2845584	2931803	protein_coding	ADD1	0.189883	0.0678344	2.79921	0.00512272	0.0337543
ENSG00000131149.13	chr16	85645015	85709810	protein_coding	GSE1	0.190685	0.0627293	3.0398	0.00236735	0.0183525
ENSG00000170689.8	chr17	46698518	46703839	protein_coding	HOXB9	0.191964	0.0678477	2.82934	0.00466437	0.0313711
ENSG00000099797.7	chr19	14627897	14676792	protein_coding	TECR	0.192067	0.0709861	2.70569	0.00681619	0.0419854
ENSG00000175745.7	chr5	92919043	92930321	protein_coding	NR2F1	0.19217	0.0666193	2.88461	0.00391904	0.0274062
ENSG00000084092.6	chr4	57829536	57844989	protein_coding	NOA1	0.19257	0.0623418	3.08893	0.00200877	0.0161861
ENSG00000157954.10	chr7	5229819	5273457	protein_coding	WIPI2	0.192846	0.071046	2.71438	0.00663993	0.0411373
ENSG00000066136.15	chr1	41157320	41237275	protein_coding	NFYC	0.194677	0.0674405	2.88665	0.00389364	0.0272797
ENSG00000103544.10	chr16	19566562	19718115	protein_coding	C16orf62	0.196724	0.0628522	3.12995	0.00174838	0.0143751
ENSG00000221978.7	chr1	1321091	1334708	protein_coding	CCNL2	0.19678	0.0621183	3.16783	0.00153583	0.012941
ENSG00000011009.6	chr1	24117460	24122029	protein_coding	LYPLA2	0.19685	0.0681962	2.88652	0.00389527	0.0272797
ENSG00000198752.5	chr14	103398716	103523799	protein_coding	CDC42BPB	0.197328	0.0667756	2.95509	0.00312582	0.0228869
ENSG00000132716.14	chr1	160185505	160254920	protein_coding	DCAF8	0.197643	0.0739722	2.67185	0.00754334	0.0455069
ENSG00000116521.6	chr1	155225770	155232221	protein_coding	SCAMP3	0.198391	0.0752517	2.63637	0.00837985	0.0496506
ENSG00000108523.11	chr17	4843303	4848517	protein_coding	RNF167	0.198842	0.0718452	2.76764	0.00564638	0.0362919
ENSG00000171163.11	chr1	249144205	249153343	protein_coding	ZNF692	0.201942	0.0763038	2.64656	0.00813162	0.048449
ENSG00000039523.13	chr16	67552321	67580691	protein_coding	FAM65A	0.202258	0.0758182	2.66767	0.00763787	0.0458917
ENSG00000135926.8	chr2	219138915	219157309	protein_coding	TMBIM1	0.202592	0.0680147	2.97865	0.00289525	0.0215029
ENSG00000186834.2	chr17	43224684	43229468	protein_coding	HEXIM1	0.206855	0.0745392	2.77512	0.00551818	0.0356675
ENSG00000081377.12	chr9	99252523	99382112	protein_coding	CDC14B	0.208337	0.0789768	2.63795	0.00834098	0.0494399
ENSG00000072682.14	chr5	131527531	131631008	protein_coding	P4HA2	0.208628	0.0703222	2.96675	0.00300967	0.0222023
ENSG00000184634.11	chrX	70338406	70362303	protein_coding	MED12	0.209066	0.0661491	3.16053	0.00157485	0.0131953
ENSG00000179335.14	chr15	74890841	74932057	protein_coding	CLK3	0.209332	0.0702008	2.98191	0.00286459	0.0213322
ENSG00000114054.9	chr3	135969148	136056738	protein_coding	PCCB	0.209439	0.0791616	2.64571	0.00815189	0.0485504
ENSG00000170921.10	chr17	61086917	61505060	protein_coding	TANC2	0.209466	0.0768489	2.72569	0.00641673	0.0400369
ENSG00000198860.7	chr1	184020811	184043346	protein_coding	TSEN15	0.209543	0.0780465	2.68485	0.00725622	0.0441494
ENSG00000121413.8	chr19	58595205	58629794	protein_coding	ZSCAN18	0.209876	0.0780831	2.68785	0.0071914	0.0438389
ENSG00000081181.3	chr14	68086515	68118437	protein_coding	ARG2	0.21006	0.0769188	2.73093	0.00631557	0.0395877
ENSG00000066135.8	chr1	44115829	44171186	protein_coding	KDM4A	0.210412	0.0791388	2.65877	0.00784276	0.0469528
ENSG00000042445.9	chr2	85569211	85581743	protein_coding	RETSAT	0.210623	0.0783982	2.68658	0.00721874	0.0439751
ENSG00000091640.3	chr17	4862521	4871167	protein_coding	SPAG7	0.211127	0.076234	2.76946	0.00561497	0.0361679
ENSG00000138085.12	chr2	27434895	27440046	protein_coding	ATRAID	0.21135	0.0674733	3.13236	0.0017341	0.0142733
ENSG00000164904.11	chr5	125877533	125931110	protein_coding	ALDH7A1	0.211688	0.0643917	3.2875	0.0010108	0.00925339
ENSG00000198026.6	chr20	44577292	44600833	protein_coding	ZNF335	0.21235	0.0796667	2.66548	0.00768778	0.0461526
ENSG00000160410.10	chr19	41082757	41097305	protein_coding	SHKBP1	0.214087	0.0806654	2.65402	0.00795397	0.0475804
ENSG00000167632.10	chr8	140742586	141468678	protein_coding	TRAPPC9	0.215743	0.0726296	2.97046	0.00297356	0.0219902
ENSG00000014164.6	chr8	144519825	144623623	protein_coding	ZC3H3	0.215767	0.0783295	2.75461	0.00587615	0.0373988
ENSG00000088367.16	chr20	34679426	34820721	protein_coding	EPB41L1	0.21753	0.0753486	2.88699	0.0038895	0.0272705
ENSG00000108292.12	chr17	36861795	36886056	protein_coding	MLLT6	0.217597	0.0777879	2.79731	0.00515293	0.0338787
ENSG00000155827.7	chr9	104296133	104325622	protein_coding	RNF20	0.217932	0.0668959	3.25778	0.00112287	0.0100694
ENSG00000161203.9	chr3	183892477	183901879	protein_coding	AP2M1	0.218646	0.0675171	3.23839	0.00120208	0.0106581
ENSG00000064961.14	chr19	3572775	3579086	protein_coding	HMG20B	0.218739	0.0802109	2.72705	0.00639031	0.0399495
ENSG00000068745.10	chr3	48725436	48777786	protein_coding	IP6K2	0.218862	0.0709444	3.08497	0.0020357	0.0163239
ENSG00000166908.13	chr12	57984957	57997198	protein_coding	PIP4K2C	0.219198	0.0798079	2.74656	0.00602231	0.0381498
ENSG00000071655.13	chr19	1576639	1592882	protein_coding	MBD3	0.220603	0.0804837	2.74096	0.00612594	0.0385772
ENSG00000198720.8	chr17	27916787	27941779	protein_coding	ANKRD13B	0.221124	0.0789801	2.79974	0.00511432	0.0337139
ENSG00000174282.7	chr17	7362685	7387582	protein_coding	ZBTB4	0.221479	0.0700329	3.1625	0.00156421	0.0131505
ENSG00000170035.11	chr2	181831975	181941312	protein_coding	UBE2E3	0.221856	0.066389	3.34176	0.000832496	0.00796795
ENSG00000186501.10	chr1	27648651	27662891	protein_coding	TMEM222	0.221981	0.079165	2.80403	0.00504686	0.0333428
ENSG00000100239.11	chr22	50781733	50883514	protein_coding	PPP6R2	0.222145	0.0766503	2.89816	0.0037536	0.0265994
ENSG00000003402.15	chr2	201980827	202041410	protein_coding	CFLAR	0.22223	0.0705999	3.14773	0.00164543	0.0136716
ENSG00000100324.9	chr22	39795746	39833065	protein_coding	TAB1	0.222417	0.0782963	2.8407	0.0045014	0.0305464
ENSG00000165300.6	chr13	88324870	88331871	protein_coding	SLITRK5	0.22317	0.0655576	3.40418	0.00066362	0.00665448
ENSG00000175115.7	chr11	65837834	66012218	protein_coding	PACS1	0.223426	0.0712559	3.13554	0.0017154	0.0141507
ENSG00000183580.8	chr5	15500305	15939900	protein_coding	FBXL7	0.22345	0.081117	2.75466	0.00587524	0.0373988
ENSG00000162813.13	chr1	220230824	220263804	protein_coding	BPNT1	0.223599	0.0762646	2.93188	0.00336914	0.0243252
ENSG00000204262.7	chr2	189896622	190044605	protein_coding	COL5A2	0.22389	0.0647044	3.46021	0.000539761	0.00562399
ENSG00000107874.6	chr10	104183002	104192418	protein_coding	CUEDC2	0.223932	0.0747283	2.99662	0.0027299	0.0206172
ENSG00000072062.9	chr19	14202500	14228896	protein_coding	PRKACA	0.223938	0.0698351	3.20666	0.00134285	0.0116321
ENSG00000177663.9	chr22	17565844	17596583	protein_coding	IL17RA	0.224925	0.0812384	2.76871	0.00562792	0.0362356
ENSG00000166619.8	chr20	36120874	36156333	protein_coding	BLCAP	0.225197	0.0758603	2.96858	0.00299181	0.0221032
ENSG00000167395.10	chr16	31085743	31095517	protein_coding	ZNF646	0.225256	0.0852877	2.64113	0.00826292	0.0490746
ENSG00000204843.8	chr2	74588281	74619214	protein_coding	DCTN1	0.225617	0.0711253	3.17211	0.00151337	0.0127878
ENSG00000197982.12	chr1	38272651	38275126	protein_coding	C1orf122	0.226503	0.0855729	2.6469	0.0081233	0.0484188
ENSG00000163155.7	chr1	151132224	151138424	protein_coding	LYSMD1	0.22699	0.0861984	2.63335	0.00845484	0.0499561
ENSG00000160695.10	chr11	118938403	118952688	protein_coding	VPS11	0.22719	0.0810141	2.80433	0.00504217	0.0333266
ENSG00000102226.5	chrX	47092089	47107727	protein_coding	USP11	0.227226	0.0728285	3.12002	0.0018084	0.0148114
ENSG00000160796.12	chr3	47021173	47051193	protein_coding	NBEAL2	0.22725	0.0793572	2.86364	0.00418808	0.0288034
ENSG00000105771.9	chr19	44235301	44259142	protein_coding	SMG9	0.227739	0.0723104	3.14946	0.00163573	0.0135986
ENSG00000100605.12	chr14	93403259	93582665	protein_coding	ITPK1	0.227917	0.080843	2.81925	0.00481362	0.0321001
ENSG00000164093.11	chr4	111538579	111563279	protein_coding	PITX2	0.228245	0.0617109	3.69861	0.000216784	0.00265094
ENSG00000143622.6	chr1	155867599	155881195	protein_coding	RIT1	0.228679	0.0734187	3.11472	0.0018412	0.0150388
ENSG00000105722.5	chr19	42751724	42759309	protein_coding	ERF	0.228757	0.0762802	2.9989	0.00270957	0.0204947
ENSG00000167528.8	chr12	48733791	48745197	protein_coding	ZNF641	0.228969	0.0822749	2.78298	0.00538627	0.0350272
ENSG00000133935.6	chr14	76116134	76127532	protein_coding	C14orf1	0.229311	0.0775289	2.95775	0.00309895	0.0227597
ENSG00000223501.4	chr6	33218049	33239824	protein_coding	VPS52	0.229344	0.0759619	3.0192	0.0025344	0.0194257
ENSG00000133056.9	chr1	204391756	204463852	protein_coding	PIK3C2B	0.229482	0.0797081	2.87903	0.00398895	0.0277277
ENSG00000117682.12	chr1	26758773	26797785	protein_coding	DHDDS	0.229734	0.0799758	2.87254	0.00407187	0.028186
ENSG00000125505.12	chr19	54677107	54693733	protein_coding	MBOAT7	0.230158	0.0709797	3.24259	0.0011845	0.0105335
ENSG00000109472.9	chr4	166282346	166419472	protein_coding	CPE	0.230376	0.0737892	3.12209	0.00179573	0.0147319
ENSG00000188157.9	chr1	955503	991496	protein_coding	AGRN	0.230684	0.0708187	3.25739	0.00112441	0.0100771
ENSG00000103148.11	chr16	134273	188859	protein_coding	NPRL3	0.231542	0.0680152	3.40426	0.000663437	0.00665448
ENSG00000141736.9	chr17	37844167	37886679	protein_coding	ERBB2	0.232489	0.0779099	2.98407	0.0028444	0.0212385
ENSG00000158796.12	chr1	161090764	161102478	protein_coding	DEDD	0.233052	0.0711928	3.27354	0.00106209	0.00961679
ENSG00000163754.13	chr3	148709128	148745419	protein_coding	GYG1	0.2332	0.0603754	3.8625	0.000112232	0.00152063
[truncated: 1,087 more rows]
