# Supplementary material for: Super-Enhancer Dysregulation in Rhabdoid Tumor Cells Is Regulated by the SWI/SNF ATPase BRG1
Source: Cancers (Basel). 2024 Feb 24;16(5):916. doi: 10.3390/cancers16050916 (PMC10931202; doi:10.3390/cancers16050916)
Supplement: Supplementary file 1 [file cancers-16-00916-s001.zip › Table S2.xlsm]

## Sheet: A204
Table S2. Gene set enrichment analysis against MSigDB Hallmark datasets (ACBI1 vs. cis-ACBI1).
NAME	GS<br> follow link to MSigDB	GS DETAILS	SIZE	ES	NES	NOM p-val	FDR q-val	FWER p-val	RANK AT MAX	LEADING EDGE
HALLMARK_E2F_TARGETS	HALLMARK_E2F_TARGETS	Details ...	195	-0.835932	-2.95975	0	0	0	1913	tags=81%, list=13%, signal=92%
HALLMARK_G2M_CHECKPOINT	HALLMARK_G2M_CHECKPOINT	Details ...	185	-0.818878	-2.89732	0	0	0	1529	tags=68%, list=10%, signal=75%
HALLMARK_MYC_TARGETS_V1	HALLMARK_MYC_TARGETS_V1	Details ...	193	-0.734689	-2.62097	0	0	0	3134	tags=77%, list=21%, signal=96%
HALLMARK_MYC_TARGETS_V2	HALLMARK_MYC_TARGETS_V2	Details ...	57	-0.74926	-2.29721	0	0	0	2295	tags=75%, list=15%, signal=89%
HALLMARK_MITOTIC_SPINDLE	HALLMARK_MITOTIC_SPINDLE	Details ...	193	-0.624097	-2.17281	0	0	0	1628	tags=36%, list=11%, signal=40%
HALLMARK_MTORC1_SIGNALING	HALLMARK_MTORC1_SIGNALING	Details ...	190	-0.571578	-2.02318	0	0	0	3117	tags=55%, list=21%, signal=68%
HALLMARK_UNFOLDED_PROTEIN_RESPONSE	HALLMARK_UNFOLDED_PROTEIN_RESPONSE	Details ...	105	-0.605421	-2.00642	0	0	0	3669	tags=61%, list=24%, signal=80%
HALLMARK_INTERFERON_ALPHA_RESPONSE	HALLMARK_INTERFERON_ALPHA_RESPONSE	Details ...	87	-0.551272	-1.78591	0	0.00110475	0.009	2838	tags=46%, list=19%, signal=56%
HALLMARK_DNA_REPAIR	HALLMARK_DNA_REPAIR	Details ...	146	-0.515107	-1.77307	0	0.0013077	0.012	2726	tags=39%, list=18%, signal=47%
HALLMARK_REACTIVE_OXYGEN_SPECIES_PATHWAY	HALLMARK_REACTIVE_OXYGEN_SPECIES_PATHWAY	Details ...	45	-0.575768	-1.70329	0.00135501	0.00305901	0.031	3547	tags=47%, list=23%, signal=61%
HALLMARK_OXIDATIVE_PHOSPHORYLATION	HALLMARK_OXIDATIVE_PHOSPHORYLATION	Details ...	182	-0.47271	-1.67089	0	0.00356129	0.039	4295	tags=59%, list=28%, signal=82%
HALLMARK_INTERFERON_GAMMA_RESPONSE	HALLMARK_INTERFERON_GAMMA_RESPONSE	Details ...	164	-0.471297	-1.63349	0	0.00485451	0.057	2843	tags=37%, list=19%, signal=45%
HALLMARK_SPERMATOGENESIS	HALLMARK_SPERMATOGENESIS	Details ...	93	-0.489631	-1.60082	0.00242718	0.00748395	0.092	1287	tags=20%, list=9%, signal=22%
HALLMARK_APOPTOSIS	HALLMARK_APOPTOSIS	Details ...	141	-0.44832	-1.54816	0	0.0150763	0.19	2652	tags=30%, list=18%, signal=37%
HALLMARK_P53_PATHWAY	HALLMARK_P53_PATHWAY	Details ...	174	-0.434667	-1.52247	0.00224972	0.0192515	0.249	2820	tags=34%, list=19%, signal=41%
HALLMARK_ESTROGEN_RESPONSE_LATE	HALLMARK_ESTROGEN_RESPONSE_LATE	Details ...	164	-0.424841	-1.47991	0.00555556	0.0304378	0.381	2032	tags=25%, list=13%, signal=29%
HALLMARK_GLYCOLYSIS	HALLMARK_GLYCOLYSIS	Details ...	178	-0.40071	-1.41652	0.0124014	0.0567307	0.604	2086	tags=25%, list=14%, signal=28%
HALLMARK_APICAL_SURFACE	HALLMARK_APICAL_SURFACE	Details ...	36	-0.499991	-1.40783	0.055788	0.0582529	0.638	501	tags=11%, list=3%, signal=11%
HALLMARK_EPITHELIAL_MESENCHYMAL_TRANSITION	HALLMARK_EPITHELIAL_MESENCHYMAL_TRANSITION	Details ...	164	-0.400378	-1.38972	0.00681044	0.0678631	0.72	2582	tags=26%, list=17%, signal=31%
HALLMARK_ANDROGEN_RESPONSE	HALLMARK_ANDROGEN_RESPONSE	Details ...	86	-0.423681	-1.37835	0.0498132	0.071562	0.757	2701	tags=34%, list=18%, signal=41%
HALLMARK_ESTROGEN_RESPONSE_EARLY	HALLMARK_ESTROGEN_RESPONSE_EARLY		171	-0.39492	-1.36954	0.0212766	0.0746501	0.781	2041	tags=24%, list=13%, signal=27%
HALLMARK_XENOBIOTIC_METABOLISM	HALLMARK_XENOBIOTIC_METABOLISM		158	-0.388931	-1.3463	0.0400458	0.0887425	0.858	2652	tags=27%, list=18%, signal=32%
HALLMARK_HYPOXIA	HALLMARK_HYPOXIA		164	-0.379474	-1.32779	0.0458101	0.0994881	0.897	2088	tags=26%, list=14%, signal=29%
HALLMARK_ADIPOGENESIS	HALLMARK_ADIPOGENESIS		177	-0.376547	-1.31697	0.0482986	0.105635	0.917	3439	tags=37%, list=23%, signal=47%
HALLMARK_UV_RESPONSE_UP	HALLMARK_UV_RESPONSE_UP		143	-0.373792	-1.28866	0.0739884	0.129316	0.958	2958	tags=31%, list=20%, signal=39%
HALLMARK_COAGULATION	HALLMARK_COAGULATION		99	-0.390959	-1.27257	0.0968523	0.141562	0.968	1044	tags=17%, list=7%, signal=18%
HALLMARK_TNFA_SIGNALING_VIA_NFKB	HALLMARK_TNFA_SIGNALING_VIA_NFKB		171	-0.359987	-1.26591	0.0732519	0.144543	0.974	1642	tags=20%, list=11%, signal=22%
HALLMARK_INFLAMMATORY_RESPONSE	HALLMARK_INFLAMMATORY_RESPONSE		134	-0.361232	-1.24227	0.1	0.168279	0.986	3260	tags=28%, list=22%, signal=36%
HALLMARK_ALLOGRAFT_REJECTION	HALLMARK_ALLOGRAFT_REJECTION		140	-0.34543	-1.17402	0.182232	0.266072	0.999	3410	tags=29%, list=23%, signal=37%
HALLMARK_PI3K_AKT_MTOR_SIGNALING	HALLMARK_PI3K_AKT_MTOR_SIGNALING		90	-0.356761	-1.16502	0.218204	0.27411	1	2799	tags=31%, list=19%, signal=38%
HALLMARK_FATTY_ACID_METABOLISM	HALLMARK_FATTY_ACID_METABOLISM		138	-0.340393	-1.15684	0.205245	0.279254	1	2605	tags=26%, list=17%, signal=31%
HALLMARK_NOTCH_SIGNALING	HALLMARK_NOTCH_SIGNALING		30	-0.415642	-1.1295	0.291789	0.319897	1	2937	tags=27%, list=19%, signal=33%
HALLMARK_IL6_JAK_STAT3_SIGNALING	HALLMARK_IL6_JAK_STAT3_SIGNALING		68	-0.354247	-1.11424	0.298223	0.339869	1	2038	tags=21%, list=13%, signal=24%
HALLMARK_APICAL_JUNCTION	HALLMARK_APICAL_JUNCTION		161	-0.314722	-1.10154	0.275145	0.356274	1	664	tags=8%, list=4%, signal=8%
HALLMARK_MYOGENESIS	HALLMARK_MYOGENESIS		156	-0.291262	-1.02022	0.430682	0.525359	1	2120	tags=17%, list=14%, signal=19%
HALLMARK_COMPLEMENT	HALLMARK_COMPLEMENT		159	-0.292565	-1.01717	0.450736	0.51737	1	2642	tags=23%, list=17%, signal=27%
HALLMARK_CHOLESTEROL_HOMEOSTASIS	HALLMARK_CHOLESTEROL_HOMEOSTASIS		67	-0.321674	-1.00435	0.446313	0.529294	1	2949	tags=31%, list=19%, signal=39%
HALLMARK_UV_RESPONSE_DN	HALLMARK_UV_RESPONSE_DN		125	-0.295582	-0.995645	0.493656	0.533318	1	1556	tags=14%, list=10%, signal=16%
HALLMARK_ANGIOGENESIS	HALLMARK_ANGIOGENESIS		27	-0.356641	-0.962458	0.538348	0.591392	1	133	tags=7%, list=1%, signal=7%
HALLMARK_PANCREAS_BETA_CELLS	HALLMARK_PANCREAS_BETA_CELLS		19	-0.347197	-0.86775	0.676562	0.768829	1	2857	tags=26%, list=19%, signal=32%
HALLMARK_KRAS_SIGNALING_UP	HALLMARK_KRAS_SIGNALING_UP		130	-0.250405	-0.853187	0.770396	0.776303	1	1658	tags=12%, list=11%, signal=14%
HALLMARK_PROTEIN_SECRETION	HALLMARK_PROTEIN_SECRETION		90	-0.208135	-0.683026	0.966706	0.96867	1	4179	tags=29%, list=28%, signal=40%
HALLMARK_KRAS_SIGNALING_DN	HALLMARK_KRAS_SIGNALING_DN	Details ...	121	0.362866	1.50583	0.00714286	0.0817597	0.076	3679	tags=36%, list=24%, signal=48%
HALLMARK_BILE_ACID_METABOLISM	HALLMARK_BILE_ACID_METABOLISM	Details ...	86	0.361066	1.46284	0.0114286	0.0565467	0.104	3206	tags=36%, list=21%, signal=45%
HALLMARK_HEDGEHOG_SIGNALING	HALLMARK_HEDGEHOG_SIGNALING	Details ...	30	0.454065	1.45751	0.0314465	0.0400364	0.111	1921	tags=37%, list=13%, signal=42%
HALLMARK_TGF_BETA_SIGNALING	HALLMARK_TGF_BETA_SIGNALING	Details ...	52	0.367136	1.32752	0.0684411	0.0906016	0.301	2005	tags=31%, list=13%, signal=35%
HALLMARK_IL2_STAT5_SIGNALING	HALLMARK_IL2_STAT5_SIGNALING	Details ...	164	0.283317	1.23963	0.031746	0.141654	0.507	2008	tags=26%, list=13%, signal=30%
HALLMARK_HEME_METABOLISM	HALLMARK_HEME_METABOLISM	Details ...	172	0.278807	1.22088	0.029703	0.133622	0.55	2708	tags=30%, list=18%, signal=36%
HALLMARK_PEROXISOME	HALLMARK_PEROXISOME	Details ...	92	0.272985	1.1064	0.215789	0.259372	0.85	2880	tags=30%, list=19%, signal=37%
HALLMARK_WNT_BETA_CATENIN_SIGNALING	HALLMARK_WNT_BETA_CATENIN_SIGNALING	Details ...	36	0.238874	0.771276	0.845614	0.933103	1	3192	tags=28%, list=21%, signal=35%

## Sheet: TTC-549
Table S2. Gene set enrichment analysis against MSigDB Hallmark datasets (ACBI1 vs. cis-ACBI1).
NAME	GS<br> follow link to MSigDB	GS DETAILS	SIZE	ES	NES	NOM p-val	FDR q-val	FWER p-val	RANK AT MAX	LEADING EDGE
HALLMARK_G2M_CHECKPOINT	HALLMARK_G2M_CHECKPOINT	Details ...	188	-0.677995	-2.8351	0	0	0	3086	tags=62%, list=20%, signal=76%
HALLMARK_E2F_TARGETS	HALLMARK_E2F_TARGETS	Details ...	195	-0.661868	-2.77337	0	0	0	3162	tags=65%, list=20%, signal=80%
HALLMARK_MITOTIC_SPINDLE	HALLMARK_MITOTIC_SPINDLE	Details ...	194	-0.563932	-2.31681	0	0	0	2592	tags=44%, list=16%, signal=52%
HALLMARK_EPITHELIAL_MESENCHYMAL_TRANSITION	HALLMARK_EPITHELIAL_MESENCHYMAL_TRANSITION	Details ...	177	-0.554354	-2.27888	0	0	0	1518	tags=31%, list=10%, signal=34%
HALLMARK_COAGULATION	HALLMARK_COAGULATION	Details ...	109	-0.584162	-2.24806	0	0	0	1238	tags=29%, list=8%, signal=32%
HALLMARK_TGF_BETA_SIGNALING	HALLMARK_TGF_BETA_SIGNALING	Details ...	54	-0.6583	-2.23853	0	0	0	1022	tags=31%, list=6%, signal=34%
HALLMARK_MYC_TARGETS_V1	HALLMARK_MYC_TARGETS_V1	Details ...	193	-0.520495	-2.166	0	0	0	4480	tags=57%, list=28%, signal=79%
HALLMARK_MTORC1_SIGNALING	HALLMARK_MTORC1_SIGNALING	Details ...	194	-0.504669	-2.08779	0	0	0	3572	tags=49%, list=23%, signal=63%
HALLMARK_KRAS_SIGNALING_UP	HALLMARK_KRAS_SIGNALING_UP	Details ...	154	-0.516078	-2.07575	0	0	0	2360	tags=29%, list=15%, signal=34%
HALLMARK_INFLAMMATORY_RESPONSE	HALLMARK_INFLAMMATORY_RESPONSE	Details ...	143	-0.512342	-2.06249	0	0	0	1922	tags=31%, list=12%, signal=36%
HALLMARK_TNFA_SIGNALING_VIA_NFKB	HALLMARK_TNFA_SIGNALING_VIA_NFKB	Details ...	174	-0.50466	-2.05965	0	0	0	1012	tags=23%, list=6%, signal=24%
HALLMARK_UNFOLDED_PROTEIN_RESPONSE	HALLMARK_UNFOLDED_PROTEIN_RESPONSE	Details ...	105	-0.523672	-1.99439	0	0	0	3539	tags=50%, list=22%, signal=63%
HALLMARK_APOPTOSIS	HALLMARK_APOPTOSIS	Details ...	146	-0.493504	-1.94023	0	9.85577e-05	0.001	1178	tags=25%, list=7%, signal=27%
HALLMARK_IL2_STAT5_SIGNALING	HALLMARK_IL2_STAT5_SIGNALING	Details ...	172	-0.4625	-1.89492	0	0.000256541	0.003	2550	tags=33%, list=16%, signal=38%
HALLMARK_ANGIOGENESIS	HALLMARK_ANGIOGENESIS	Details ...	27	-0.623562	-1.87618	0.00519931	0.000490196	0.006	1148	tags=37%, list=7%, signal=40%
HALLMARK_MYC_TARGETS_V2	HALLMARK_MYC_TARGETS_V2	Details ...	57	-0.536549	-1.8438	0	0.000599996	0.008	3844	tags=58%, list=24%, signal=76%
HALLMARK_ESTROGEN_RESPONSE_EARLY	HALLMARK_ESTROGEN_RESPONSE_EARLY	Details ...	179	-0.437908	-1.8107	0	0.000839252	0.012	1620	tags=25%, list=10%, signal=27%
HALLMARK_UV_RESPONSE_DN	HALLMARK_UV_RESPONSE_DN	Details ...	132	-0.453886	-1.79999	0	0.000792627	0.012	1885	tags=26%, list=12%, signal=29%
HALLMARK_COMPLEMENT	HALLMARK_COMPLEMENT	Details ...	171	-0.429569	-1.75846	0.00151057	0.00125601	0.02	2794	tags=32%, list=18%, signal=39%
HALLMARK_ANDROGEN_RESPONSE	HALLMARK_ANDROGEN_RESPONSE	Details ...	91	-0.451713	-1.70068	0.00159236	0.00268838	0.043	2638	tags=35%, list=17%, signal=42%
HALLMARK_INTERFERON_ALPHA_RESPONSE	HALLMARK_INTERFERON_ALPHA_RESPONSE		82	-0.454339	-1.6485	0.00156986	0.00456433	0.073	3651	tags=46%, list=23%, signal=60%
HALLMARK_INTERFERON_GAMMA_RESPONSE	HALLMARK_INTERFERON_GAMMA_RESPONSE		168	-0.399908	-1.6259	0.0014245	0.00527264	0.088	3705	tags=42%, list=24%, signal=54%
HALLMARK_P53_PATHWAY	HALLMARK_P53_PATHWAY		183	-0.393981	-1.62381	0	0.00514675	0.09	1979	tags=25%, list=13%, signal=28%
HALLMARK_HYPOXIA	HALLMARK_HYPOXIA		175	-0.388927	-1.59464	0.00594354	0.0073161	0.133	1256	tags=19%, list=8%, signal=21%
HALLMARK_PROTEIN_SECRETION	HALLMARK_PROTEIN_SECRETION		94	-0.41312	-1.55471	0.00761035	0.0110299	0.202	4082	tags=37%, list=26%, signal=50%
HALLMARK_XENOBIOTIC_METABOLISM	HALLMARK_XENOBIOTIC_METABOLISM		163	-0.382794	-1.54426	0.0028777	0.0112049	0.213	2331	tags=23%, list=15%, signal=26%
HALLMARK_IL6_JAK_STAT3_SIGNALING	HALLMARK_IL6_JAK_STAT3_SIGNALING		67	-0.438213	-1.54201	0.0097561	0.0111796	0.218	1518	tags=25%, list=10%, signal=28%
HALLMARK_ESTROGEN_RESPONSE_LATE	HALLMARK_ESTROGEN_RESPONSE_LATE		170	-0.354518	-1.44743	0.0145349	0.0281716	0.485	1724	tags=24%, list=11%, signal=27%
HALLMARK_CHOLESTEROL_HOMEOSTASIS	HALLMARK_CHOLESTEROL_HOMEOSTASIS		68	-0.396752	-1.41631	0.0423862	0.0367852	0.588	1000	tags=21%, list=6%, signal=22%
HALLMARK_MYOGENESIS	HALLMARK_MYOGENESIS		174	-0.331472	-1.36046	0.0357143	0.0573813	0.757	1386	tags=18%, list=9%, signal=19%
HALLMARK_ALLOGRAFT_REJECTION	HALLMARK_ALLOGRAFT_REJECTION		135	-0.33085	-1.30614	0.041411	0.0891926	0.89	2723	tags=25%, list=17%, signal=30%
HALLMARK_APICAL_JUNCTION	HALLMARK_APICAL_JUNCTION		175	-0.30375	-1.24067	0.0950226	0.143879	0.982	2090	tags=22%, list=13%, signal=25%
HALLMARK_REACTIVE_OXYGEN_SPECIES_PATHWAY	HALLMARK_REACTIVE_OXYGEN_SPECIES_PATHWAY		43	-0.359772	-1.1695	0.23127	0.224518	0.997	2826	tags=26%, list=18%, signal=31%
HALLMARK_GLYCOLYSIS	HALLMARK_GLYCOLYSIS		189	-0.273741	-1.13443	0.190818	0.269614	0.999	2475	tags=21%, list=16%, signal=24%
HALLMARK_ADIPOGENESIS	HALLMARK_ADIPOGENESIS		178	-0.270007	-1.11283	0.217765	0.299148	1	1940	tags=15%, list=12%, signal=16%
HALLMARK_DNA_REPAIR	HALLMARK_DNA_REPAIR		146	-0.271402	-1.08477	0.283988	0.34168	1	3162	tags=28%, list=20%, signal=35%
HALLMARK_NOTCH_SIGNALING	HALLMARK_NOTCH_SIGNALING		31	-0.360471	-1.08269	0.339721	0.336125	1	1018	tags=16%, list=6%, signal=17%
HALLMARK_SPERMATOGENESIS	HALLMARK_SPERMATOGENESIS		99	-0.277165	-1.05167	0.368167	0.383467	1	3115	tags=29%, list=20%, signal=36%
HALLMARK_HEDGEHOG_SIGNALING	HALLMARK_HEDGEHOG_SIGNALING		33	-0.302257	-0.940344	0.558875	0.613566	1	1377	tags=21%, list=9%, signal=23%
HALLMARK_APICAL_SURFACE	HALLMARK_APICAL_SURFACE		36	-0.270556	-0.833809	0.724876	0.830106	1	2007	tags=19%, list=13%, signal=22%
HALLMARK_PANCREAS_BETA_CELLS	HALLMARK_PANCREAS_BETA_CELLS		23	-0.237633	-0.676536	0.883186	0.978795	1	3488	tags=30%, list=22%, signal=39%
HALLMARK_KRAS_SIGNALING_DN	HALLMARK_KRAS_SIGNALING_DN	Details ...	138	0.306979	1.33721	0.0276074	0.366348	0.502	3501	tags=37%, list=22%, signal=47%
HALLMARK_BILE_ACID_METABOLISM	HALLMARK_BILE_ACID_METABOLISM	Details ...	91	0.314334	1.27922	0.0529101	0.294739	0.68	1934	tags=20%, list=12%, signal=22%
HALLMARK_PEROXISOME	HALLMARK_PEROXISOME	Details ...	93	0.270668	1.11665	0.247449	0.663902	0.976	1934	tags=17%, list=12%, signal=19%
HALLMARK_UV_RESPONSE_UP	HALLMARK_UV_RESPONSE_UP	Details ...	146	0.240893	1.06387	0.345161	0.696353	0.995	1683	tags=18%, list=11%, signal=20%
HALLMARK_HEME_METABOLISM	HALLMARK_HEME_METABOLISM	Details ...	169	0.225756	1.01316	0.376206	0.751643	1	2926	tags=24%, list=19%, signal=29%
HALLMARK_OXIDATIVE_PHOSPHORYLATION	HALLMARK_OXIDATIVE_PHOSPHORYLATION	Details ...	182	0.20928	0.956638	0.607383	0.840457	1	4376	tags=30%, list=28%, signal=41%
HALLMARK_PI3K_AKT_MTOR_SIGNALING	HALLMARK_PI3K_AKT_MTOR_SIGNALING	Details ...	97	0.21186	0.882841	0.752841	0.966733	1	2476	tags=21%, list=16%, signal=24%
HALLMARK_WNT_BETA_CATENIN_SIGNALING	HALLMARK_WNT_BETA_CATENIN_SIGNALING	Details ...	40	0.246207	0.879944	0.703125	0.853389	1	1985	tags=20%, list=13%, signal=23%
HALLMARK_FATTY_ACID_METABOLISM	HALLMARK_FATTY_ACID_METABOLISM	Details ...	136	0.197653	0.861953	0.826979	0.79881	1	3300	tags=23%, list=21%, signal=29%
