# Supplementary material for: Super-Enhancer Dysregulation in Rhabdoid Tumor Cells Is Regulated by the SWI/SNF ATPase BRG1
Source: Cancers (Basel). 2024 Feb 24;16(5):916. doi: 10.3390/cancers16050916 (PMC10931202; doi:10.3390/cancers16050916)
Supplement: Supplementary file 1 [file cancers-16-00916-s001.zip › Table S3.xlsm]

## Sheet: A204
Table S3. Differential analysis and annotation of all ATAC-peaks that showed a significant change in intensity following treatment with ACBI1 for 24 hr.
seqnames	start	end	Fold(log2)	p.value	FDR	Annotation	Detailed Annotation	Distance to TSS	Gene Name
chr2	238006586	238006986	-4.53831	2.5e-18	6.67e-16	3' UTR (NM_006710, exon 8 of 8)	3' UTR (NM_006710, exon 8 of 8)	12254	COPS8
chr10	6281148	6281548	-4.45466	9.63e-46	6.26e-42	intron (NM_001363545, intron 14 of 14)	intron (NM_001363545, intron 14 of 14)	36453	PFKFB3
chr19	42972476	42972876	-4.10881	4.38e-29	3.93e-26	intron (NR_073179, intron 1 of 1)	intron (NR_073179, intron 1 of 1)	-25578	CXCL17
chr8	145992743	145993143	-4.07907	4.63e-09	2.59e-07	Intergenic	Intergenic	-12027	ZNF251
chr8	142036847	142037247	-4.07828	5.21e-10	3.49e-08	Intergenic	Intergenic	-24869	PTK2
chr20	33893471	33893871	-4.07684	1.07e-12	1.1e-10	intron (NM_199487, intron 8 of 8)	intron (NM_199487, intron 8 of 8)	-13443	FAM83C
chr22	37055872	37056272	-4.05844	2.83e-34	4.34e-31	intron (NM_006078, intron 1 of 3)	intron (NM_006078, intron 1 of 3)	42831	CACNG2
chr11	43852479	43852879	-4.01711	3.33e-11	2.73e-09	intron (NM_016142, intron 7 of 10)	intron (NM_016142, intron 7 of 10)	-49702	ALKBH3
chr4	185321649	185322049	-3.95167	1.47e-19	4.59e-17	intron (NM_002199, intron 6 of 8)	L1MD2|LINE|L1	-18389	LINC02362
chr3	137801261	137801661	-3.93514	1.4e-11	1.23e-09	intron (NM_001170538, intron 9 of 13)	intron (NM_001170538, intron 9 of 13)	30861	DZIP1L
chr6	56803389	56803789	-3.90378	6.13e-08	2.72e-06	intron (NM_001144769, intron 2 of 96)	MLT1H|LTR|ERVL-MaLR	16039	DST
chr11	120302711	120303111	-3.90188	8.47e-12	7.73e-10	intron (NM_001301084, intron 11 of 40)	intron (NM_001301084, intron 11 of 40)	46875	ARHGEF12
chr6	4942260	4942660	-3.87405	2.41e-18	6.5e-16	intron (NM_004824, intron 4 of 6)	intron (NM_004824, intron 4 of 6)	52186	CDYL
chr12	31645085	31645485	-3.855	8.21e-13	8.6e-11	intron (NM_144973, intron 2 of 20)	intron (NM_144973, intron 2 of 20)	-97572	DENND5B-AS1
chr15	40559074	40559474	-3.85261	5.06e-19	1.5e-16	intron (NM_001128629, intron 4 of 9)	intron (NM_001128629, intron 4 of 9)	13895	PAK6
chr1	15505325	15505725	-3.84328	4.7e-37	1.06e-33	intron (NM_018022, intron 1 of 2)	intron (NM_018022, intron 1 of 2)	-7405	C1orf195
chr22	30804752	30805152	-3.82695	4.38e-44	1.9e-40	intron (NM_033382, intron 5 of 10)	MIR3|SINE|MIR	11945	SEC14L2
chr16	69213290	69213690	-3.79077	5.57e-19	1.63e-16	Intergenic	Intergenic	-7560	SNTB2
chr9	134553858	134554258	-3.74959	8.75e-10	5.57e-08	intron (NM_001304275, intron 1 of 23)	intron (NM_001304275, intron 1 of 23)	31171	RAPGEF1
chr14	92446480	92446880	-3.68599	7.82e-09	4.21e-07	intron (NM_001321851, intron 16 of 20)	intron (NM_001321851, intron 16 of 20)	-32634	FBLN5
chr22	39247411	39247811	-3.66274	1.36e-35	2.62e-32	Intergenic	Intergenic	-7578	NPTXR
chr20	57198917	57199317	-3.64946	2.93e-39	8.46e-36	Intergenic	Intergenic	-10711	LINC01711
chr4	131131954	131132354	-3.6391	2.29e-13	2.64e-11	Intergenic	Intergenic	-165362	LINC02479
chr6	91078750	91079150	-3.61944	1.34e-39	4.11e-36	Intergenic	Intergenic	56489	MIR4464
chr3	112950664	112951064	-3.61402	2.39e-14	3.28e-12	intron (NM_001301867, intron 2 of 3)	intron (NM_001301867, intron 2 of 3)	19901	BOC
chr4	159917849	159918249	-3.58641	4.66e-07	1.66e-05	intron (NM_152543, intron 1 of 4)	MLT1L|LTR|ERVL-MaLR	38332	C4orf45
chr11	34285249	34285649	-3.58601	2.3e-26	1.52e-23	intron (NM_145804, intron 1 of 16)	intron (NM_145804, intron 1 of 16)	94108	ABTB2
chr20	25158456	25158856	-3.5546	2.16e-38	5.91e-35	Intergenic	Intergenic	-17650	ENTPD6
chr6	53191389	53191789	-3.5479	9.58e-71	4.99e-66	intron (NM_021814, intron 1 of 7)	intron (NM_021814, intron 1 of 7)	10826	RPS16P5
chr21	38432637	38433037	-3.52691	1.1e-17	2.61e-15	Intergenic	Intergenic	3529	LOC105372795
chr9	33320633	33321033	-3.52224	8.98e-14	1.11e-11	intron (NM_002504, intron 9 of 23)	intron (NM_002504, intron 9 of 23)	30319	NFX1
chr2	120010347	120010747	-3.502	9.13e-05	0.00183026	intron (NM_138637, intron 3 of 5)	intron (NM_138637, intron 3 of 5)	-3900	STEAP3-AS1
chr3	9912742	9913142	-3.50162	6.39e-29	5.64e-26	intron (NM_001199551, intron 3 of 6)	AluJo|SINE|Alu	7554	CIDEC
chr22	32225492	32225892	-3.50118	5.91e-18	1.48e-15	intron (NR_146296, intron 24 of 42)	intron (NR_146296, intron 24 of 42)	75683	DEPDC5
chr12	30878703	30879103	-3.49659	2.14e-06	6.46e-05	exon (NM_001319842, exon 8 of 17)	exon (NM_001319842, exon 8 of 17)	28545	CAPRIN2
chr16	14595465	14595865	-3.48653	2.34e-21	9.09e-19	intron (NM_002582, intron 21 of 23)	intron (NM_002582, intron 21 of 23)	128452	PARN
chr9	111763632	111764032	-3.48049	3.72e-16	6.94e-14	intron (NM_003798, intron 1 of 18)	MLT1F1|LTR|ERVL-MaLR	11947	CTNNAL1
chr19	16389997	16390397	-3.43988	9.28e-13	9.66e-11	Intergenic	Intergenic	-45440	KLF2
chr9	79433196	79433596	-3.40808	7.42e-61	1.29e-56	intron (NR_131751, intron 5 of 15)	intron (NR_131751, intron 5 of 15)	54044	PCA3
chr2	55591338	55591738	-3.405	4.03e-12	3.84e-10	intron (NM_001254943, intron 5 of 33)	MIRc|SINE|MIR	55454	CCDC88A
chr8	110304461	110304861	-3.3505	1.19e-05	0.000298329	intron (NM_001128211, intron 4 of 9)	intron (NM_001128211, intron 4 of 9)	37501	NUDCD1
chr8	23213601	23214001	-3.34545	1.2e-16	2.46e-14	intron (NM_002318, intron 3 of 13)	L3|LINE|CR1	20080	LOC100507156
chr2	38917922	38918322	-3.32935	5.15e-09	2.86e-07	intron (NM_138801, intron 4 of 6)	intron (NM_138801, intron 4 of 6)	24866	GALM
chr17	1493286	1493686	-3.31667	5.7e-16	1.02e-13	intron (NM_001321365, intron 9 of 14)	intron (NM_001321365, intron 9 of 14)	14842	SLC43A2
chr1	88793345	88793745	-3.30928	1.51e-14	2.15e-12	Intergenic	Intergenic	-356282	PKN2
chr6	74413997	74414397	-3.30227	1.09e-16	2.27e-14	intron (NM_133493, intron 2 of 32)	intron (NM_133493, intron 2 of 32)	8271	CD109
chr15	40555296	40555696	-3.27721	7.34e-14	9.34e-12	intron (NM_001128629, intron 2 of 9)	intron (NM_001128629, intron 2 of 9)	10117	PAK6
chr11	119089175	119089575	-3.26926	8.44e-26	5.17e-23	intron (NM_005188, intron 1 of 15)	Tigger7|DNA|TcMar-Tigger	12389	CBL
chr7	127307078	127307478	-3.26686	1.29e-06	4.13e-05	intron (NM_014390, intron 1 of 23)	intron (NM_014390, intron 1 of 23)	15030	SND1
chr15	91223760	91224160	-3.2651	4.26e-16	7.76e-14	intron (NR_120372, intron 2 of 3)	intron (NR_120372, intron 2 of 3)	20495	LINC01585
chr17	4064560	4064960	-3.26058	1.34e-30	1.39e-27	Intergenic	Intergenic	17769	CYB5D2
chr1	21578625	21579025	-3.25022	1.43e-16	2.9e-14	intron (NM_001113347, intron 6 of 16)	intron (NM_001113347, intron 6 of 16)	27283	ECE1
chr20	13010632	13011032	-3.23673	2.95e-32	3.65e-29	intron (NM_018327, intron 1 of 11)	intron (NM_018327, intron 1 of 11)	21212	SPTLC3
chr2	28498979	28499379	-3.23328	5.21e-10	3.49e-08	intron (NM_199194, intron 11 of 12)	intron (NM_199194, intron 11 of 12)	34147	LOC100505716
chr3	10018684	10019084	-3.20701	1.55e-07	6.29e-06	intron (NM_018447, intron 3 of 8)	intron (NM_018447, intron 3 of 8)	-9693	EMC3-AS1
chr2	73291086	73291486	-3.20461	1.8e-51	1.87e-47	intron (NM_001330401, intron 1 of 11)	intron (NM_001330401, intron 1 of 11)	-4985	SFXN5
chr8	128843803	128844203	-3.20231	3.86e-09	2.2e-07	intron (NR_003367, intron 1 of 8)	L2|LINE|L2	35795	MIR1204
chr9	110512976	110513376	-3.2019	8e-19	2.29e-16	Intergenic	Intergenic	-261126	KLF4
chr2	136706297	136706697	-3.19766	4.14e-06	0.000116252	intron (NM_001349, intron 4 of 15)	intron (NM_001349, intron 4 of 15)	-36249	DARS-AS1
chr6	52382375	52382775	-3.1911	5.78e-23	2.84e-20	intron (NM_012288, intron 2 of 10)	intron (NM_012288, intron 2 of 10)	59283	TRAM2
chr18	32559059	32559459	-3.19039	2.36e-21	9.09e-19	intron (NM_001143827, intron 1 of 7)	intron (NM_001143827, intron 1 of 7)	927	MAPRE2
chr20	36899475	36899875	-3.17488	2.63e-11	2.2e-09	intron (NR_104170, intron 1 of 1)	intron (NR_104170, intron 1 of 1)	-10538	KIAA1755
chr10	121427275	121427675	-3.1726	4.36e-19	1.31e-16	intron (NM_004281, intron 1 of 3)	intron (NM_004281, intron 1 of 3)	16593	BAG3
chr2	178178122	178178522	-3.16675	1.56e-07	6.33e-06	TTS (NR_106767)	TTS (NR_106767)	288	MIR6512
chr20	42583992	42584392	-3.15894	1.94e-34	3.07e-31	intron (NM_032883, intron 2 of 9)	intron (NM_032883, intron 2 of 9)	9656	TOX2
chr4	140164648	140165048	-3.15701	3.89e-10	2.67e-08	Intergenic	Intergenic	36531	MGARP
chr1	59314532	59314932	-3.1563	4.59e-18	1.17e-15	intron (NR_108106, intron 1 of 1)	intron (NR_108106, intron 1 of 1)	63909	LINC01135
chr17	1690842	1691242	-3.1426	2.21e-13	2.55e-11	intron (NM_052928, intron 5 of 10)	intron (NM_052928, intron 5 of 10)	16077	SERPINF1
chr8	27138615	27139015	-3.13811	3.79e-12	3.64e-10	Intergenic	Intergenic	-22894	STMN4
chr1	201562402	201562802	-3.13553	6.25e-14	8.15e-12	Intergenic	Intergenic	-54848	NAV1
chr1	21651054	21651454	-3.11664	3.14e-15	5.05e-13	intron (NM_001113348, intron 1 of 18)	intron (NM_001113348, intron 1 of 18)	20743	ECE1
chr11	63435407	63435807	-3.11536	3.49e-16	6.55e-14	intron (NM_001290048, intron 1 of 12)	intron (NM_001290048, intron 1 of 12)	3241	ATL3
chr16	19010033	19010433	-3.11038	1.07e-12	1.1e-10	intron (NM_001160364, intron 1 of 15)	intron (NM_001160364, intron 1 of 15)	14624	TMC7
chr22	21910273	21910673	-3.1054	4.91e-17	1.09e-14	intron (NM_001256355, intron 1 of 3)	AluJb|SINE|Alu	-4723	RIMBP3C
chr3	72710140	72710540	-3.10011	4.63e-08	2.11e-06	Intergenic	Intergenic	3060	LOC105377162
chr16	10848819	10849219	-3.09271	3.5e-09	2.01e-07	intron (NM_001278506, intron 4 of 9)	L1MB8|LINE|L1	11293	NUBP1
chr12	45626691	45627091	-3.07258	3.49e-13	3.9e-11	intron (NM_001142679, intron 1 of 19)	intron (NM_001142679, intron 1 of 19)	17013	ANO6
chr10	79110427	79110827	-3.06995	1.2e-13	1.45e-11	promoter-TSS (NR_126365)	promoter-TSS (NR_126365)	-3	KCNMA1-AS3
chr1	44287740	44288140	-3.06661	2.65e-20	9.02e-18	intron (NM_001270462, intron 3 of 7)	intron (NM_001270462, intron 3 of 7)	-16354	MIR6079
chr12	45628168	45628568	-3.05579	5.14e-37	1.11e-33	intron (NM_001142679, intron 1 of 19)	intron (NM_001142679, intron 1 of 19)	18490	ANO6
chr16	50895871	50896271	-3.05405	4.18e-07	1.51e-05	Intergenic	Intergenic	55488	LINC02168
chr1	239977532	239977932	-3.0488	7.86e-14	9.95e-12	intron (NM_000740, intron 3 of 4)	intron (NM_000740, intron 3 of 4)	85440	CHRM3-AS1
chr8	38895619	38896019	-3.04548	1.53e-05	0.000375466	intron (NM_003816, intron 11 of 21)	L2a|LINE|L2	-19615	SNORD38D
chr1	248069912	248070312	-3.03385	9.68e-20	3.07e-17	Intergenic	LTR37A|LTR|ERV1	11223	OR2W3
chr2	106013235	106013635	-3.02929	1.54e-21	6.15e-19	intron (NM_001039492, intron 1 of 6)	intron (NM_001039492, intron 1 of 6)	2073	FHL2
chr3	4458621	4459021	-3.02077	3.4e-07	1.25e-05	exon (NM_001164674, exon 5 of 8)	exon (NM_001164674, exon 5 of 8)	50132	SUMF1
chr7	44224112	44224512	-3.01634	6.26e-14	8.15e-12	intron (NM_001354800, intron 1 of 10)	intron (NM_001354800, intron 1 of 10)	4726	GCK
chr20	50063643	50064043	-2.99269	2.7e-24	1.45e-21	intron (NM_012340, intron 6 of 10)	intron (NM_012340, intron 6 of 10)	5671	MIR3194
chr5	37723101	37723501	-2.98637	2.02e-07	7.94e-06	intron (NM_001345999, intron 14 of 16)	intron (NM_001345999, intron 14 of 16)	111623	GDNF
chr16	57349349	57349749	-2.97407	7.08e-20	2.29e-17	Intergenic	Intergenic	-30965	PLLP
chr4	184359906	184360306	-2.97301	7.31e-08	3.19e-06	Intergenic	MLT1K|LTR|ERVL-MaLR	-5683	CDKN2AIP
chr3	126645602	126646002	-2.96693	9.43e-15	1.4e-12	intron (NM_032343, intron 6 of 7)	intron (NM_032343, intron 6 of 7)	-61635	PLXNA1
chr9	110513873	110514273	-2.96631	2.18e-20	7.6e-18	Intergenic	Intergenic	-262023	KLF4
chr17	64427976	64428376	-2.96474	3.08e-17	6.91e-15	intron (NM_002737, intron 2 of 16)	intron (NM_002737, intron 2 of 16)	-15204	PRKCA-AS1
chr11	34214545	34214945	-2.96	7.9e-28	6.19e-25	intron (NM_145804, intron 3 of 16)	intron (NM_145804, intron 3 of 16)	87569	NAT10
chr6	6781387	6781787	-2.95334	4.13e-14	5.54e-12	Intergenic	Intergenic	-158528	LY86-AS1
chr7	105470784	105471184	-2.94882	9.07e-12	8.23e-10	intron (NM_152749, intron 2 of 3)	intron (NM_152749, intron 2 of 3)	46047	ATXN7L1
chr9	130681522	130681922	-2.94844	7.75e-17	1.66e-14	Intergenic	Intergenic	-2402	ST6GALNAC4
chr16	88272325	88272725	-2.93848	6.52e-06	0.000174326	Intergenic	Intergenic	44638	LINC02182
chr11	66659602	66660002	-2.93396	1.67e-21	6.59e-19	intron (NM_001040716, intron 3 of 22)	intron (NM_001040716, intron 3 of 22)	15622	PC
chr11	85538987	85539387	-2.92966	7.82e-55	1.02e-50	Intergenic	Intergenic	-16985	SYTL2
chr13	49660799	49661199	-2.9248	2.35e-07	9.08e-06	intron (NR_103528, intron 3 of 25)	intron (NR_103528, intron 3 of 25)	-23454	FNDC3A
chr12	57782855	57783255	-2.92108	1.83e-10	1.34e-08	intron (NM_001351213, intron 1 of 22)	intron (NM_001351213, intron 1 of 22)	41771	R3HDM2
chr1	150586034	150586434	-2.90711	4.25e-09	2.41e-07	Intergenic	Intergenic	15375	ENSA
chr4	84177901	84178301	-2.89612	8.71e-21	3.17e-18	Intergenic	Intergenic	27847	COQ2
chr1	145652280	145652680	-2.89067	9.58e-08	4.1e-06	intron (NM_014455, intron 3 of 8)	intron (NM_014455, intron 3 of 8)	41462	RNF115
chr2	205889790	205890190	-2.88953	8.43e-11	6.54e-09	intron (NM_205863, intron 3 of 21)	intron (NM_205863, intron 3 of 21)	479792	PARD3B
chr9	130099043	130099443	-2.88002	2.58e-07	9.86e-06	intron (NR_104591, intron 11 of 26)	intron (NR_104591, intron 11 of 26)	-60174	SLC2A8
chr1	33419083	33419483	-2.8797	7.66e-09	4.15e-07	intron (NM_153341, intron 1 of 8)	intron (NM_153341, intron 1 of 8)	11127	RNF19B
chr10	99301957	99302357	-2.87111	3.45e-42	1.2e-38	intron (NM_024954, intron 1 of 2)	intron (NM_024954, intron 1 of 2)	-30041	ANKRD2
chr9	127174129	127174529	-2.86595	8.8e-12	8.01e-10	intron (NM_002799, intron 4 of 7)	intron (NM_002799, intron 4 of 7)	3392	PSMB7
chr8	142045436	142045836	-2.86316	7.96e-07	2.69e-05	Intergenic	Intergenic	-33458	PTK2
chr22	46330473	46330873	-2.854	6.95e-14	8.93e-12	intron (NM_058238, intron 2 of 3)	intron (NM_058238, intron 2 of 3)	42369	WNT7B
chr11	107711404	107711804	-2.85326	8.04e-68	2.09e-63	intron (NM_017515, intron 1 of 7)	intron (NM_017515, intron 1 of 7)	17909	SLC35F2
chr5	34924014	34924414	-2.85298	2.09e-07	8.17e-06	intron (NM_018321, intron 8 of 9)	intron (NM_018321, intron 8 of 9)	-5450	DNAJC21
chr20	18295479	18295879	-2.85247	3.36e-07	1.24e-05	intron (NM_001352462, intron 7 of 7)	intron (NM_001352462, intron 7 of 7)	26508	ZNF133
chr3	38288868	38289268	-2.84918	6.51e-07	2.24e-05	intron (NM_005109, intron 13 of 17)	intron (NM_005109, intron 13 of 17)	-18235	SLC22A13
chr4	148752896	148753296	-2.8484	9.7e-07	3.21e-05	intron (NM_024605, intron 3 of 22)	intron (NM_024605, intron 3 of 22)	49350	MIR4799
chr16	75339210	75339610	-2.84267	2.84e-10	2.01e-08	intron (NM_006324, intron 5 of 6)	MIR|SINE|MIR	-37505	BCAR1
chr11	8692698	8693098	-2.84085	1.49e-16	3e-14	Intergenic	Intergenic	-11441	RPL27A
chr6	155347525	155347925	-2.83528	1.4e-46	1.04e-42	Intergenic	Intergenic	-63698	TIAM2
chr12	94964100	94964500	-2.83522	3.12e-05	0.000710546	TTS (NR_106998)	TTS (NR_106998)	828	MIR7844
chr1	15664220	15664620	-2.83142	2.8e-08	1.35e-06	intron (NR_148918, intron 1 of 1)	MIRc|SINE|MIR	5959	LOC101927417
chr10	53141222	53141622	-2.82962	8.31e-12	7.6e-10	intron (NM_001098512, intron 2 of 17)	intron (NM_001098512, intron 2 of 17)	82089	MIR605
chr9	4833083	4833483	-2.82302	2.48e-07	9.55e-06	intron (NM_001286699, intron 2 of 6)	intron (NM_001286699, intron 2 of 6)	-6486	RCL1
chr8	120994932	120995332	-2.80745	8.97e-10	5.7e-08	intron (NM_001283012, intron 2 of 6)	MLT1J|LTR|ERVL-MaLR	109170	DEPTOR
chr3	152025712	152026112	-2.79693	6.08e-06	0.0001635	intron (NM_207295, intron 1 of 7)	intron (NM_207295, intron 1 of 7)	8718	MBNL1
chr14	102446945	102447345	-2.78284	5.19e-08	2.34e-06	intron (NM_001376, intron 5 of 77)	intron (NM_001376, intron 5 of 77)	16235	DYNC1H1
chr22	40908435	40908835	-2.77863	2.93e-24	1.54e-21	intron (NM_001282661, intron 3 of 13)	intron (NM_001282661, intron 3 of 13)	-9169	MRTFA-AS1
chr2	11076344	11076744	-2.77692	8.52e-07	2.85e-05	Intergenic	Intergenic	24484	KCNF1
chr1	6217801	6218201	-2.7766	6.29e-13	6.73e-11	intron (NM_015557, intron 3 of 41)	intron (NM_015557, intron 3 of 41)	22380	CHD5
chr2	190701388	190701788	-2.77574	5.84e-11	4.64e-09	intron (NM_001128143, intron 5 of 11)	intron (NM_001128143, intron 5 of 11)	52412	PMS1
chr14	68699248	68699648	-2.76888	4.41e-09	2.49e-07	intron (NM_001321817, intron 8 of 11)	intron (NM_001321817, intron 8 of 11)	396056	LOC100996664
chr20	43125647	43126047	-2.76787	3.55e-13	3.95e-11	TTS (NM_006811)	TTS (NM_006811)	21333	TTPAL
chr1	212769631	212770031	-2.76441	8.08e-14	1.02e-11	intron (NM_001030287, intron 1 of 3)	intron (NM_001030287, intron 1 of 3)	-12272	ATF3
chr1	28928570	28928970	-2.76308	2.89e-13	3.28e-11	TTS (NM_005644)	TTS (NM_005644)	9763	RAB42
chr4	114389463	114389863	-2.76091	6.92e-06	0.000183686	intron (NM_001321589, intron 15 of 18)	intron (NM_001321589, intron 15 of 18)	175668	ANK2
chr9	99101963	99102363	-2.75469	0.000144456	0.00275812	intron (NR_104627, intron 8 of 12)	intron (NR_104627, intron 8 of 12)	-37705	HSD17B3
chr17	47724037	47724437	-2.74816	3.34e-10	2.32e-08	promoter-TSS (NM_001370730)	promoter-TSS (NM_001370730)	-357	SPOP
chr5	172297254	172297654	-2.74377	4.98e-35	9.27e-32	intron (NM_001031711, intron 1 of 9)	intron (NM_001031711, intron 1 of 9)	36200	ERGIC1
chr19	13732221	13732621	-2.74208	9.42e-18	2.27e-15	Intergenic	MIR|SINE|MIR	-110145	CCDC130
chr8	100510823	100511223	-2.74156	6.52e-09	3.57e-07	intron (NM_152564, intron 25 of 61)	intron (NM_152564, intron 25 of 61)	37935	MIR599
chr16	9162204	9162604	-2.74008	5.24e-16	9.48e-14	Intergenic	MLT1J1|LTR|ERVL-MaLR	-23097	C16orf72
chr2	17824472	17824872	-2.73994	6.66e-09	3.64e-07	intron (NM_001366805, intron 2 of 2)	intron (NM_001366805, intron 2 of 2)	102709	VSNL1
chr10	121012980	121013380	-2.73801	3.89e-10	2.67e-08	intron (NM_005308, intron 1 of 15)	intron (NM_005308, intron 1 of 15)	46097	GRK5
chr10	114719073	114719473	-2.73233	1.79e-06	5.53e-05	intron (NM_001198530, intron 3 of 10)	intron (NM_001198530, intron 3 of 10)	9264	TCF7L2
chr12	94018787	94019187	-2.72997	1.32e-08	6.76e-07	Intergenic	Intergenic	-52160	CRADD
chr20	49378330	49378730	-2.72959	1.62e-13	1.92e-11	Intergenic	Intergenic	30413	PARD6B
chr3	14473705	14474105	-2.72931	1.47e-27	1.07e-24	intron (NM_001134367, intron 10 of 22)	intron (NM_001134367, intron 10 of 22)	29799	SLC6A6
chr2	71971290	71971690	-2.72721	1.43e-15	2.46e-13	Intergenic	Intergenic	277661	DYSF
chr17	597494	597894	-2.72473	2.53e-07	9.68e-06	intron (NM_001366253, intron 4 of 18)	intron (NM_001366253, intron 4 of 18)	20385	VPS53
chr4	54728333	54728733	-2.7242	6.5e-11	5.13e-09	Intergenic	Intergenic	124916	RPL21P44
chr17	18885255	18885655	-2.72054	4.08e-07	1.47e-05	intron (NM_001039999, intron 3 of 5)	MIR3|SINE|MIR	22622	FAM83G
chr8	38756554	38756954	-2.71725	1.49e-14	2.12e-12	Intergenic	Intergenic	-2110	PLEKHA2
chr2	64587130	64587530	-2.71712	4.83e-09	2.69e-07	Intergenic	Intergenic	-19348	MIR4433B
chr13	103477957	103478357	-2.71647	5.23e-33	6.8e-30	intron (NM_017693, intron 7 of 10)	intron (NM_017693, intron 7 of 10)	18661	BIVM-ERCC5
chr15	63802295	63802695	-2.71468	9.1e-08	3.91e-06	intron (NM_001256702, intron 1 of 13)	intron (NM_001256702, intron 1 of 13)	5703	USP3
chr9	752123	752523	-2.71237	7e-18	1.73e-15	Intergenic	Intergenic	45646	KANK1
chr15	67316734	67317134	-2.71221	1.19e-28	1.01e-25	intron (NR_135686, intron 2 of 5)	intron (NR_135686, intron 2 of 5)	39586	LOC102723493
chr13	25223763	25224163	-2.71189	1.34e-06	4.26e-05	Intergenic	Intergenic	-30583	ATP12A
chr7	98023801	98024201	-2.70918	2.75e-14	3.73e-12	intron (NM_018842, intron 1 of 13)	L1ME3A|LINE|L1	6401	BAIAP2L1
chr3	42220888	42221288	-2.7066	1.87e-08	9.3e-07	intron (NM_001042646, intron 3 of 15)	intron (NM_001042646, intron 3 of 15)	19403	TRAK1
chr16	14580504	14580904	-2.70635	9.02e-15	1.35e-12	intron (NM_002582, intron 21 of 23)	intron (NM_002582, intron 21 of 23)	-116581	LINC02130
chr12	96591759	96592159	-2.7032	3.88e-08	1.81e-06	intron (NM_005230, intron 1 of 4)	intron (NM_005230, intron 1 of 4)	3806	ELK3
chr12	2749827	2750227	-2.70293	6.38e-10	4.17e-08	intron (NM_001129846, intron 30 of 45)	intron (NM_001129846, intron 30 of 45)	31359	CACNA1C-AS2
chr19	38488683	38489083	-2.69738	2.56e-06	7.54e-05	intron (NM_015073, intron 1 of 21)	intron (NM_015073, intron 1 of 21)	91035	SIPA1L3
chr10	99356308	99356708	-2.69714	5.28e-17	1.15e-14	intron (NM_001134670, intron 1 of 2)	intron (NM_001134670, intron 1 of 2)	7030	C10orf62
chr17	42897957	42898357	-2.69556	2.88e-11	2.41e-09	intron (NM_001080383, intron 1 of 2)	intron (NM_001080383, intron 1 of 2)	9498	GJC1
chr15	90388731	90389131	-2.68825	1.87e-29	1.77e-26	intron (NR_037582, intron 4 of 5)	intron (NR_037582, intron 4 of 5)	5022	MIR5094
chr8	23265123	23265523	-2.68753	6.8e-14	8.78e-12	Intergenic	Intergenic	-3690	LOXL2
chr8	63283240	63283640	-2.68431	4.36e-06	0.000122206	intron (NM_001304533, intron 1 of 6)	intron (NM_001304533, intron 1 of 6)	122027	NKAIN3
chr14	58283606	58284006	-2.68173	8.07e-13	8.49e-11	intron (NR_159373, intron 1 of 10)	intron (NR_159373, intron 1 of 10)	47911	SLC35F4
chr7	2149907	2150307	-2.6778	4.6e-14	6.1e-12	intron (NM_001304523, intron 10 of 17)	L3|LINE|CR1	-21420	SNORA114
chr4	5774843	5775243	-2.67176	4.83e-13	5.31e-11	intron (NM_153717, intron 11 of 20)	MLT1H|LTR|ERVL-MaLR	62115	EVC
chr1	672681	673081	-2.66546	0.00111893	0.0158213	Intergenic	AluJr|SINE|Alu	-7150	LOC100133331
chr6	111265817	111266217	-2.66454	1.13e-06	3.67e-05	Intergenic	Intergenic	-13892	GTF3C6
chr6	2237230	2237630	-2.6616	0.000196825	0.00361481	intron (NM_001500, intron 1 of 10)	intron (NM_001500, intron 1 of 10)	8409	GMDS
chr16	50236843	50237243	-2.66093	1.18e-07	4.94e-06	intron (NM_001040285, intron 2 of 12)	intron (NM_001040285, intron 2 of 12)	49651	TENT4B
chr4	7962356	7962756	-2.65911	9.76e-07	3.22e-05	Intergenic	LTR47B|LTR|ERVL	-20903	AFAP1
chr21	34752843	34753243	-2.65911	1.45e-17	3.37e-15	Intergenic	Intergenic	-22159	IFNGR2
chr12	66335119	66335519	-2.65836	1.09e-37	2.83e-34	intron (NM_001300918, intron 3 of 4)	intron (NM_001300918, intron 3 of 4)	-59214	HMGA2-AS1
chr3	48025544	48025944	-2.65749	1.02e-10	7.78e-09	intron (NM_030885, intron 2 of 3)	AluJr4|SINE|Alu	104594	MAP4
chr12	53955444	53955844	-2.65705	4.88e-48	4.23e-44	intron (NR_073163, intron 2 of 12)	intron (NR_073163, intron 2 of 12)	47876	LOC100652999
chr2	169440281	169440681	-2.64595	6e-06	0.000161983	TTS (NR_039933)	TTS (NR_039933)	1028	MIR4774
chr1	16650863	16651263	-2.64129	1.95e-06	5.97e-05	intron (NM_018994, intron 1 of 9)	AluJo|SINE|Alu	27912	FBXO42
chr1	162666122	162666522	-2.64028	7.27e-26	4.56e-23	intron (NM_001354983, intron 2 of 17)	intron (NM_001354983, intron 2 of 17)	64068	DDR2
chr2	177220917	177221317	-2.63834	2.13e-05	0.000503307	Intergenic	L1ME3E|LINE|L1	86947	MTX2
chr12	1868041	1868441	-2.62795	7.08e-18	1.74e-15	intron (NM_024551, intron 2 of 7)	intron (NM_024551, intron 2 of 7)	-61192	LRTM2
chr20	50277450	50277850	-2.6255	2.4e-07	9.25e-06	intron (NM_006045, intron 13 of 27)	intron (NM_006045, intron 13 of 27)	-98272	NFATC2
chr8	27474523	27474923	-2.62187	5.47e-16	9.85e-14	Intergenic	Intergenic	-2506	CLU
chr17	28844901	28845301	-2.61956	1.74e-14	2.42e-12	intron (NM_001007025, intron 7 of 8)	intron (NM_001007025, intron 7 of 8)	40675	GOSR1
chr2	112676010	112676410	-2.61913	1.89e-06	5.81e-05	intron (NM_006343, intron 1 of 18)	intron (NM_006343, intron 1 of 18)	20026	MERTK
chr18	74452337	74452737	-2.61543	2.28e-12	2.24e-10	Intergenic	Intergenic	50551	LINC01879
chr3	185514416	185514816	-2.6104	1.7e-12	1.7e-10	intron (NR_138486, intron 2 of 15)	intron (NR_138486, intron 2 of 15)	24303	IGF2BP2
chr6	31879151	31879551	-2.60948	1.13e-06	3.67e-05	intron (NM_001178063, intron 1 of 13).5	MER5A1|DNA|hAT-Charlie	-9488	ZBTB12
chr16	61826139	61826539	-2.60613	3.84e-05	0.000851851	intron (NM_001796, intron 7 of 11)	intron (NM_001796, intron 7 of 11)	244003	CDH8
chr1	150577148	150577548	-2.60518	2.78e-13	3.17e-11	Intergenic	LTR78|LTR|ERV1	24261	ENSA
chr4	157750416	157750816	-2.60051	4.78e-07	1.7e-05	intron (NM_016205, intron 2 of 5)	intron (NM_016205, intron 2 of 5)	142335	PDGFC
chr4	48911669	48912069	-2.59919	1.51e-08	7.64e-07	Intergenic	L2c|LINE|L2	-3024	OCIAD2
chr12	54667779	54668179	-2.59792	2.12e-08	1.05e-06	intron (NR_157844, intron 1 of 1)	intron (NR_157844, intron 1 of 1)	5927	CBX5
chr17	27568025	27568425	-2.5979	5.66e-08	2.53e-06	Intergenic	Intergenic	-5650	CRYBA1
chrX	41638458	41638858	-2.59759	3.85e-12	3.68e-10	intron (NM_003688, intron 3 of 26)	MER68|LTR|ERVL	55224	GPR82
chr19	32864687	32865087	-2.59511	1.39e-09	8.57e-08	intron (NM_014910, intron 4 of 5)	Tigger6a|DNA|TcMar-Tigger	28371	ZNF507
chr4	25175035	25175435	-2.58876	4.44e-07	1.59e-05	intron (NR_037934, intron 1 of 1)	intron (NR_037934, intron 1 of 1)	12941	SEPSECS-AS1
chr8	95429917	95430317	-2.58836	9.17e-06	0.00023574	intron (NM_012415, intron 3 of 14)	intron (NM_012415, intron 3 of 14)	19055	RAD54B
chr1	201665490	201665890	-2.58773	1.47e-08	7.46e-07	intron (NR_046696, intron 2 of 2)	intron (NR_046696, intron 2 of 2)	-22946	MIR5191
chr8	23211475	23211875	-2.58592	1.77e-42	6.58e-39	intron (NM_002318, intron 3 of 13)	intron (NM_002318, intron 3 of 13)	17954	LOC100507156
chr1	153462900	153463300	-2.58417	8.41e-14	1.05e-11	Intergenic	Intergenic	-29973	S100A7
chr5	59929171	59929571	-2.57705	4.8e-25	2.75e-22	intron (NM_001145208, intron 7 of 9)	MLT1H|LTR|ERVL-MaLR	66622	DEPDC1B
chr20	50259821	50260221	-2.57402	3.29e-10	2.29e-08	intron (NM_006045, intron 14 of 27)	MLT1A0|LTR|ERVL-MaLR	-80643	NFATC2
chr17	33421898	33422298	-2.5664	6.15e-08	2.73e-06	non-coding (NR_037712, exon 8 of 8)	non-coding (NR_037712, exon 8 of 8)	-5853	RFFL
chr20	50147565	50147965	-2.5663	3.47e-13	3.89e-11	intron (NM_001258292, intron 1 of 9)	intron (NM_001258292, intron 1 of 9)	11493	NFATC2
chr6	109218607	109219007	-2.56562	2.65e-10	1.89e-08	intron (NM_032131, intron 6 of 17)	intron (NM_032131, intron 6 of 17)	26499	ARMC2-AS1
chr2	47136849	47137249	-2.56284	1.96e-07	7.76e-06	intron (NM_001171508, intron 1 of 3)	intron (NM_001171508, intron 1 of 3)	5896	MCFD2
chr2	43123978	43124378	-2.5571	7.16e-07	2.44e-05	Intergenic	Intergenic	-104455	HAAO
chr10	106091173	106091573	-2.5553	7.9e-09	4.25e-07	intron (NM_001272013, intron 1 of 1)	intron (NM_001272013, intron 1 of 1)	2290	ITPRIP
chrX	109463234	109463634	-2.54881	1.47e-08	7.47e-07	intron (NM_001025580, intron 1 of 4)	MIR3|SINE|MIR	4854	SNORD96B
chr11	9873015	9873415	-2.54722	1.59e-05	0.000387268	intron (NM_030962, intron 21 of 39)	L4|LINE|RTE	12526	LOC101928008
chr15	71070950	71071350	-2.53688	4.74e-07	1.69e-05	Intergenic	Intergenic	-15253	UACA
chr17	65417989	65418389	-2.53673	1.38e-08	7.06e-07	intron (NM_181671, intron 1 of 9)	intron (NM_181671, intron 1 of 9)	44792	PITPNC1
chr14	96012079	96012479	-2.53467	4.63e-05	0.00100515	Intergenic	Intergenic	10892	GLRX5
chr10	32185843	32186243	-2.52268	9.85e-12	8.86e-10	intron (NM_001270696, intron 3 of 17)	L1MCb|LINE|L1	11811	ARHGAP12
chr12	54660723	54661123	-2.51926	4.44e-25	2.57e-22	intron (NR_157844, intron 1 of 1)	intron (NR_157844, intron 1 of 1)	4524	SCAT2
chr8	100452248	100452648	-2.51267	8.59e-08	3.7e-06	intron (NM_152564, intron 22 of 61)	intron (NM_152564, intron 22 of 61)	96510	MIR599
chr22	40895248	40895648	-2.51147	1.48e-07	6.06e-06	intron (NM_001282661, intron 3 of 13)	intron (NM_001282661, intron 3 of 13)	-22356	MRTFA-AS1
chr17	15862408	15862808	-2.5106	1.67e-07	6.73e-06	intron (NM_000676, intron 1 of 1)	intron (NM_000676, intron 1 of 1)	14377	ADORA2B
chr1	22282218	22282618	-2.50823	9.51e-08	4.07e-06	Intergenic	Intergenic	-18615	HSPG2
chr15	60666843	60667243	-2.50793	4.52e-08	2.07e-06	intron (NM_001002857, intron 4 of 13)	intron (NM_001002857, intron 4 of 13)	23142	ANXA2
chr16	57350556	57350956	-2.50657	7.41e-12	6.82e-10	Intergenic	Intergenic	-32172	PLLP
chr2	72012013	72012413	-2.50616	7.52e-35	1.3e-31	Intergenic	Intergenic	318384	DYSF
chr19	46072054	46072454	-2.49989	1.34e-10	1.01e-08	intron (NM_025136, intron 1 of 1)	L2a|LINE|L2	15806	OPA3
chr20	42832798	42833198	-2.49907	8.65e-11	6.69e-09	intron (NM_016470, intron 2 of 3)	intron (NM_016470, intron 2 of 3)	6413	OSER1
chr16	25005581	25005981	-2.49855	2.2e-10	1.59e-08	intron (NM_001006634, intron 1 of 19)	intron (NM_001006634, intron 1 of 19)	20909	ARHGAP17
chr20	61334868	61335268	-2.49848	3.29e-07	1.22e-05	Intergenic	Intergenic	-5120	NTSR1
chr1	101349543	101349943	-2.49257	1.41e-08	7.2e-07	intron (NR_048570, intron 2 of 5)	intron (NR_048570, intron 2 of 5)	10655	EXTL2
chr7	105410695	105411095	-2.49256	7.55e-15	1.15e-12	intron (NM_152749, intron 3 of 3)	intron (NM_152749, intron 3 of 3)	-91286	ATXN7L1
chr2	65594613	65595013	-2.49191	6.12e-41	1.99e-37	promoter-TSS (NM_001128210)	promoter-TSS (NM_001128210)	-901	SPRED2
chr5	37848001	37848401	-2.49176	3.49e-05	0.000781981	intron (NR_103441, intron 1 of 3)	MLT1H|LTR|ERVL-MaLR	7661	GDNF-AS1
chr2	113450082	113450482	-2.49037	0.00248166	0.0305862	Intergenic	Intergenic	-28781	NT5DC4
chr16	57420409	57420809	-2.48689	8.17e-12	7.5e-10	Intergenic	Intergenic	14207	CX3CL1
chr17	78830222	78830622	-2.48664	1.35e-17	3.18e-15	intron (NM_001163034, intron 12 of 29)	intron (NM_001163034, intron 12 of 29)	-50990	LOC101928855
chr13	114147581	114147981	-2.4864	1.51e-13	1.8e-11	intron (NR_146222, intron 1 of 11)	intron (NR_146222, intron 1 of 11)	2445	TMCO3
chr4	39614708	39615108	-2.48553	2.36e-16	4.51e-14	intron (NM_001317896, intron 1 of 5)	intron (NM_001317896, intron 1 of 5)	13833	SMIM14
chr11	86235083	86235483	-2.48332	1.14e-18	3.14e-16	intron (NM_001014811, intron 3 of 13)	intron (NM_001014811, intron 3 of 13)	147957	ME3
chr6	43088803	43089203	-2.48315	9.33e-33	1.18e-29	intron (NM_001270398, intron 1 of 19)	intron (NM_001270398, intron 1 of 19)	44451	PTK7
chr10	121044830	121045230	-2.47941	9.17e-15	1.37e-12	intron (NM_005308, intron 1 of 15)	intron (NM_005308, intron 1 of 15)	77947	GRK5
chr5	170011531	170011931	-2.47546	0.00118515	0.0166131	intron (NM_014592, intron 1 of 7)	intron (NM_014592, intron 1 of 7)	80707	KCNIP1
chr7	134938912	134939312	-2.47433	5.07e-06	0.000139433	intron (NM_182489, intron 7 of 8)	intron (NM_182489, intron 7 of 8)	22381	STRA8
chr2	101519408	101519808	-2.46488	5.76e-09	3.17e-07	intron (NM_002518, intron 1 of 20)	intron (NM_002518, intron 1 of 20)	74015	LOC101927142
chr22	39249022	39249422	-2.46381	4.39e-11	3.55e-09	Intergenic	Intergenic	-9189	NPTXR
chr16	69310014	69310414	-2.46189	0.000194457	0.00357762	intron (NM_006750, intron 4 of 6)	intron (NM_006750, intron 4 of 6)	-35039	VPS4A
chr6	2197338	2197738	-2.46084	2.68e-09	1.57e-07	intron (NM_001500, intron 1 of 10)	intron (NM_001500, intron 1 of 10)	-21313	GMDS
chr20	19991299	19991699	-2.45878	7e-05	0.00144703	Intergenic	Intergenic	-6435	NAA20
chr16	27589931	27590331	-2.45823	1.37e-07	5.65e-06	intron (NM_015202, intron 2 of 27)	AluSz|SINE|Alu	28666	KIAA0556
chr1	7283611	7284011	-2.45353	2.78e-10	1.97e-08	intron (NM_001349609, intron 4 of 22)	intron (NM_001349609, intron 4 of 22)	166003	LOC102725193
chr7	66508028	66508428	-2.44543	2.56e-13	2.94e-11	intron (NR_134540, intron 7 of 14)	intron (NR_134540, intron 7 of 14)	46408	TYW1
chr3	10247235	10247635	-2.44496	2.51e-07	9.63e-06	intron (NM_001570, intron 3 of 12)	MER113A|DNA|hAT-Charlie	40832	IRAK2
chr1	39657651	39658051	-2.44308	8.28e-31	8.8e-28	intron (NM_012090, intron 1 of 92)	intron (NM_012090, intron 1 of 92)	108012	MACF1
chr4	40252975	40253375	-2.43963	3.96e-09	2.26e-07	Intergenic	LTR33A|LTR|ERVL	54524	RHOH
chr1	66227850	66228250	-2.43903	3.66e-05	0.000816182	Intergenic	Intergenic	-30143	PDE4B
chr8	142048332	142048732	-2.43667	8.35e-07	2.8e-05	Intergenic	Intergenic	-36354	PTK2
chr10	121006476	121006876	-2.43605	9.71e-10	6.12e-08	intron (NM_005308, intron 1 of 15)	intron (NM_005308, intron 1 of 15)	39593	GRK5
chr3	78783189	78783589	-2.43093	2.96e-11	2.46e-09	intron (NM_133631, intron 3 of 28)	intron (NM_133631, intron 3 of 28)	285220	ROBO1
chr12	93293123	93293523	-2.4309	5.21e-10	3.49e-08	intron (NM_003566, intron 1 of 28)	intron (NM_003566, intron 1 of 28)	29748	EEA1
chr20	30131972	30132372	-2.4286	9.69e-18	2.33e-15	intron (NM_178580, intron 3 of 12)	intron (NM_178580, intron 3 of 12)	28894	HM13-AS1
chr5	74616672	74617072	-2.42831	1.97e-11	1.68e-09	Intergenic	Intergenic	-16121	HMGCR
chr19	49907009	49907409	-2.42491	1.88e-16	3.71e-14	intron (NM_144688, intron 9 of 19)	intron (NM_144688, intron 9 of 19)	15703	CCDC155
chr5	158878212	158878612	-2.41957	4.48e-19	1.34e-16	intron (NR_027110, intron 6 of 6)	Plat_L3|LINE|CR1	14872	LINC01845
chr1	44242113	44242513	-2.41931	1.21e-17	2.85e-15	intron (NM_001270463, intron 2 of 7)	L1MB8|LINE|L1	-49299	LOC101929592
chr7	37071460	37071860	-2.41817	3.89e-12	3.7e-10	intron (NM_001206482, intron 15 of 21)	intron (NM_001206482, intron 15 of 21)	34259	ELMO1-AS1
chr2	72010343	72010743	-2.41689	5.32e-13	5.79e-11	Intergenic	L1M5|LINE|L1	316714	DYSF
chr17	78800710	78801110	-2.41542	1.42e-28	1.19e-25	intron (NM_001163034, intron 9 of 29)	intron (NM_001163034, intron 9 of 29)	-21478	LOC101928855
chr1	21348751	21349151	-2.41461	8.42e-11	6.54e-09	intron (NM_001198801, intron 4 of 34)	intron (NM_001198801, intron 4 of 34)	-34026	MIR1256
chr5	150053602	150054002	-2.4133	1.2e-11	1.06e-09	intron (NM_001122853, intron 6 of 6)	intron (NM_001122853, intron 6 of 6)	12989	MYOZ3
chr19	11205662	11206062	-2.41276	9.33e-30	8.99e-27	intron (NM_001195803, intron 1 of 15)	intron (NM_001195803, intron 1 of 15)	-5527
chr16	57348257	57348657	-2.40667	5.26e-08	2.37e-06	Intergenic	Intergenic	-29873	PLLP
chr7	23374220	23374620	-2.4062	4.3e-18	1.1e-15	intron (NM_006547, intron 10 of 14)	intron (NM_006547, intron 10 of 14)	35462	MALSU1
chr19	45245105	45245505	-2.40556	3.12e-44	1.62e-40	Intergenic	Intergenic	-6660	BCL3
chr6	154731692	154732092	-2.40363	2.87e-05	0.000656073	intron (NM_001368116, intron 11 of 12)	intron (NM_001368116, intron 11 of 12)	23315	CNKSR3
chr4	48915323	48915723	-2.40232	5.24e-06	0.000143654	Intergenic	Intergenic	-6678	OCIAD2
chr11	47226154	47226554	-2.3989	8.21e-09	4.4e-07	Intergenic	Intergenic	-10139	DDB2
chr16	9141538	9141938	-2.39776	7.17e-12	6.64e-10	Intergenic	Intergenic	-43763	C16orf72
chr10	82258534	82258934	-2.39591	5.88e-07	2.05e-05	intron (NM_001128309, intron 2 of 5)	intron (NM_001128309, intron 2 of 5)	30715	TSPAN14
chr13	42401877	42402277	-2.395	4.59e-06	0.000128034	intron (NM_001009814, intron 14 of 25)	intron (NM_001009814, intron 14 of 25)	133144	VWA8
chr10	121074717	121075117	-2.39268	4.16e-08	1.92e-06	intron (NM_005308, intron 1 of 15)	intron (NM_005308, intron 1 of 15)	-62567	MIR4681
chr5	123045633	123046033	-2.39169	0.000393859	0.00653893	Intergenic	MER58B|DNA|hAT-Charlie	164722	CSNK1G3
chr5	139124776	139125176	-2.38931	1.15e-14	1.67e-12	intron (NR_105053, intron 1 of 2)	intron (NR_105053, intron 1 of 2)	832	PSD2-AS1
chr15	100076809	100077209	-2.3892	2.64e-08	1.27e-06	Intergenic	Tigger12|DNA|TcMar-Tigger	-28613	MEF2A
chr3	197798776	197799176	-2.38803	4.18e-07	1.51e-05	intron (NR_003291, intron 4 of 9)	intron (NR_003291, intron 4 of 9)	8566	ANKRD18DP
chr13	49721196	49721596	-2.38629	7.22e-24	3.72e-21	intron (NM_014923, intron 6 of 23)	intron (NM_014923, intron 6 of 23)	36943	FNDC3A
chr2	9705558	9705958	-2.3829	2.69e-08	1.29e-06	Intergenic	Intergenic	-9799	ADAM17
chr22	41961535	41961935	-2.38274	2.45e-22	1.1e-19	intron (NM_014460, intron 1 of 3)	intron (NM_014460, intron 1 of 3)	4721	CSDC2
chr16	31284984	31285384	-2.38226	2.1e-06	6.36e-05	intron (NM_001145808, intron 8 of 29)	MLT1H|LTR|ERVL-MaLR	13888	ITGAM
chr18	8665507	8665907	-2.38189	3.46e-05	0.000776591	Intergenic	MER51A|LTR|ERV1	41912	GACAT2
chr1	16502386	16502786	-2.37988	1.65e-31	1.91e-28	Intergenic	Intergenic	-20022	EPHA2
chr11	34296307	34296707	-2.37775	5.64e-27	3.97e-24	intron (NM_145804, intron 1 of 16)	intron (NM_145804, intron 1 of 16)	83050	ABTB2
chr5	14156661	14157061	-2.3775	7.93e-08	3.45e-06	intron (NR_134469, intron 1 of 56)	intron (NR_134469, intron 1 of 56)	13410	TRIO
chr2	101737030	101737430	-2.37517	2.2e-08	1.07e-06	intron (NM_001102426, intron 1 of 19)	intron (NM_001102426, intron 1 of 19)	30679	TBC1D8
chr11	35087054	35087454	-2.37484	6.46e-09	3.54e-07	Intergenic	Intergenic	72325	LOC100507144
chr5	172324713	172325113	-2.37361	5.21e-15	8.17e-13	intron (NM_001031711, intron 3 of 9)	intron (NM_001031711, intron 3 of 9)	-17173	MIR10523
chr5	170024397	170024797	-2.37217	0.00244093	0.030213	intron (NM_014592, intron 1 of 7)	intron (NM_014592, intron 1 of 7)	83877	LOC105377716
chr10	89602811	89603211	-2.372	1.21e-22	5.63e-20	intron (NR_028492, intron 3 of 3)	LTR88b|LTR|Gypsy?	20183	KLLN
chrX	102407091	102407491	-2.37187	8.89e-19	2.5e-16	Intergenic	AluJb|SINE|Alu	-59220	NXF3
chr2	184180220	184180620	-2.37087	0.000237312	0.00425624	Intergenic	MLT1K|LTR|ERVL-MaLR	191249	NUP35
chr3	85536160	85536560	-2.36963	2.85e-10	2.01e-08	intron (NM_001167674, intron 1 of 9)	intron (NM_001167674, intron 1 of 9)	-17849	CADM2
chr20	30930259	30930659	-2.3687	1.28e-11	1.12e-09	Intergenic	MIRb|SINE|MIR	-15688	ASXL1
chr10	95228282	95228682	-2.36562	5.18e-16	9.4e-14	intron (NM_013451, intron 1 of 53)	intron (NM_013451, intron 1 of 53)	13609	MYOF
chr20	43124375	43124775	-2.36535	4.61e-07	1.65e-05	TTS (NM_198941)	TTS (NM_198941)	20061	TTPAL
chr8	143757548	143757948	-2.36496	2e-07	7.88e-06	intron (NR_033343, intron 1 of 2)	intron (NR_033343, intron 1 of 2)	-4165	PSCA
chr8	145022609	145023009	-2.36425	3.8e-10	2.62e-08	intron (NM_000445, intron 2 of 32)	intron (NM_000445, intron 2 of 32)	2285	PLEC
chr5	60746186	60746586	-2.36299	4.61e-09	2.58e-07	intron (NM_020928, intron 1 of 13)	intron (NM_020928, intron 1 of 13)	118301	ZSWIM6
chr1	162660698	162661098	-2.36158	9.51e-23	4.5e-20	intron (NM_001354983, intron 2 of 17)	intron (NM_001354983, intron 2 of 17)	58644	DDR2
chr10	78920348	78920748	-2.35964	1.53e-08	7.71e-07	intron (NM_001322832, intron 5 of 27)	intron (NM_001322832, intron 5 of 27)	19959	KCNMA1-AS2
chr7	105416446	105416846	-2.35961	2.27e-16	4.41e-14	intron (NM_152749, intron 3 of 3)	intron (NM_152749, intron 3 of 3)	-97037	ATXN7L1
chr16	29276564	29276964	-2.35685	2.57e-06	7.56e-05	Intergenic	Intergenic	-36844	SNX29P2
chr1	151949316	151949716	-2.35394	7.66e-16	1.35e-13	Intergenic	Intergenic	16819	S100A10
chr5	141289848	141290248	-2.35107	5.79e-09	3.18e-07	Intergenic	Intergenic	-13388	DELE1
chr13	33825691	33826091	-2.34992	1.6e-16	3.19e-14	intron (NM_001243476, intron 5 of 17)	intron (NM_001243476, intron 5 of 17)	-25800	STARD13-AS
chr20	42646793	42647193	-2.34912	2.17e-08	1.06e-06	intron (NM_001098797, intron 3 of 8)	intron (NM_001098797, intron 3 of 8)	72457	TOX2
chr16	1772137	1772537	-2.349	1.39e-20	4.93e-18	intron (NM_001318852, intron 1 of 31)	intron (NM_001318852, intron 1 of 31)	-12649	MIR3177
chr7	156544013	156544413	-2.34858	4.66e-05	0.00101111	intron (NM_001350953, intron 9 of 17)	L2a|LINE|L2	107718	RNF32
chr2	175041638	175042038	-2.34803	1.4e-05	0.000345517	intron (NM_001011708, intron 3 of 9)	intron (NM_001011708, intron 3 of 9)	71422	OLA1
chr6	37491988	37492388	-2.34737	0.000227116	0.00410165	intron (NR_126057, intron 1 of 3)	intron (NR_126057, intron 1 of 3)	17064	LINC02520
chr12	25611179	25611579	-2.34538	2.18e-07	8.48e-06	Intergenic	L2c|LINE|L2	94838	LMNTD1
chr13	31005599	31005999	-2.34288	0.000193562	0.00356493	Intergenic	Intergenic	9169	UBE2L5
chr11	33712131	33712531	-2.34096	5.19e-06	0.000142518	Intergenic	Intergenic	9955	C11orf91
chr14	59963613	59964013	-2.339	0.000260887	0.00460448	intron (NM_001284204, intron 4 of 5)	intron (NM_001284204, intron 4 of 5)	12578	JKAMP
chr15	71087628	71088028	-2.33694	1.85e-26	1.24e-23	Intergenic	Intergenic	-31931	UACA
chr1	41575525	41575925	-2.33668	3.34e-06	9.59e-05	intron (NM_001172222, intron 4 of 10)	intron (NM_001172222, intron 4 of 10)	51379	SCMH1
chr12	123611026	123611426	-2.33666	1.4e-27	1.04e-24	Intergenic	Intergenic	-16190	PITPNM2
chr3	8911364	8911764	-2.33531	1.13e-06	3.67e-05	Intergenic	L2b|LINE|L2	93592	RAD18
chr1	228122514	228122914	-2.33518	1.42e-07	5.84e-06	intron (NM_003395, intron 1 of 3)	intron (NM_003395, intron 1 of 3)	6670	MIR5008
chr11	69167504	69167904	-2.33437	1.95e-05	0.00046449	Intergenic	MIR|SINE|MIR	-72719	LOC102724265
chr4	39616408	39616808	-2.33316	7.42e-08	3.24e-06	intron (NM_001317896, intron 1 of 5)	intron (NM_001317896, intron 1 of 5)	12133	SMIM14
chr17	15931424	15931824	-2.33194	7.08e-08	3.1e-06	TTS (NM_006311)	TTS (NM_006311)	28486	TTC19
chr11	72411139	72411539	-2.33065	4.97e-06	0.000137104	promoter-TSS (NR_146780)	promoter-TSS (NR_146780)	-180	ARAP1-AS2
chr3	137797818	137798218	-2.33022	2e-06	6.09e-05	intron (NM_001170538, intron 11 of 13)	intron (NM_001170538, intron 11 of 13)	34304	DZIP1L
chr5	158601735	158602135	-2.32168	1.19e-10	9.01e-09	intron (NM_001199381, intron 5 of 10)	intron (NM_001199381, intron 5 of 10)	32721	RNF145
chr18	22906369	22906769	-2.32054	2.32e-09	1.38e-07	intron (NM_001308225, intron 1 of 6)	intron (NM_001308225, intron 1 of 6)	25561	ZNF521
chr19	5173189	5173589	-2.31767	4.09e-09	2.32e-07	Intergenic	Charlie25|DNA|hAT-Charlie	167434	PTPRS
chr6	67297167	67297567	-2.31172	9.79e-08	4.18e-06	Intergenic	Intergenic	799595	SLC25A51P1
chrX	39767507	39767907	-2.31167	1.55e-07	6.32e-06	Intergenic	Intergenic	70892	MIR1587
chr19	34723852	34724252	-2.31069	8.64e-15	1.3e-12	Intergenic	Intergenic	-21407	KIAA0355
chr13	31004367	31004767	-2.3086	0.000587468	0.00914097	TTS (NM_001355247)	TTS (NM_001355247)	7937	UBE2L5
chr9	35924116	35924516	-2.30577	0.000675911	0.0103288	Intergenic	Intergenic	14829	SPAAR
chr19	17218734	17219134	-2.30476	1.44e-16	2.91e-14	intron (NM_004145, intron 2 of 39)	intron (NM_004145, intron 2 of 39)	15889	SNORA118
chr12	118796670	118797070	-2.30395	2.13e-06	6.45e-05	intron (NM_001346488, intron 1 of 21)	intron (NM_001346488, intron 1 of 21)	640	TAOK3
chr7	73129918	73130318	-2.3039	1.72e-09	1.05e-07	intron (NM_004603, intron 1 of 9)	intron (NM_004603, intron 1 of 9)	3881	STX1A
chr2	101741365	101741765	-2.30059	1.91e-06	5.88e-05	intron (NM_001102426, intron 1 of 19)	intron (NM_001102426, intron 1 of 19)	26344	TBC1D8
chr1	59616733	59617133	-2.29846	1.27e-11	1.12e-09	Intergenic	Intergenic	-4454	HSD52
chr15	101667893	101668293	-2.29557	9.08e-21	3.28e-18	Intergenic	LTR67B|LTR|ERVL	124160	CHSY1
chr22	37040249	37040649	-2.29461	4.48e-05	0.00097613	intron (NM_006078, intron 1 of 3)	intron (NM_006078, intron 1 of 3)	58454	CACNG2
chr11	95901773	95902173	-2.2899	8.38e-05	0.00169839	intron (NM_032427, intron 1 of 4)	intron (NM_032427, intron 1 of 4)	-172629	MIR1260B
chr20	50073185	50073585	-2.28902	1.23e-06	3.95e-05	intron (NM_012340, intron 5 of 10)	intron (NM_012340, intron 5 of 10)	-3871	MIR3194
chr2	160256240	160256640	-2.2886	7.59e-14	9.64e-12	intron (NM_001289975, intron 16 of 35)	Tigger15a|DNA|TcMar-Tigger	-113226	WDSUB1
chr16	90086916	90087316	-2.28803	1.75e-27	1.26e-24	promoter-TSS (NM_001288708)	promoter-TSS (NM_001288708)	-577	DBNDD1
chr7	139616230	139616630	-2.28793	4.93e-06	0.000136243	intron (NM_030984, intron 4 of 11)	intron (NM_030984, intron 4 of 11)	87367	TBXAS1
chr3	10233705	10234105	-2.28663	3.9e-07	1.41e-05	intron (NM_001570, intron 2 of 12)	intron (NM_001570, intron 2 of 12)	27302	IRAK2
chr17	43248246	43248646	-2.28645	1.61e-14	2.26e-12	non-coding (NR_135646, exon 1 of 2)	non-coding (NR_135646, exon 1 of 2)	406	LOC105371795
chr5	100161861	100162261	-2.28548	8.18e-10	5.25e-08	intron (NM_005668, intron 4 of 4)	intron (NM_005668, intron 4 of 4)	-9792	MIR548P
chr2	28807054	28807454	-2.28511	0.000177068	0.00329969	intron (NM_153021, intron 25 of 57)	intron (NM_153021, intron 25 of 57)	18030	PLB1
chr7	104865646	104866046	-2.2849	9.37e-08	4.03e-06	intron (NM_001350741, intron 2 of 16)	Helitron3Na_Mam|RC|Helitron	43678	SRPK2
chr20	25117262	25117662	-2.28347	4.01e-06	0.000113099	Intergenic	MLT1F|LTR|ERVL-MaLR	11167	LOC284798
chr3	14185905	14186305	-2.28198	1.94e-07	7.68e-06	TTS (NR_148950)	TTS (NR_148950)	19665	TMEM43
chr15	33752397	33752797	-2.27544	9.49e-06	0.000242777	intron (NM_001036, intron 1 of 103)	intron (NM_001036, intron 1 of 103)	149429	RYR3
chr9	98899558	98899958	-2.27538	3.03e-05	0.000692091	Intergenic	Intergenic	-21065	LOC158434
chr4	151165736	151166136	-2.27498	6.53e-08	2.88e-06	intron (NR_036614, intron 12 of 16)	intron (NR_036614, intron 12 of 16)	166339	DCLK2
chr16	15509095	15509495	-2.27474	0.000157433	0.00296995	Intergenic	Intergenic	-19150	BMERB1
chr7	50602515	50602915	-2.27409	3.78e-06	0.000107267	intron (NR_033845, intron 1 of 4)	intron (NR_033845, intron 1 of 4)	3258	DDC-AS1
chr17	28847312	28847712	-2.2738	5.88e-27	4.08e-24	intron (NM_001007025, intron 8 of 8)	intron (NM_001007025, intron 8 of 8)	43086	GOSR1
chr10	33422916	33423316	-2.27181	2.04e-08	1.01e-06	Intergenic	Intergenic	-17381	IATPR
chr1	1253638	1254038	-2.27147	8.11e-15	1.23e-12	intron (NM_001256463, intron 2 of 14)	AluJb|SINE|Alu	-5892	MIR6727
chr1	44395372	44395772	-2.27098	4.74e-34	7.05e-31	intron (NM_001350619, intron 12 of 12)	intron (NM_001350619, intron 12 of 12)	-3420	ARTN
chr17	4133429	4133829	-2.26461	7.78e-35	1.31e-31	intron (NR_047571, intron 2 of 23)	intron (NR_047571, intron 2 of 23)	33513	ANKFY1
chr17	64429220	64429620	-2.26414	7.71e-20	2.46e-17	intron (NM_002737, intron 2 of 16)	(CCCCAG)n|Simple_repeat|Simple_repeat	-16448	PRKCA-AS1
chr5	37668597	37668997	-2.26234	2.65e-29	2.46e-26	intron (NM_001345999, intron 9 of 16)	intron (NM_001345999, intron 9 of 16)	166127	GDNF
chr21	22426511	22426911	-2.2618	7.4e-13	7.86e-11	intron (NM_001352595, intron 1 of 14)	intron (NM_001352595, intron 1 of 14)	55984	NCAM2
chr9	95860859	95861259	-2.25805	3.18e-37	7.87e-34	intron (NR_134468, intron 1 of 4)	intron (NR_134468, intron 1 of 4)	2560	CARD19
chr13	97993467	97993867	-2.25565	2.84e-08	1.36e-06	intron (NM_207304, intron 3 of 6)	intron (NM_207304, intron 3 of 6)	-92756	RAP2A
chr13	97947932	97948332	-2.25338	0.000729389	0.0110102	intron (NM_207304, intron 2 of 6)	intron (NM_207304, intron 2 of 6)	73545	MBNL2
chr6	44009241	44009641	-2.25329	3.35e-20	1.11e-17	intron (NR_125864, intron 1 of 4)	intron (NR_125864, intron 1 of 4)	32948	LOC101929705
chr12	2722869	2723269	-2.25003	4.86e-05	0.00104697	intron (NM_001129846, intron 29 of 45)	intron (NM_001129846, intron 29 of 45)	58317	CACNA1C-AS2
chr1	43432745	43433145	-2.24891	9.27e-06	0.000238113	intron (NR_033967, intron 1 of 3)	intron (NR_033967, intron 1 of 3)	8225	SLC2A1-AS1
chr3	15316863	15317263	-2.24869	1.03e-07	4.36e-06	intron (NM_004844, intron 3 of 8)	intron (NM_004844, intron 3 of 8)	21372	SH3BP5-AS1
chr15	67397667	67398067	-2.24803	1.09e-10	8.27e-09	intron (NM_005902, intron 1 of 8)	intron (NM_005902, intron 1 of 8)	-20187	SMAD3
chr20	9015766	9016166	-2.24782	4.23e-31	4.68e-28	Intergenic	AluJr|SINE|Alu	-33735	PLCB4
chr10	105032807	105033207	-2.24537	7.02e-10	4.57e-08	Intergenic	Intergenic	-3888	INA
chr6	134858244	134858644	-2.24314	9.4e-09	4.96e-07	intron (NR_125856, intron 1 of 2)	intron (NR_125856, intron 1 of 2)	2699	LOC101928304
chr9	127153073	127153473	-2.24223	8.3e-34	1.17e-30	intron (NM_002799, intron 5 of 7)	intron (NM_002799, intron 5 of 7)	24448	PSMB7
chr5	170041809	170042209	-2.24211	1.24e-10	9.33e-09	intron (NM_014592, intron 1 of 7)	AluSx1|SINE|Alu	66465	LOC105377716
chr3	15342032	15342432	-2.24171	7.68e-06	0.000200786	intron (NM_004844, intron 3 of 8)	intron (NM_004844, intron 3 of 8)	31861	SH3BP5
chr8	126676692	126677092	-2.24063	9.49e-06	0.000242748	Intergenic	Intergenic	232441	TRIB1
chr1	144010609	144011009	-2.23937	1.43e-12	1.45e-10	Intergenic	Intergenic	-95962	FAM72D
chr22	41107538	41107938	-2.23827	3.77e-37	8.91e-34	Intergenic	LTR81A|LTR|Gypsy	32556	MCHR1
chr5	172204449	172204849	-2.23487	1.35e-06	4.31e-05	Intergenic	Intergenic	-6451	DUSP1
chr4	129744086	129744486	-2.22883	7.01e-05	0.00144703	intron (NM_001287443, intron 1 of 10)	intron (NM_001287443, intron 1 of 10)	11287	JADE1
chr17	33390543	33390943	-2.22721	1.04e-16	2.17e-14	promoter-TSS (NM_001017368)	promoter-TSS (NM_001017368)	-17	RFFL
chr1	24691523	24691923	-2.227	3.34e-05	0.000753223	TTS (NM_198174)	TTS (NM_198174)	42193	GRHL3
chr5	68745921	68746321	-2.22466	0.00104683	0.0149439	Intergenic	Intergenic	35178	MARVELD2
chr17	54993124	54993524	-2.22372	5.27e-13	5.76e-11	Intergenic	Intergenic	-1914	TRIM25
chr6	43064405	43064805	-2.22349	9.74e-45	5.63e-41	intron (NM_001270398, intron 1 of 19)	intron (NM_001270398, intron 1 of 19)	20053	PTK7
chr21	46783905	46784305	-2.22201	3.94e-33	5.26e-30	Intergenic	Intergenic	-22200	LINC00316
chr2	20784228	20784628	-2.2217	2.74e-07	1.04e-05	Intergenic	Intergenic	7880	HS1BP3-IT1
chr19	50296660	50297060	-2.22125	2.97e-07	1.11e-05	intron (NM_130787, intron 6 of 22)	L2b|LINE|L2	1737	MIR6799
chr16	9171054	9171454	-2.22087	8.54e-14	1.06e-11	Intergenic	Intergenic	-14247	C16orf72
chrX	53009610	53010010	-2.21803	2.47e-08	1.2e-06	intron (NM_001242492, intron 1 of 4)	intron (NM_001242492, intron 1 of 4)	14841	FAM156A
chr6	158034348	158034748	-2.21799	2.84e-10	2.01e-08	intron (NM_153746, intron 3 of 8)	intron (NM_153746, intron 3 of 8)	84384	MIR3692
chr2	72006200	72006600	-2.21796	1.13e-15	1.96e-13	Intergenic	Intergenic	312571	DYSF
chr20	30398195	30398595	-2.21586	2.94e-08	1.4e-06	Intergenic	Intergenic	-8783	MYLK2
chr19	49071642	49072042	-2.20886	2.16e-07	8.44e-06	intron (NM_177973, intron 1 of 6)	intron (NM_177973, intron 1 of 6)	-7151	SULT2B1
chr17	19312830	19313230	-2.20582	1.77e-05	0.000426332	Intergenic	MIRb|SINE|MIR	-1515	RNF112
chr1	46648895	46649295	-2.20493	3.19e-09	1.84e-07	intron (NM_005727, intron 3 of 8)	intron (NM_005727, intron 3 of 8)	-6935	P3R3URF
chr17	19257394	19257794	-2.20247	0.00117187	0.0164492	intron (NM_001368769, intron 3 of 6)	L1ME2z|LINE|L1	8442	B9D1
chr22	40905666	40906066	-2.20235	7.76e-11	6.06e-09	intron (NM_001282661, intron 3 of 13)	intron (NM_001282661, intron 3 of 13)	-11938	MRTFA-AS1
chr6	52368689	52369089	-2.202	8.85e-18	2.14e-15	intron (NM_012288, intron 10 of 10)	intron (NM_012288, intron 10 of 10)	72969	TRAM2
chr11	34353057	34353457	-2.19995	2.99e-06	8.67e-05	intron (NM_145804, intron 1 of 16)	intron (NM_145804, intron 1 of 16)	26300	ABTB2
chr5	134582600	134583000	-2.19765	6.67e-05	0.00138678	intron (NR_037895, intron 2 of 3)	intron (NR_037895, intron 2 of 3)	1067	C5orf66-AS2
chrX	153770128	153770528	-2.19747	3.8e-09	2.17e-07	promoter-TSS (NM_001321396)	promoter-TSS (NM_001321396)	-99	IKBKG
chr2	127822288	127822688	-2.19471	2.14e-10	1.55e-08	intron (NM_004305, intron 6 of 14)	intron (NM_004305, intron 6 of 14)	17153	BIN1
chr12	31731422	31731822	-2.19408	1.01e-05	0.000257072	intron (NM_001308339, intron 1 of 22)	intron (NM_001308339, intron 1 of 22)	-11235	DENND5B-AS1
chr17	17894274	17894674	-2.19342	5.82e-07	2.03e-05	intron (NM_031294, intron 5 of 13)	intron (NM_031294, intron 5 of 13)	18298	DRC3
chr12	126854563	126854963	-2.19328	5.66e-05	0.00120053	Intergenic	Intergenic	-55929	LINC02350
chr17	43370767	43371167	-2.18873	1.09e-08	5.69e-07	intron (NM_003954, intron 1 of 15)	intron (NM_003954, intron 1 of 15)	23419	MAP3K14
chr22	24123691	24124091	-2.18831	9.87e-06	0.000251664	intron (NR_133013, intron 6 of 7)	MIRb|SINE|MIR	-5262	SMARCB1
chr1	95468071	95468471	-2.18821	7.43e-07	2.53e-05	intron (NR_131032, intron 2 of 2)	intron (NR_131032, intron 2 of 2)	-58881	LOC101928098
chr15	90708922	90709322	-2.18807	1.1e-22	5.15e-20	Intergenic	Intergenic	-19030	SEMA4B
chr18	56116708	56117108	-2.18725	1.25e-07	5.23e-06	Intergenic	Intergenic	-1398	MIR122
chr16	57411838	57412238	-2.18616	5.76e-11	4.59e-09	intron (NM_001304392, intron 1 of 1)	intron (NM_001304392, intron 1 of 1)	5636	CX3CL1
chr1	60196575	60196975	-2.18232	0.000962	0.0139161	intron (NM_001244714, intron 12 of 13)	L2c|LINE|L2	2193	MIR4711
chr19	18484598	18484998	-2.18032	1.81e-12	1.81e-10	Intergenic	Intergenic	-12170	GDF15
chr1	151284006	151284406	-2.17779	3.67e-06	0.000104216	intron (NM_001369623, intron 2 of 11)	intron (NM_001369623, intron 2 of 11)	15686	PI4KB
chrX	108957617	108958017	-2.17734	5.45e-09	3.02e-07	intron (NM_004458, intron 1 of 15)	Tigger3|DNA|TcMar-Tigger	-17923	LOC105373311
chr11	19701715	19702115	-2.17505	6.35e-06	0.000170195	intron (NM_001111018, intron 1 of 37)	intron (NM_001111018, intron 1 of 37)	-32468	NAV2
chr16	57668171	57668571	-2.17379	1.09e-06	3.55e-05	intron (NM_001145772, intron 1 of 14)	intron (NM_001145772, intron 1 of 14)	-5033	ADGRG1
chr16	66614439	66614839	-2.16993	4.56e-05	0.000991808	intron (NM_144673, intron 2 of 3)	MIRb|SINE|MIR	1273	CMTM2
chr11	12715158	12715558	-2.16813	1.61e-05	0.000391857	intron (NM_021961, intron 2 of 12)	intron (NM_021961, intron 2 of 12)	19390	TEAD1
chr10	95218589	95218989	-2.168	2.64e-10	1.88e-08	intron (NM_013451, intron 1 of 53)	intron (NM_013451, intron 1 of 53)	23302	MYOF
chr1	21640994	21641394	-2.16622	6.07e-14	7.96e-12	intron (NM_001113348, intron 1 of 18)	intron (NM_001113348, intron 1 of 18)	21411	LOC100506801
chr19	44269298	44269698	-2.16369	1.64e-09	1e-07	Intergenic	Intergenic	-10384	SMG9
chr5	35877032	35877432	-2.16247	0.000161527	0.00303727	non-coding (NR_120485, exon 6 of 6)	non-coding (NR_120485, exon 6 of 6)	20239	IL7R
chr12	31671613	31672013	-2.15944	8.53e-07	2.85e-05	intron (NM_001308339, intron 1 of 22)	intron (NM_001308339, intron 1 of 22)	-71044	DENND5B-AS1
chr12	100304845	100305245	-2.15867	7.44e-16	1.32e-13	intron (NM_001352188, intron 1 of 26)	intron (NM_001352188, intron 1 of 26)	73387	ANKS1B
chr19	18475825	18476225	-2.1577	3.7e-11	3.02e-09	non-coding (NR_138029, exon 6 of 6)	non-coding (NR_138029, exon 6 of 6)	-20943	GDF15
chr1	15206900	15207300	-2.15674	1.31e-05	0.000325853	intron (NM_201628, intron 1 of 14)	MLT1G|LTR|ERVL-MaLR	-43525	KAZN
chr17	33915518	33915918	-2.15461	3.31e-20	1.1e-17	intron (NM_001282, intron 1 of 20)	intron (NM_001282, intron 1 of 20)	1377	AP2B1
chr2	202929048	202929448	-2.15191	0.000884218	0.0129712	Intergenic	Intergenic	-8730	KIAA2012
chr1	170677125	170677525	-2.15097	5.64e-15	8.82e-13	intron (NM_006902, intron 1 of 4)	intron (NM_006902, intron 1 of 4)	44053	PRRX1
chr19	42617793	42618193	-2.14933	1.28e-09	7.95e-08	intron (NM_002698, intron 5 of 13)	intron (NM_002698, intron 5 of 13)	18605	POU2F2
chr1	236073832	236074232	-2.14839	2.27e-06	6.81e-05	Intergenic	Intergenic	-27019	LYST
chr10	78916225	78916625	-2.14783	2.69e-06	7.87e-05	intron (NM_001322832, intron 5 of 27)	LTR8A|LTR|ERV1	15836	KCNMA1-AS2
chr1	150033581	150033981	-2.14653	1.46e-36	2.91e-33	Intergenic	LTR47B|LTR|ERVL	-5658	VPS45
chr12	46547904	46548304	-2.14478	8.99e-29	7.8e-26	Intergenic	Intergenic	112195	SLC38A1
chr8	11711425	11711825	-2.1445	5.76e-08	2.57e-06	intron (NM_001908, intron 1 of 9)	intron (NM_001908, intron 1 of 9)	13971	CTSB
chr13	47378472	47378872	-2.14444	0.000941377	0.0136672	Intergenic	MLT1G|LTR|ERVL-MaLR	-7376	ESD
chr11	35200515	35200915	-2.14405	4.31e-08	1.99e-06	intron (NM_001001392, intron 2 of 3)	intron (NM_001001392, intron 2 of 3)	16218	SNORD164
chr6	150176064	150176464	-2.14399	1.13e-05	0.000283872	intron (NM_032832, intron 1 of 6)	PABL_B|LTR|ERV1	-8370	RAET1E-AS1
chr22	43084415	43084815	-2.14386	1.84e-22	8.31e-20	Intergenic	Intergenic	32261	A4GALT
chr8	37915391	37915791	-2.14368	1.78e-07	7.11e-06	intron (NM_004095, intron 2 of 2)	intron (NM_004095, intron 2 of 2)	27539	EIF4EBP1
chr12	123371869	123372269	-2.14261	5.58e-08	2.49e-06	intron (NM_024667, intron 1 of 3)	L2b|LINE|L2	8602	VPS37B
chr1	208259825	208260225	-2.14221	9.47e-11	7.25e-09	intron (NM_025179, intron 9 of 31)	intron (NM_025179, intron 9 of 31)	157704	PLXNA2
chr15	56199964	56200364	-2.14171	1.04e-07	4.4e-06	intron (NM_006154, intron 5 of 28)	intron (NM_006154, intron 5 of 28)	9165	NEDD4
chr19	50507164	50507564	-2.14145	2.66e-06	7.8e-05	intron (NM_001308420, intron 5 of 12)	intron (NM_001308420, intron 5 of 12)	21265	VRK3
chr3	72640680	72641080	-2.1387	0.000908081	0.0132827	Intergenic	Intergenic	72520	LOC105377162
chr19	4813028	4813428	-2.13837	1.95e-16	3.82e-14	Intergenic	Intergenic	18526	TICAM1
chr20	50331657	50332057	-2.13755	1.88e-30	1.91e-27	intron (NM_006045, intron 3 of 27)	intron (NM_006045, intron 3 of 27)	53072	ATP9A
chr12	6338943	6339343	-2.13701	0.000109561	0.00216248	intron (NM_001330312, intron 2 of 7)	intron (NM_001330312, intron 2 of 7)	29577	CD9
chr4	153180099	153180499	-2.1339	3.83e-05	0.000851014	Intergenic	Intergenic	-78508	FBXW7-AS1
chrX	149117989	149118389	-2.13036	3.42e-06	9.79e-05	intron (NR_027456, intron 7 of 11)	MER68B|LTR|ERVL	11423	LINC00894
chr2	106026200	106026600	-2.12741	6.03e-06	0.000162715	intron (NM_201557, intron 1 of 5)	intron (NM_201557, intron 1 of 5)	-10276	FHL2
chr17	78759241	78759641	-2.12701	8.5e-10	5.43e-08	intron (NM_001163034, intron 6 of 29)	MER65C|LTR|ERV1	19991	LOC101928855
chr10	76897780	76898180	-2.12689	1.62e-05	0.000393246	intron (NM_144660, intron 1 of 4)	LTR67B|LTR|ERVL	26566	SAMD8
chr14	61499783	61500183	-2.12619	1.98e-06	6.03e-05	intron (NR_033344, intron 6 of 16)	intron (NR_033344, intron 6 of 16)	-51575	TRMT5
chr2	46165927	46166327	-2.12179	6.37e-21	2.33e-18	intron (NM_005400, intron 2 of 14)	intron (NM_005400, intron 2 of 14)	287313	PRKCE
chr10	101766078	101766478	-2.1208	7.5e-23	3.62e-20	intron (NM_015221, intron 1 of 16)	L2a|LINE|L2	3426	DNMBP
chr12	26844468	26844868	-2.11952	9.08e-07	3.02e-05	intron (NM_002223, intron 10 of 56)	intron (NM_002223, intron 10 of 56)	141459	ITPR2
chr1	29298857	29299257	-2.11914	0.000552949	0.00866622	intron (NM_001166006, intron 1 of 14)	intron (NM_001166006, intron 1 of 14)	57969	EPB41
chr5	10310455	10310855	-2.1191	7.8e-37	1.62e-33	Intergenic	Intergenic	-2641	CMBL
chr20	43965270	43965670	-2.11855	8.61e-09	4.59e-07	intron (NM_002999, intron 1 of 4)	intron (NM_002999, intron 1 of 4)	11594	SDC4
chr2	235473472	235473872	-2.118	0.00159472	0.021088	Intergenic	Intergenic	-67947	ARL4C
chr21	22442910	22443310	-2.11589	7.03e-08	3.09e-06	intron (NM_001352595, intron 1 of 14)	intron (NM_001352595, intron 1 of 14)	72383	NCAM2
chr5	77310544	77310944	-2.11565	1.76e-07	7.05e-06	intron (NM_003664, intron 26 of 26)	intron (NM_003664, intron 26 of 26)	56673	LOC101929154
chr17	38270723	38271123	-2.11372	3.8e-16	7.02e-14	Intergenic	Intergenic	-7301	MSL1
chr7	105705312	105705712	-2.11206	2.49e-14	3.39e-12	Intergenic	Intergenic	47246	SYPL1
chr3	15810460	15810860	-2.11109	3.53e-06	0.000100842	intron (NM_001349281, intron 3 of 27)	intron (NM_001349281, intron 3 of 27)	-12606	ANKRD28
chr14	53301206	53301606	-2.11085	0.000329031	0.00561672	Intergenic	Intergenic	-43081	GNPNAT1
chr11	107561733	107562133	-2.10793	0.000589992	0.00917201	Intergenic	L1MEg|LINE|L1	20849	SLN
chr11	122106339	122106739	-2.10606	6.92e-09	3.77e-07	intron (NR_137192, intron 2 of 3)	intron (NR_137192, intron 2 of 3)	-32722	MIR100HG
chr22	40894452	40894852	-2.10299	0.000208707	0.00379553	intron (NM_001282661, intron 3 of 13)	L2a|LINE|L2	-23152	MRTFA-AS1
chr11	110228011	110228411	-2.09988	6.92e-14	8.92e-12	intron (NR_135100, intron 1 of 3)	intron (NR_135100, intron 1 of 3)	2372	LINC02732
chr6	130070849	130071249	-2.09948	6.56e-06	0.000175279	Intergenic	MIR3|SINE|MIR	-39727	ARHGAP18
chr20	2111970	2112370	-2.09871	0.00243376	0.0301457	intron (NM_080836, intron 3 of 3)	Tigger3|DNA|TcMar-Tigger	29697	STK35
chr1	7569707	7570107	-2.09732	1.43e-05	0.000351231	intron (NM_001349609, intron 6 of 22)	intron (NM_001349609, intron 6 of 22)	-120093	LOC102725193
chr9	3932537	3932937	-2.09692	8.81e-05	0.0017763	intron (NM_001042413, intron 5 of 10)	intron (NM_001042413, intron 5 of 10)	34091	GLIS3-AS1
chr1	111771066	111771466	-2.09486	1.02e-43	4.08e-40	intron (NM_001025197, intron 1 of 9)	intron (NM_001025197, intron 1 of 9)	931	CHI3L2
chr15	67399247	67399647	-2.09442	8.98e-28	6.87e-25	intron (NM_005902, intron 1 of 8)	L2a|LINE|L2	-18607	SMAD3
chr5	1470064	1470464	-2.08951	2.15e-08	1.06e-06	intron (NM_024830, intron 12 of 13)	intron (NM_024830, intron 12 of 13)	-24709	SLC6A3
chr10	78923729	78924129	-2.08915	4.66e-07	1.66e-05	intron (NM_001322832, intron 5 of 27)	intron (NM_001322832, intron 5 of 27)	23340	KCNMA1-AS2
chr16	73206477	73206877	-2.08846	2.24e-07	8.7e-06	Intergenic	Intergenic	-28331	C16orf47
chr17	64402093	64402493	-2.08812	2.12e-05	0.000500061	intron (NR_110822, intron 3 of 3)	intron (NR_110822, intron 3 of 3)	10679	PRKCA-AS1
chr2	71970118	71970518	-2.08632	1.19e-21	4.98e-19	Intergenic	Intergenic	276489	DYSF
chr2	87064812	87065212	-2.08493	3.56e-06	0.000101532	TTS (NM_004931)	TTS (NM_004931)	-23936	ANAPC1P1
chr2	234259363	234259763	-2.08359	4.38e-44	1.9e-40	Intergenic	Intergenic	-3577	DGKD
chr11	9587508	9587908	-2.08341	3.21e-05	0.000726907	Intergenic	Intergenic	-7509	WEE1
chr6	52403443	52403843	-2.08233	2.73e-06	7.98e-05	intron (NM_012288, intron 1 of 10)	MER82|DNA|TcMar-Tigger	38215	TRAM2
chr10	52897822	52898222	-2.08181	0.00107875	0.0153251	intron (NM_006258, intron 1 of 17)	intron (NM_006258, intron 1 of 17)	63775	PRKG1
chr6	4723847	4724247	-2.0812	1.03e-12	1.07e-10	intron (NM_001368125, intron 2 of 8)	intron (NM_001368125, intron 2 of 8)	17675	CDYL
chr1	218633557	218633957	-2.0802	0.000120086	0.00233654	intron (NR_031644, intron 2 of 6)	intron (NR_031644, intron 2 of 6)	17789	TGFB2-OT1
chr22	45933637	45934037	-2.07983	2.41e-09	1.43e-07	intron (NM_006485, intron 8 of 14)	intron (NM_006485, intron 8 of 14)	35074	FBLN1
chr1	44261886	44262286	-2.07859	3.25e-06	9.36e-05	intron (NM_174965, intron 3 of 6)	L1MD2|LINE|L1	-42208	MIR6079
chr17	79961608	79962008	-2.07822	1.83e-12	1.82e-10	intron (NR_045351, intron 6 of 14)	CpG	18946	CENPX
chr4	7859017	7859417	-2.07815	1.86e-05	0.000446072	intron (NM_198595, intron 3 of 16)	Plat_L3|LINE|CR1	14818
chr20	43972770	43973170	-2.0772	1.64e-13	1.94e-11	intron (NM_002999, intron 1 of 4)	intron (NM_002999, intron 1 of 4)	4094	SDC4
chr15	101826999	101827399	-2.07694	0.000415059	0.00682775	non-coding (NR_135506, exon 3 of 6)	non-coding (NR_135506, exon 3 of 6)	8254	SNRPA1
chr3	103998356	103998756	-2.07641	6.27e-10	4.13e-08	Intergenic	HUERS-P3b-int|LTR|ERV1	-755596	MIR548AB
chr9	127105172	127105572	-2.07337	8e-19	2.29e-16	intron (NM_014397, intron 8 of 9)	intron (NM_014397, intron 8 of 9)	-10380	LOC100129034
chr17	64505506	64505906	-2.06993	2.92e-07	1.1e-05	intron (NM_002737, intron 3 of 16)	MLT2B4|LTR|ERVL	-92734	PRKCA-AS1
chr19	11207153	11207553	-2.06829	3.97e-18	1.02e-15	intron (NM_001195803, intron 1 of 15)	MLT1F1|LTR|ERVL-MaLR	-7018
chr6	56579660	56580060	-2.06476	1.68e-13	1.97e-11	intron (NM_001144769, intron 5 of 96)	L2a|LINE|L2	-72173	DST
chr7	97983768	97984168	-2.06381	1.67e-14	2.34e-12	intron (NM_018842, intron 3 of 13)	intron (NM_018842, intron 3 of 13)	46434	BAIAP2L1
chr12	118490224	118490624	-2.06338	4.74e-07	1.69e-05	intron (NM_001278557, intron 1 of 8)	intron (NM_001278557, intron 1 of 8)	8592	WSB2
chr1	244402701	244403101	-2.06027	4.79e-06	0.000132904	Intergenic	Intergenic	-113036	C1orf100
chr18	59973788	59974188	-2.06002	0.000334541	0.00570144	non-coding (NR_144404, exon 29 of 29)	non-coding (NR_144404, exon 29 of 29)	-18532	TNFRSF11A
chrX	109453835	109454235	-2.05967	7.62e-25	4.31e-22	intron (NM_015365, intron 3 of 5)	intron (NM_015365, intron 3 of 5)	14253	SNORD96B
chr3	9003886	9004286	-2.05965	2.15e-19	6.63e-17	intron (NM_020165, intron 1 of 12)	intron (NM_020165, intron 1 of 12)	1070	RAD18
chr8	15503163	15503563	-2.05863	5.61e-05	0.00119153	intron (NM_178234, intron 2 of 9)	intron (NM_178234, intron 2 of 9)	105591	TUSC3
chr19	13840672	13841072	-2.058	1.56e-10	1.16e-08	Intergenic	MER95|LTR|ERV	-1694	CCDC130
chr3	196377762	196378162	-2.05652	0.000258357	0.00456701	intron (NM_198565, intron 1 of 2)	intron (NM_198565, intron 1 of 2)	11397	NRROS
chr4	96336433	96336833	-2.05637	5.2e-15	8.17e-13	intron (NM_003728, intron 1 of 15)	intron (NM_003728, intron 1 of 15)	133491	UNC5C
chr1	28742957	28743357	-2.05603	8.35e-06	0.00021643	intron (NM_001048183, intron 2 of 13)	intron (NM_001048183, intron 2 of 13)	-21504	PHACTR4
chr9	111774617	111775017	-2.05566	7.91e-24	4.04e-21	intron (NM_003798, intron 1 of 18)	intron (NM_003798, intron 1 of 18)	962	CTNNAL1
chrX	23916706	23917106	-2.05501	9.06e-13	9.47e-11	intron (NM_024122, intron 1 of 8)	intron (NM_024122, intron 1 of 8)	9149	APOO
chr2	81885348	81885748	-2.05446	2.32e-11	1.96e-09	Intergenic	LTR10F|LTR|ERV1	-191478	LINC01815
chr12	104671155	104671555	-2.05428	5.73e-07	2e-05	intron (NM_001093771, intron 3 of 16)	AluJb|SINE|Alu	-9455	TXNRD1
chr12	19584730	19585130	-2.05378	0.000836021	0.0123477	Intergenic	LTR88b|LTR|Gypsy?	-7496	AEBP2
chrX	23915678	23916078	-2.05244	2.48e-17	5.65e-15	intron (NM_024122, intron 1 of 8)	AluJb|SINE|Alu	10177	APOO
chr14	100224794	100225194	-2.0521	1.33e-07	5.51e-06	Intergenic	Intergenic	-34756	EML1
chr9	107755627	107756027	-2.05151	2.76e-24	1.47e-21	Intergenic	Intergenic	-65391	ABCA1
chr15	93347106	93347506	-2.05125	4.8e-05	0.0010363	Intergenic	Intergenic	8592	ASB9P1
chr4	41412119	41412519	-2.05084	4.9e-08	2.22e-06	intron (NM_001330791, intron 1 of 25)	intron (NM_001330791, intron 1 of 25)	49495	LIMCH1
chr11	86343809	86344209	-2.04892	3.53e-07	1.29e-05	intron (NM_001014811, intron 1 of 13)	intron (NM_001014811, intron 1 of 13)	39231	ME3
chr10	33432127	33432527	-2.04523	0.000294977	0.00510234	Intergenic	Intergenic	-26592	IATPR
chr13	45229691	45230091	-2.04464	2.93e-15	4.75e-13	intron (NR_149082, intron 2 of 3)	intron (NR_149082, intron 2 of 3)	15386	LINC00407
chr3	8978947	8979347	-2.04392	2.83e-17	6.41e-15	intron (NM_020165, intron 6 of 12)	intron (NM_020165, intron 6 of 12)	26009	RAD18
chr15	33197627	33198027	-2.04391	5.66e-07	1.98e-05	intron (NM_001103184, intron 8 of 16)	intron (NM_001103184, intron 8 of 16)	162548	FMN1
chr5	154093161	154093561	-2.04099	1.14e-10	8.64e-09	intron (NM_001367717, intron 1 of 18)	intron (NM_001367717, intron 1 of 18)	958	LARP1
chr14	64331034	64331434	-2.04075	5.88e-08	2.62e-06	intron (NM_015180, intron 1 of 114)	intron (NM_015180, intron 1 of 114)	11512	SYNE2
chr2	174869910	174870310	-2.04067	1.54e-05	0.000377476	Intergenic	Intergenic	-19898	LINC01960
chr3	196006230	196006630	-2.04064	9.79e-09	5.14e-07	intron (NM_001312673, intron 1 of 8)	intron (NM_001312673, intron 1 of 8)	8167	PCYT1A
chr14	102438698	102439098	-2.04037	3.21e-13	3.61e-11	intron (NM_001376, intron 1 of 77)	intron (NM_001376, intron 1 of 77)	7988	DYNC1H1
chr4	41408206	41408606	-2.04028	6.9e-16	1.22e-13	intron (NM_001330791, intron 1 of 25)	intron (NM_001330791, intron 1 of 25)	45582	LIMCH1
chr17	28699758	28700158	-2.03857	2.66e-06	7.79e-05	Intergenic	Intergenic	-5987	CPD
chr9	133700416	133700816	-2.03276	6.01e-21	2.23e-18	intron (NM_007313, intron 1 of 10)	intron (NM_007313, intron 1 of 10)	-10025	ABL1
chr7	128972526	128972926	-2.03263	0.00121327	0.0169561	intron (NM_001130720, intron 1 of 16)	intron (NM_001130720, intron 1 of 16)	-35495	AHCYL2
chr22	29984141	29984541	-2.03252	8.92e-06	0.000229802	Intergenic	MLT1F|LTR|ERVL-MaLR	-7239	NIPSNAP1
chr9	79450856	79451256	-2.03021	1.66e-28	1.37e-25	intron (NR_131751, intron 3 of 15)	intron (NR_131751, intron 3 of 15)	69947	PRUNE2
chr10	25186229	25186629	-2.0291	3.73e-08	1.75e-06	intron (NM_020200, intron 3 of 8)	intron (NM_020200, intron 3 of 8)	55106	PRTFDC1
chr11	62747558	62747958	-2.02857	0.00086689	0.0127493	intron (NM_004790, intron 6 of 9)	LTR89|LTR|ERVL?	4681	SLC22A6
chr7	71098389	71098789	-2.02614	6.73e-10	4.4e-08	intron (NM_022479, intron 6 of 10)	intron (NM_022479, intron 6 of 10)	-325833	MIR3914-1
chr4	154311472	154311872	-2.02541	2.48e-06	7.35e-05	intron (NR_045605, intron 6 of 9)	intron (NR_045605, intron 6 of 9)	45832	MND1
chr14	58549161	58549561	-2.02512	2.76e-05	0.000634157	intron (NM_001001872, intron 5 of 7)	intron (NM_001001872, intron 5 of 7)	69570	ARMH4
chr20	42473425	42473825	-2.02475	3.87e-06	0.000109314	Intergenic	MLT1D|LTR|ERVL-MaLR	-49733	LINC01728
chr6	56755385	56755785	-2.02402	0.00446845	0.0498978	intron (NM_001144769, intron 3 of 96)	intron (NM_001144769, intron 3 of 96)	-38871	DST
chr5	71577538	71577938	-2.02318	1.29e-12	1.32e-10	intron (NM_001286748, intron 4 of 11)	intron (NM_001286748, intron 4 of 11)	38329	MRPS27
chr17	42209838	42210238	-2.02316	1.97e-07	7.8e-06	Intergenic	Intergenic	-9029	HDAC5
chr2	239772853	239773253	-2.02241	6.34e-30	6.23e-27	intron (NM_001271893, intron 1 of 1)	intron (NM_001271893, intron 1 of 1)	16327	TWIST2
chr1	231531314	231531714	-2.02126	8.87e-05	0.0017878	intron (NM_022051, intron 1 of 4)	MER5A1|DNA|hAT-Charlie	29276	EGLN1
chr11	35025199	35025599	-2.02109	8.59e-06	0.000222012	Intergenic	Intergenic	62015	MIR1343
chr6	7267686	7268086	-2.0185	9.51e-05	0.00189954	Intergenic	MER5A|DNA|hAT-Charlie	45546	SSR1
chr20	50182216	50182616	-2.01704	6.31e-21	2.33e-18	Intergenic	Intergenic	-3038	NFATC2
chr2	128171558	128171958	-2.01656	2.73e-31	3.09e-28	Intergenic	L1ME1|LINE|L1	-4238	PROC
chr21	30590234	30590634	-2.01635	2.65e-08	1.28e-06	intron (NR_027072, intron 1 of 1)	L2b|LINE|L2	24619	LINC00189
chr2	27929108	27929508	-2.01461	2.37e-05	0.000553609	non-coding (NR_135200, exon 2 of 2)	non-coding (NR_135200, exon 2 of 2)	9291	LINC01460
chr16	48157027	48157427	-2.0146	0.000913264	0.013339	intron (NM_033226, intron 10 of 28)	MIR3|SINE|MIR	23454	ABCC12
chr4	40256550	40256950	-2.00914	4.94e-08	2.24e-06	Intergenic	Intergenic	-52452	LINC02265
chr11	68933990	68934390	-2.00878	4.84e-18	1.22e-15	intron (NR_104161, intron 2 of 2)	intron (NR_104161, intron 2 of 2)	4840	LOC338694
chr10	53210014	53210414	-2.00833	5.32e-13	5.79e-11	intron (NM_001098512, intron 2 of 17)	MamSINE1|SINE|tRNA	150881	MIR605
chr6	108942294	108942694	-2.00827	7.3e-05	0.0014995	intron (NM_001455, intron 1 of 2)	intron (NM_001455, intron 1 of 2)	60374	FOXO3
chr10	53287615	53288015	-2.0047	5.23e-07	1.84e-05	intron (NM_001098512, intron 3 of 17)	intron (NM_001098512, intron 3 of 17)	171540	CSTF2T
chr20	9002350	9002750	-2.00371	9.85e-05	0.00196012	Intergenic	Intergenic	-47151	PLCB4
chr10	105668032	105668432	-2.00336	2.29e-16	4.43e-14	intron (NM_024928, intron 3 of 9)	intron (NM_024928, intron 3 of 9)	9710	STN1
chr17	25879379	25879779	-2.00276	3.72e-05	0.000828387	intron (NM_014238, intron 3 of 20)	intron (NM_014238, intron 3 of 20)	-78635	LGALS9
chr17	78865082	78865482	-2.0026	3.84e-10	2.64e-08	intron (NM_020761, intron 17 of 33)	intron (NM_020761, intron 17 of 33)	79731	LOC400627
chr5	100156731	100157131	-2.00177	4.28e-08	1.97e-06	intron (NM_005668, intron 4 of 4)	intron (NM_005668, intron 4 of 4)	-4662	MIR548P
chr2	74967866	74968266	-1.99973	2.12e-08	1.04e-06	Intergenic	Intergenic	86692	SEMA4F
chr22	43004879	43005279	-1.99951	5.14e-26	3.26e-23	intron (NR_103820, intron 1 of 8)	intron (NR_103820, intron 1 of 8)	5810	POLDIP3
chr3	159514509	159514909	-1.99855	6.4e-06	0.000171421	intron (NM_001197114, intron 4 of 9)	intron (NM_001197114, intron 4 of 9)	-28308	IQCJ-SCHIP1-AS1
chr11	107433513	107433913	-1.99763	0.00143237	0.0194015	intron (NM_001301010, intron 1 of 11)	intron (NM_001301010, intron 1 of 11)	2748	ALKBH8
chrX	77320581	77320981	-1.99705	0.000471337	0.00761395	Intergenic	Intergenic	-38964	PGK1
chr1	59193091	59193491	-1.9956	0.00266821	0.032531	Intergenic	Intergenic	-27557	MYSM1
chr17	78756531	78756931	-1.99523	2.29e-10	1.65e-08	intron (NM_001163034, intron 6 of 29)	intron (NM_001163034, intron 6 of 29)	22701	LOC101928855
chr12	53996279	53996679	-1.99425	3.16e-08	1.5e-06	intron (NR_073163, intron 1 of 12)	intron (NR_073163, intron 1 of 12)	23295	ATF7
chr12	109195993	109196393	-1.99241	1.76e-09	1.07e-07	intron (NM_018984, intron 10 of 14)	intron (NM_018984, intron 10 of 14)	25134	SSH1
chr3	49653913	49654313	-1.99134	0.00029647	0.00511796	intron (NM_003458, intron 1 of 11)	intron (NM_003458, intron 1 of 11)	-57671	APEH
chr14	61570479	61570879	-1.991	2.17e-11	1.84e-09	Intergenic	Intergenic	-122271	TRMT5
chr6	138353062	138353462	-1.98978	7.55e-06	0.000197834	Intergenic	Intergenic	75294	PERP
chr2	153340238	153340638	-1.98808	6.34e-18	1.58e-15	intron (NM_052905, intron 1 of 25)	intron (NM_052905, intron 1 of 25)	148750	FMNL2
chr14	95949510	95949910	-1.98393	0.00018904	0.00349525	Intergenic	Intergenic	-7538	SYNE3
chr12	46965369	46965769	-1.98355	2.33e-16	4.5e-14	intron (NR_125377, intron 3 of 3)	intron (NR_125377, intron 3 of 3)	187679	LOC100288798
chr17	40513849	40514249	-1.98343	4.77e-08	2.16e-06	intron (NM_001369520, intron 1 of 23)	L2|LINE|L2	26411	STAT3
chr9	97699757	97700157	-1.98198	8.98e-05	0.00180885	intron (NR_147613, intron 1 of 2)	L2c|LINE|L2	7879	LOC101928119
chr3	45688552	45688952	-1.98037	2.35e-05	0.000549402	intron (NM_014240, intron 2 of 7)	L1ME4a|LINE|L1	41622	LIMD1-AS1
chr15	100016657	100017057	-1.97967	1.39e-20	4.93e-18	Intergenic	Intergenic	-88765	MEF2A
chr1	164741889	164742289	-1.97905	0.000105832	0.00209481	intron (NR_038072, intron 1 of 3)	intron (NR_038072, intron 1 of 3)	1789	LOC100505795
chr11	10003831	10004231	-1.97858	3.38e-07	1.24e-05	intron (NM_030962, intron 13 of 39)	intron (NM_030962, intron 13 of 39)	143342	LOC101928008
chr20	9019710	9020110	-1.9784	1.81e-15	3.06e-13	Intergenic	Intergenic	-29791	PLCB4
chr22	31040082	31040482	-1.97808	0.000325456	0.00556849	intron (NM_001318371, intron 1 of 2)	intron (NM_001318371, intron 1 of 2)	8480	SLC35E4
chrX	19621397	19621797	-1.97783	8.27e-06	0.000214993	intron (NM_031892, intron 9 of 17)	intron (NM_031892, intron 9 of 17)	67520	SH3KBP1
chr22	46988248	46988648	-1.97651	9.62e-10	6.08e-08	intron (NM_001366660, intron 1 of 17)	intron (NM_001366660, intron 1 of 17)	15463	GRAMD4
chr17	61354202	61354602	-1.97577	1.04e-16	2.17e-14	intron (NM_025185, intron 8 of 25)	intron (NM_025185, intron 8 of 25)	163226	CYB561
chr17	78747420	78747820	-1.97502	2.07e-11	1.77e-09	intron (NM_001163034, intron 6 of 29)	intron (NM_001163034, intron 6 of 29)	31812	LOC101928855
chr2	173557761	173558161	-1.97422	0.00244757	0.0302663	Intergenic	Intergenic	-42612	RAPGEF4
chr1	36839750	36840150	-1.97347	5.97e-22	2.57e-19	intron (NM_032017, intron 1 of 11)	intron (NM_032017, intron 1 of 11)	11575	STK40
chr10	69856882	69857282	-1.97149	2.11e-05	0.000497878	Intergenic	LFSINE_Vert|SINE|SINE	-8682	MYPN
chr1	28743876	28744276	-1.97091	1.51e-08	7.61e-07	intron (NM_001048183, intron 2 of 13)	MER44B|DNA|TcMar-Tigger	-20585	PHACTR4
chr3	81793084	81793484	-1.97088	1.93e-11	1.66e-09	intron (NM_000158, intron 1 of 15)	intron (NM_000158, intron 1 of 15)	17512	GBE1
chr2	98487955	98488355	-1.97013	2.16e-09	1.29e-07	intron (NM_015348, intron 4 of 40)	LTR8A|LTR|ERV1	124256	TMEM131
chr5	150169778	150170178	-1.9679	3.51e-27	2.5e-24	intron (NM_032947, intron 1 of 1)	intron (NM_032947, intron 1 of 1)	12470	SMIM3
chr17	56062872	56063272	-1.9673	1.42e-21	5.77e-19	intron (NM_001330393, intron 1 of 6)	intron (NM_001330393, intron 1 of 6)	2543	VEZF1
chr4	54407667	54408067	-1.96595	0.00191328	0.0246369	intron (NM_001126328, intron 2 of 10)	intron (NM_001126328, intron 2 of 10)	16569	LNX1
chr2	210654830	210655230	-1.96189	0.00240827	0.0299011	intron (NM_182587, intron 6 of 62)	intron (NM_182587, intron 6 of 62)	18313	UNC80
chrX	28997964	28998364	-1.96148	0.00101634	0.0145886	intron (NM_014271, intron 2 of 10)	intron (NM_014271, intron 2 of 10)	392601	IL1RAPL1
chr11	102845608	102846008	-1.95708	0.00274481	0.0333555	Intergenic	Intergenic	-19347	MMP13
chrX	115883891	115884291	-1.95557	6.44e-05	0.0013444	Intergenic	L1PA16|LINE|L1	67737	LOC100126447
chr16	24657540	24657940	-1.95475	0.000262056	0.00462198	intron (NM_001351850, intron 2 of 23)	Charlie5|DNA|hAT-Charlie	24643	LINC01567
chr14	103838888	103839288	-1.95466	7.29e-08	3.19e-06	Intergenic	Intergenic	-12613	MARK3
chr19	11692454	11692854	-1.95423	3.3e-05	0.000744834	Intergenic	L2a|LINE|L2	-2864	ACP5
chr16	16115908	16116308	-1.95124	2.64e-25	1.58e-22	intron (NM_004996, intron 5 of 30)	intron (NM_004996, intron 5 of 30)	72635	ABCC1
chr15	32951603	32952003	-1.951	2.14e-08	1.05e-06	intron (NM_003020, intron 2 of 5)	intron (NM_003020, intron 2 of 5)	13463	LOC105370757
chr11	35188212	35188612	-1.94919	4.01e-32	4.74e-29	intron (NM_001001389, intron 1 of 16)	intron (NM_001001389, intron 1 of 16)	3915	SNORD164
chr13	45496494	45496894	-1.94883	6.58e-14	8.52e-12	Intergenic	Intergenic	66912	NUFIP1
chr1	153538958	153539358	-1.94673	3.41e-32	4.13e-29	promoter-TSS (NM_001366407)	promoter-TSS (NM_001366407)	-838	S100A2
chr12	50973713	50974113	-1.94667	4.64e-12	4.39e-10	intron (NM_173602, intron 1 of 37)	intron (NM_173602, intron 1 of 37)	75145	DIP2B
chr9	35521639	35522039	-1.94665	1.89e-18	5.16e-16	intron (NM_001330740, intron 1 of 10)	intron (NM_001330740, intron 1 of 10)	-16790	RUSC2
chr8	31612461	31612861	-1.94501	0.000252484	0.00447896	intron (NM_013962, intron 1 of 4)	intron (NM_013962, intron 1 of 4)	115393	NRG1
chr8	128919953	128920353	-1.94462	6.94e-07	2.38e-05	intron (NR_003367, intron 2 of 8)	intron (NR_003367, intron 2 of 8)	40816	TMEM75
chr2	153057096	153057496	-1.93466	7.37e-26	4.57e-23	Intergenic	LTR16A1|LTR|ERVL	-25019	STAM2
chr9	130324180	130324580	-1.93348	2.68e-10	1.91e-08	intron (NM_001035534, intron 1 of 13)	intron (NM_001035534, intron 1 of 13)	6972	NIBAN2
chr17	72038900	72039300	-1.93246	0.000155469	0.00293502	Intergenic	Intergenic	-160717	RPL38
chr13	31144044	31144444	-1.9321	1.68e-19	5.2e-17	intron (NM_001370340, intron 1 of 4)	intron (NM_001370340, intron 1 of 4)	47480	HMGB1
chr15	67318074	67318474	-1.92935	1.26e-21	5.16e-19	intron (NR_135686, intron 2 of 5)	intron (NR_135686, intron 2 of 5)	38246	LOC102723493
chr16	4190659	4191059	-1.92885	0.000155219	0.00293136	Intergenic	Intergenic	-24416	ADCY9
chr4	1037398	1037798	-1.92822	3.34e-29	3.05e-26	Intergenic	Intergenic	31346	FGFRL1
chr20	23603416	23603816	-1.92816	1.22e-06	3.93e-05	Intergenic	MLT1J|LTR|ERVL-MaLR	14976	CST3
chr20	49596595	49596995	-1.92795	0.000141742	0.00271426	Intergenic	Intergenic	21440	MOCS3
chr12	52585964	52586364	-1.92725	7.57e-05	0.00155051	promoter-TSS (NM_001081492)	promoter-TSS (NM_001081492)	-366	KRT80
chr5	10595845	10596245	-1.92623	0.000365665	0.00615727	intron (NM_001164440, intron 1 of 3)	intron (NM_001164440, intron 1 of 3)	31863	ANKRD33B
chr3	194085674	194086074	-1.91437	2.55e-08	1.24e-06	intron (NM_001135057, intron 1 of 2)	intron (NM_001135057, intron 1 of 2)	4598	LRRC15
chr11	30350730	30351130	-1.91351	3.4e-06	9.73e-05	intron (NM_152316, intron 1 of 3)	L1ME3C|LINE|L1	6279	ARL14EP
chrX	23903957	23904357	-1.91303	8.27e-11	6.43e-09	intron (NM_024122, intron 1 of 8)	MER20|DNA|hAT-Charlie	21898	APOO
chr15	66125048	66125448	-1.91269	6.48e-35	1.16e-31	Intergenic	Intergenic	-36581	RAB11A
chr6	4321046	4321446	-1.91229	0.000235617	0.00423022	Intergenic	Intergenic	-130983	LOC102724096
chr2	107128099	107128499	-1.91014	0.00118645	0.0166269	TTS (NM_001349727)	TTS (NM_001349727)	24479	CD8B2
chr3	45686237	45686637	-1.9071	9.72e-05	0.00193762	intron (NM_014240, intron 2 of 7)	intron (NM_014240, intron 2 of 7)	43937	LIMD1-AS1
chr1	156541127	156541527	-1.90498	1.05e-11	9.38e-10	intron (NM_178229, intron 1 of 37)	intron (NM_178229, intron 1 of 37)	1030	IQGAP3
chr9	36625159	36625559	-1.90331	2.51e-10	1.8e-08	intron (NM_014791, intron 8 of 17)	intron (NM_014791, intron 8 of 17)	52467	MELK
chr3	185821792	185822192	-1.9014	2.04e-15	3.4e-13	intron (NM_004454, intron 5 of 12)	intron (NM_004454, intron 5 of 12)	4886	ETV5
chr10	79389691	79390091	-1.90052	3.83e-25	2.26e-22	intron (NM_001322832, intron 1 of 27)	intron (NM_001322832, intron 1 of 27)	7675	KCNMA1
chr8	16540418	16540818	-1.89955	3.33e-08	1.58e-06	Intergenic	Intergenic	319236	FGF20
chr4	41658958	41659358	-1.89767	2.36e-18	6.39e-16	intron (NM_001330672, intron 18 of 31)	intron (NM_001330672, intron 18 of 31)	44239	LIMCH1
chr19	45958931	45959331	-1.89542	4.37e-25	2.56e-22	Intergenic	Intergenic	-4326	ERCC1
chr17	60897170	60897570	-1.89419	0.000160723	0.00302324	intron (NR_135634, intron 1 of 1)	intron (NR_135634, intron 1 of 1)	11507	MARCH10-DT
chr11	35086142	35086542	-1.89266	6.74e-22	2.88e-19	Intergenic	Intergenic	73237	LOC100507144
chr10	90709773	90710173	-1.89185	3.24e-07	1.2e-05	intron (NM_001320855, intron 1 of 8)	intron (NM_001320855, intron 1 of 8)	2557	ACTA2
chr8	102171052	102171452	-1.88945	4.74e-05	0.00102561	Intergenic	L2c|LINE|L2	46649	ZNF706
chr1	201682888	201683288	-1.88943	4.52e-18	1.15e-15	intron (NM_020443, intron 2 of 29)	intron (NM_020443, intron 2 of 29)	-5548	MIR5191
chr8	129678276	129678676	-1.8893	0.000212294	0.00385672	Intergenic	Intergenic	-101551	LINC00824
chr1	211210469	211210869	-1.88825	4.96e-11	3.98e-09	intron (NM_002238, intron 5 of 10)	MIRc|SINE|MIR	96047	KCNH1-IT1
chr7	17691487	17691887	-1.88786	0.000908399	0.0132827	Intergenic	Intergenic	-93154	LOC101927630
chr3	171843800	171844200	-1.88766	1.1e-18	3.05e-16	intron (NM_022763, intron 2 of 25)	intron (NM_022763, intron 2 of 25)	85679	FNDC3B
chr8	25032739	25033139	-1.88749	4.81e-07	1.71e-05	Intergenic	Intergenic	-9265	DOCK5
chr1	211198123	211198523	-1.88498	5.47e-06	0.000148815	intron (NM_002238, intron 5 of 10)	MIRb|SINE|MIR	108393	KCNH1-IT1
chr6	44018829	44019229	-1.88205	2.13e-16	4.16e-14	intron (NR_125864, intron 1 of 4)	intron (NR_125864, intron 1 of 4)	23360	LOC101929705
chr3	173850284	173850684	-1.87998	2.2e-06	6.63e-05	intron (NM_001365925, intron 4 of 6)	intron (NM_001365925, intron 4 of 6)	-211898	NLGN1-AS1
chr9	133723082	133723482	-1.87957	5.94e-07	2.06e-05	intron (NM_005157, intron 1 of 10)	intron (NM_005157, intron 1 of 10)	12641	ABL1
chr10	79115648	79116048	-1.87951	0.00117099	0.0164413	intron (NR_126365, intron 3 of 5)	intron (NR_126365, intron 3 of 5)	5218	KCNMA1-AS3
chr5	141433073	141433473	-1.87949	4.83e-26	3.11e-23	Intergenic	Intergenic	-40681	GNPDA1
chr17	17614215	17614615	-1.87843	4.78e-15	7.59e-13	intron (NM_030665, intron 1 of 5)	intron (NM_030665, intron 1 of 5)	29643	RAI1
chr11	20621293	20621693	-1.8778	0.000158695	0.00298942	intron (NM_004211, intron 1 of 15)	intron (NM_004211, intron 1 of 15)	547	SLC6A5
chr8	90849440	90849840	-1.87717	1.63e-06	5.1e-05	Intergenic	MIR3|SINE|MIR	-64456	OSGIN2
chr4	185304671	185305071	-1.87614	2.8e-07	1.06e-05	Intergenic	Intergenic	-1411	LINC02362
chr17	19967234	19967634	-1.8746	4.67e-08	2.13e-06	intron (NM_001243439, intron 1 of 14)	intron (NM_001243439, intron 1 of 14)	-22901	SPECC1
chr13	45284727	45285127	-1.87425	7.78e-09	4.2e-07	Intergenic	Intergenic	70422	LINC00407
chr10	73631030	73631430	-1.87407	2.4e-24	1.3e-21	Intergenic	MER57F|LTR|ERV1	-20222	PSAP
chr7	98865056	98865456	-1.87359	4.82e-06	0.000133738	Intergenic	Intergenic	-5668	MYH16
chr1	9536860	9537260	-1.87284	0.000137597	0.00263878	Intergenic	Intergenic	-48005	LINC02606
chr11	82762956	82763356	-1.87247	8.68e-05	0.00175354	intron (NM_014488, intron 1 of 5)	intron (NM_014488, intron 1 of 5)	-10516	SNORA70E
chr1	218759132	218759532	-1.87028	0.000586214	0.00912418	intron (NR_031644, intron 2 of 6)	intron (NR_031644, intron 2 of 6)	75895	C1orf143
chr2	219610597	219610997	-1.86937	0.000212503	0.00385916	intron (NM_014640, intron 7 of 19)	intron (NM_014640, intron 7 of 19)	35239	TTLL4
chr3	82054583	82054983	-1.8688	0.000665279	0.0101872	intron (NR_147146, intron 1 of 8)	MER68B|LTR|ERVL	19490	LINC02008
chr4	113778658	113779058	-1.86826	1.61e-21	6.39e-19	intron (NM_001354249, intron 1 of 44)	intron (NM_001354249, intron 1 of 44)	-3285	ANK2
chr5	81017222	81017622	-1.86464	0.000924152	0.0134697	intron (NM_001256734, intron 1 of 15)	(CAAAAA)n|Simple_repeat|Simple_repeat	29650	SSBP2
chr10	25214575	25214975	-1.86441	1.37e-14	1.96e-12	intron (NM_020200, intron 3 of 8)	intron (NM_020200, intron 3 of 8)	26760	PRTFDC1
chr20	60663520	60663920	-1.86345	6.31e-08	2.8e-06	Intergenic	Tigger3b|DNA|TcMar-Tigger	-22854	TAF4
chr10	93971006	93971406	-1.8633	0.000312965	0.00537598	intron (NM_014912, intron 2 of 9)	intron (NM_014912, intron 2 of 9)	31830	CPEB3
chr10	25197917	25198317	-1.86105	9.38e-19	2.62e-16	intron (NM_020200, intron 3 of 8)	AluJo|SINE|Alu	43418	PRTFDC1
chr6	158478474	158478874	-1.86038	0.00140091	0.0190476	intron (NM_001178088, intron 5 of 25)	LTR79|LTR|ERVL	40549	SYNJ2
chr15	71582354	71582754	-1.85912	9.68e-14	1.19e-11	intron (NM_024817, intron 5 of 16)	intron (NM_024817, intron 5 of 16)	-101156	THSD4-AS1
chr7	23389055	23389455	-1.85868	1.26e-12	1.29e-10	intron (NM_006547, intron 6 of 14)	intron (NM_006547, intron 6 of 14)	-46810	SNORD65C
chr11	47237681	47238081	-1.8585	4.46e-30	4.47e-27	intron (NM_000107, intron 1 of 9)	intron (NM_000107, intron 1 of 9)	1388	DDB2
chr2	98485794	98486194	-1.8575	1.73e-23	8.59e-21	intron (NM_015348, intron 4 of 40)	intron (NM_015348, intron 4 of 40)	126417	TMEM131
chr17	56052203	56052603	-1.85746	4e-10	2.74e-08	intron (NM_001330393, intron 6 of 6)	intron (NM_001330393, intron 6 of 6)	13212	VEZF1
chr1	201680690	201681090	-1.85298	1.52e-14	2.15e-12	intron (NR_046696, intron 2 of 2)	L2a|LINE|L2	-7746	MIR5191
chr4	64803629	64804029	-1.85183	6.85e-11	5.38e-09	Intergenic	LTR71A|LTR|ERV1	471339	TECRL
chr15	99663889	99664289	-1.85099	1.1e-08	5.75e-07	intron (NM_015286, intron 3 of 5)	intron (NM_015286, intron 3 of 5)	18803	SYNM
chr8	131054408	131054808	-1.85029	1.23e-05	0.000307966	Intergenic	Intergenic	-25233	FAM49B
chr5	158889304	158889704	-1.85003	6.11e-07	2.11e-05	intron (NR_027110, intron 2 of 6)	intron (NR_027110, intron 2 of 6)	3780	LINC01845
chr19	6577441	6577841	-1.84841	9.86e-05	0.0019607	Intergenic	Intergenic	13520	CD70
chr1	85064727	85065127	-1.84834	5.15e-17	1.13e-14	intron (NR_125761, intron 2 of 2)	intron (NR_125761, intron 2 of 2)	21787	LINC01461
chr7	23725361	23725761	-1.84722	8.57e-11	6.64e-09	intron (NM_199136, intron 2 of 6)	intron (NM_199136, intron 2 of 6)	5743	FAM221A
chr9	137326659	137327059	-1.84677	7.04e-08	3.09e-06	intron (NM_001291920, intron 9 of 9)	intron (NM_001291920, intron 9 of 9)	28453	RXRA
chr8	25336762	25337162	-1.84603	0.000185831	0.00344187	intron (NM_001317906, intron 6 of 13)	intron (NM_001317906, intron 6 of 13)	20213	CDCA2
chr11	102866948	102867348	-1.84595	3.05e-10	2.12e-08	Intergenic	Intergenic	-40687	MMP13
chr5	133460731	133461131	-1.84477	1.02e-05	0.000259302	intron (NM_001366502, intron 1 of 7)	intron (NM_001366502, intron 1 of 7)	1622	TCF7
chr16	24998648	24999048	-1.84432	2.96e-19	9.06e-17	intron (NM_001006634, intron 1 of 19)	intron (NM_001006634, intron 1 of 19)	27842	ARHGAP17
chr1	224615094	224615494	-1.84384	0.00126264	0.0174874	intron (NM_001115113, intron 3 of 13)	intron (NM_001115113, intron 3 of 13)	6707	WDR26
chr14	95731819	95732219	-1.84377	0.000414967	0.00682775	intron (NM_024734, intron 1 of 12)	intron (NM_024734, intron 1 of 12)	54226	CLMN
chr7	101526149	101526549	-1.84361	3.22e-28	2.62e-25	intron (NM_181552, intron 1 of 23)	intron (NM_181552, intron 1 of 23)	65443	CUX1
chr18	55930252	55930652	-1.84291	2.6e-09	1.54e-07	intron (NM_001144971, intron 6 of 30)	intron (NM_001144971, intron 6 of 30)	41649	NEDD4L
chr22	35985460	35985860	-1.84188	5.35e-08	2.4e-06	Intergenic	L1MB8|LINE|L1	27716	MB
chr12	116930650	116931050	-1.84115	2.99e-06	8.67e-05	Intergenic	MLT1M|LTR|ERVL-MaLR	-40377	LINC00173
chr3	45208995	45209395	-1.84036	3.01e-16	5.68e-14	Intergenic	LTR33|LTR|ERVL	-21281	CDCP1
chr4	174139680	174140080	-1.84	0.0019432	0.0249543	intron (NM_017423, intron 1 of 11)	intron (NM_017423, intron 1 of 11)	-49077	LOC101930370
chr3	45196222	45196622	-1.8391	0.000380741	0.00635969	Intergenic	Intergenic	-8508	CDCP1
chr10	99334394	99334794	-1.83898	3.1e-07	1.16e-05	intron (NM_020349, intron 1 of 8)	intron (NM_020349, intron 1 of 8)	2058	ANKRD2
chr17	26609639	26610039	-1.83753	0.000448599	0.00730788	intron (NR_028334, intron 2 of 2)	AluSz6|SINE|Alu	24569	KRT18P55
chr11	122989258	122989658	-1.83746	0.000141859	0.00271552	intron (NM_024769, intron 1 of 6)	intron (NM_024769, intron 1 of 6)	-56614	HSPA8
chr5	36442503	36442903	-1.83597	0.000161928	0.0030437	Intergenic	MER61E|LTR|ERV1	-140699	RANBP3L
chr8	121096718	121097118	-1.83573	4.98e-06	0.000137128	Intergenic	Intergenic	-40423	COL14A1
chr2	98486962	98487362	-1.83565	3.77e-16	6.99e-14	intron (NM_015348, intron 4 of 40)	intron (NM_015348, intron 4 of 40)	125249	TMEM131
chr6	34212260	34212660	-1.83448	9.69e-07	3.21e-05	intron (NM_145901, intron 4 of 4)	intron (NM_145901, intron 4 of 4)	4010	MIR6835
chr1	210557729	210558129	-1.83311	0.00304251	0.0362953	intron (NM_018194, intron 3 of 11)	intron (NM_018194, intron 3 of 11)	55219	HHAT
chr19	5435017	5435417	-1.83158	5.76e-05	0.00121832	Intergenic	Intergenic	-20211	ZNRF4
chr1	170511271	170511671	-1.83138	0.00299713	0.0358361	intron (NR_027397, intron 2 of 4)	intron (NR_027397, intron 2 of 4)	-9721	GORAB-AS1
chr8	109124767	109125167	-1.82847	3.25e-19	9.88e-17	Intergenic	Intergenic	-29119	RSPO2
chr14	51428657	51429057	-1.82746	2.92e-33	4e-30	Intergenic	LTR47B|LTR|ERVL	-17656	PYGL
chr20	60730631	60731031	-1.82691	2.51e-05	0.000583292	intron (NR_125980, intron 2 of 12)	HAL1|LINE|L1	12006	SS18L1
chr5	148514004	148514404	-1.82602	0.00060039	0.00931975	Intergenic	Intergenic	-6806	ABLIM3
chr7	140241266	140241666	-1.82555	0.00264098	0.0322511	intron (NM_001318052, intron 13 of 18)	intron (NM_001318052, intron 13 of 18)	60876	DENND2A
chr12	92413600	92414000	-1.8251	1.4e-05	0.000346498	intron (NR_132341, intron 1 of 4)	intron (NR_132341, intron 1 of 4)	121689	LINC01619
chr16	16098006	16098406	-1.82409	7.01e-05	0.00144703	intron (NM_004996, intron 1 of 30)	intron (NM_004996, intron 1 of 30)	54733	ABCC1
chrX	149857523	149857923	-1.82401	9.73e-10	6.13e-08	Intergenic	LTR40A1|LTR|ERVL	-3712	MTMR1
chr12	132268597	132268997	-1.82356	8.17e-15	1.23e-12	intron (NM_004592, intron 14 of 17)	intron (NM_004592, intron 14 of 17)	-44141	MMP17
chr1	44247262	44247662	-1.82035	1.15e-08	5.96e-07	intron (NM_001270463, intron 2 of 7)	intron (NM_001270463, intron 2 of 7)	-54448	LOC101929592
chr16	24996202	24996602	-1.8189	2.35e-16	4.51e-14	intron (NM_001006634, intron 1 of 19)	MER20|DNA|hAT-Charlie	30288	ARHGAP17
chr19	11253202	11253602	-1.81861	4.59e-14	6.1e-12	Intergenic	Intergenic	13056	SPC24
chr8	41656762	41657162	-1.81788	1.07e-09	6.72e-08	intron (NM_001142446, intron 1 of 42)	intron (NM_001142446, intron 1 of 42)	-1822	ANK1
chr7	70953275	70953675	-1.81752	0.000174165	0.00325141	intron (NM_022479, intron 5 of 10)	MER5A|DNA|hAT-Charlie	-180719	MIR3914-1
chr22	44844239	44844639	-1.81674	0.000387683	0.00646113	Intergenic	Intergenic	5232	LINC01656
chr1	66275515	66275915	-1.81624	4.69e-06	0.000130622	intron (NM_002600, intron 1 of 16)	intron (NM_002600, intron 1 of 16)	17137	PDE4B
chr1	183029497	183029897	-1.81441	0.00176311	0.0229588	intron (NM_002293, intron 1 of 27)	L2c|LINE|L2	37142	LAMC1
chr7	871420	871820	-1.81401	5.68e-05	0.00120316	promoter-TSS (NM_001130965)	promoter-TSS (NM_001130965)	-493	SUN1
chr9	93970334	93970734	-1.81393	8.31e-06	0.000215641	Intergenic	Intergenic	89190	LINC00484
chr17	77826541	77826941	-1.81373	2.21e-08	1.08e-06	Intergenic	MER63C|DNA|hAT-Blackjack	-13502	CBX4
chr17	46928289	46928689	-1.81369	0.00118474	0.0166119	exon (NM_001261390, exon 7 of 14)	exon (NM_001261390, exon 7 of 14)	20092	CALCOCO2
chr20	52365579	52365979	-1.81281	4.41e-08	2.03e-06	Intergenic	Intergenic	126469	SUMO1P1
chr10	99299506	99299906	-1.8124	1.08e-27	8.12e-25	intron (NM_024954, intron 1 of 2)	intron (NM_024954, intron 1 of 2)	-32492	ANKRD2
chr14	64399676	64400076	-1.81233	0.000682541	0.0104117	intron (NM_015180, intron 2 of 114)	intron (NM_015180, intron 2 of 114)	80154	SYNE2
chr1	59485887	59486287	-1.8104	0.000402546	0.00665979	promoter-TSS (NR_110626)	promoter-TSS (NR_110626)	-61	LINC01358
chr4	38491844	38492244	-1.80938	2.69e-10	1.91e-08	intron (NR_110951, intron 2 of 7)	intron (NR_110951, intron 2 of 7)	-19344	LINC01259
chr8	103743205	103743605	-1.80894	1.02e-07	4.35e-06	Intergenic	L2a|LINE|L2	74929	LOC101927245
chr17	78734759	78735159	-1.80848	2.18e-10	1.58e-08	intron (NM_001163034, intron 6 of 29)	intron (NM_001163034, intron 6 of 29)	44473	LOC101928855
chr11	95920914	95921314	-1.80834	1.75e-07	7.02e-06	intron (NM_032427, intron 1 of 4)	intron (NM_032427, intron 1 of 4)	-153488	MIR1260B
chr3	52080557	52080957	-1.80672	2.05e-05	0.000484309	Intergenic	Intergenic	9830	DUSP7
chr1	200321205	200321605	-1.80618	0.000449639	0.00732024	intron (NR_040064, intron 4 of 4)	MIRc|SINE|MIR	21515	LINC00862
chr1	52049106	52049506	-1.80481	0.000278619	0.00485814	promoter-TSS (NR_161259)	promoter-TSS (NR_161259)	97	CALR4P
chr8	37643674	37644074	-1.80383	1.67e-09	1.02e-07	Intergenic	Intergenic	-10527	ADGRA2
chr11	35202196	35202596	-1.80236	1.86e-09	1.12e-07	intron (NM_001001389, intron 3 of 16)	L2a|LINE|L2	17899	SNORD164
chr6	155492329	155492729	-1.80169	4.31e-14	5.76e-12	intron (NM_012454, intron 8 of 25)	intron (NM_012454, intron 8 of 25)	-45571	TIAM2
chr10	124067670	124068070	-1.79926	0.00345126	0.0404393	intron (NM_144587, intron 10 of 15)	intron (NM_144587, intron 10 of 15)	37059	BTBD16
chr16	8964649	8965049	-1.79885	8.4e-07	2.82e-05	Intergenic	L1MB7|LINE|L1	-1980	CARHSP1
chr10	37781709	37782109	-1.79802	7.68e-09	4.15e-07	Intergenic	Intergenic	109950	MTRNR2L7
chr4	151150632	151151032	-1.79744	2.07e-07	8.12e-06	intron (NR_036614, intron 8 of 16)	intron (NR_036614, intron 8 of 16)	151235	DCLK2
chr20	45903248	45903648	-1.79739	5.44e-08	2.44e-06	intron (NM_001281776, intron 11 of 21)	intron (NM_001281776, intron 11 of 21)	-43798	LOC100131496
chr2	46767813	46768213	-1.79678	1.01e-13	1.24e-11	intron (NM_001371282, intron 1 of 4)	intron (NM_001371282, intron 1 of 4)	-1616	RHOQ
chr3	171874091	171874491	-1.79628	2.1e-17	4.81e-15	intron (NM_022763, intron 3 of 25)	intron (NM_022763, intron 3 of 25)	115970	FNDC3B
chr19	46117483	46117883	-1.79557	1.39e-06	4.41e-05	intron (NR_147901, intron 19 of 20)	intron (NR_147901, intron 19 of 20)	-12213	GPR4
chr12	50614980	50615380	-1.79402	3.53e-21	1.34e-18	intron (NM_001113546, intron 4 of 10)	intron (NM_001113546, intron 4 of 10)	1261	LIMA1
chr15	60683356	60683756	-1.79312	3.08e-09	1.79e-07	intron (NM_001136015, intron 1 of 13)	intron (NM_001136015, intron 1 of 13)	6629	ANXA2
chr10	121438225	121438625	-1.79035	0.00437398	0.0490322	Intergenic	Intergenic	27543	BAG3
chr1	17482613	17483013	-1.79013	2.18e-05	0.000514136	Intergenic	MER51A|LTR|ERV1	-33471	LINC02783
chr11	34320923	34321323	-1.7895	8.94e-24	4.52e-21	intron (NM_145804, intron 1 of 16)	intron (NM_145804, intron 1 of 16)	58434	ABTB2
chr9	97676431	97676831	-1.78905	3.64e-05	0.000813681	intron (NM_032823, intron 5 of 14)	Charlie8|DNA|hAT-Charlie	31205	LOC101928119
chr9	124034168	124034568	-1.78813	7.7e-15	1.17e-12	intron (NM_001353064, intron 2 of 19)	intron (NM_001353064, intron 2 of 19)	2165	GSN
chr3	52271563	52271963	-1.78793	5.81e-12	5.43e-10	intron (NM_007284, intron 1 of 8)	intron (NM_007284, intron 1 of 8)	1411	TWF2
chr1	161854802	161855202	-1.78772	0.00113714	0.0160352	intron (NM_007348, intron 14 of 15)	intron (NM_007348, intron 14 of 15)	118892	ATF6
chr16	24706224	24706624	-1.78622	2.97e-17	6.69e-15	intron (NM_001351850, intron 2 of 23)	MIRb|SINE|MIR	-24041	LINC01567
chr20	9032122	9032522	-1.78495	6.67e-31	7.24e-28	Intergenic	Intergenic	-17379	PLCB4
chr12	118798880	118799280	-1.78245	7.61e-05	0.00155676	intron (NM_001346488, intron 1 of 21)	intron (NM_001346488, intron 1 of 21)	-1570	TAOK3
chr7	73236835	73237235	-1.78233	8.49e-07	2.84e-05	Intergenic	Intergenic	-8158	CLDN4
chr21	26271479	26271879	-1.78212	1.06e-08	5.52e-07	intron (NR_046198, intron 2 of 3)	THE1D|LTR|ERVL-MaLR	58815	LINC01692
chr4	41146778	41147178	-1.78013	0.000420286	0.00689848	intron (NM_173075, intron 1 of 16)	AluJb|SINE|Alu	69581	APBB2
chr9	967978	968378	-1.77796	0.000394017	0.00653947	3' UTR (NM_001363767, exon 5 of 5)	3' UTR (NM_001363767, exon 5 of 5)	-8477	DMRT3
chr4	151540580	151540980	-1.77724	0.000729857	0.0110141	intron (NM_006726, intron 37 of 57)	intron (NM_006726, intron 37 of 57)	37477	MAB21L2
chr5	14038480	14038880	-1.77722	3.98e-11	3.24e-09	Intergenic	Intergenic	-94091	DNAH5
chr1	68214346	68214746	-1.77682	9.78e-13	1.02e-10	intron (NM_018841, intron 2 of 3)	intron (NM_018841, intron 2 of 3)	63662	GADD45A
chr2	166759450	166759850	-1.7757	2.67e-05	0.000615616	intron (NM_024753, intron 19 of 28)	intron (NM_024753, intron 19 of 28)	-30717	TTC21B-AS1
chr3	8487523	8487923	-1.77495	5.65e-13	6.13e-11	intron (NR_033378, intron 3 of 3)	MER5A|DNA|hAT-Charlie	55621	LMCD1-AS1
chr13	24807012	24807412	-1.77441	0.000276622	0.0048359	intron (NM_001286792, intron 4 of 14)	L1MB7|LINE|L1	21365	SPATA13-AS1
chr13	49671493	49671893	-1.77379	4.31e-05	0.000945455	intron (NR_103528, intron 3 of 25)	intron (NR_103528, intron 3 of 25)	-12760	FNDC3A
chr17	56004644	56005044	-1.77253	5.18e-19	1.53e-16	intron (NM_001271875, intron 1 of 10)	intron (NM_001271875, intron 1 of 10)	-24094	CUEDC1
chr1	51110098	51110498	-1.77085	0.00276025	0.0334953	intron (NM_007051, intron 8 of 18)	L1ME1|LINE|L1	-221183	DMRTA2
chr7	71080009	71080409	-1.77042	1.22e-05	0.000306151	intron (NM_022479, intron 6 of 10)	intron (NM_022479, intron 6 of 10)	-307453	MIR3914-1
chr15	31178003	31178403	-1.77021	0.000805826	0.0119799	Intergenic	Intergenic	-17852	FAN1
chr14	61500619	61501019	-1.76924	5.52e-05	0.00117436	intron (NR_033344, intron 6 of 16)	intron (NR_033344, intron 6 of 16)	-52411	TRMT5
chr3	57522345	57522745	-1.76887	1.92e-10	1.4e-08	intron (NM_198564, intron 2 of 11)	intron (NM_198564, intron 2 of 11)	7526	DNAH12
chr11	35191858	35192258	-1.76781	1.02e-16	2.14e-14	intron (NM_001001389, intron 1 of 16)	intron (NM_001001389, intron 1 of 16)	7561	SNORD164
chr6	138862671	138863071	-1.76484	4.9e-06	0.000135371	intron (NM_020464, intron 1 of 6)	LTR81B|LTR|Gypsy	30835	NHSL1
chr5	138567848	138568248	-1.76481	0.000951627	0.0137814	Intergenic	MER61E|LTR|ERV1	-33991	SIL1
chr1	68668044	68668444	-1.76233	0.000427236	0.0069971	non-coding (NR_040077, exon 10 of 10)	non-coding (NR_040077, exon 10 of 10)	-18951	MIR1262
chr17	13447655	13448055	-1.76223	0.00126559	0.017519	promoter-TSS (NR_031679)	promoter-TSS (NR_031679)	-892	MIR548H3
chr11	34288063	34288463	-1.76119	1.31e-07	5.46e-06	intron (NM_145804, intron 1 of 16)	intron (NM_145804, intron 1 of 16)	91294	ABTB2
chr4	150994290	150994690	-1.76039	3.33e-11	2.73e-09	Intergenic	Intergenic	-5107	DCLK2
chr7	1607087	1607487	-1.76038	0.000401317	0.00664581	3' UTR (NM_001134340, exon 3 of 3)	3' UTR (NM_001134340, exon 3 of 3)	2381	PSMG3
chr4	41145373	41145773	-1.76011	0.00283495	0.0342113	intron (NM_173075, intron 1 of 16)	intron (NM_173075, intron 1 of 16)	70986	APBB2
chr6	138421039	138421439	-1.75988	1.6e-16	3.19e-14	intron (NM_022121, intron 1 of 2)	intron (NM_022121, intron 1 of 2)	7317	PERP
chr11	36037400	36037800	-1.75941	0.00141315	0.019189	intron (NM_001304264, intron 1 of 5)	intron (NM_001304264, intron 1 of 5)	5952	MIR3973
chr2	230291930	230292330	-1.75831	0.000169096	0.00316766	intron (NM_139072, intron 8 of 12)	L2a|LINE|L2	-156127	PID1
chr19	16796045	16796445	-1.75744	5.44e-05	0.00116072	intron (NM_024074, intron 4 of 5)	MER77|LTR|ERVL	24295	TMEM38A
chr11	86226772	86227172	-1.75726	0.000106425	0.00210536	intron (NM_001014811, intron 3 of 13)	intron (NM_001014811, intron 3 of 13)	141043	CCDC81
chr3	129574651	129575051	-1.75707	0.000668336	0.010222	intron (NM_001349269, intron 2 of 7)	L1MC4a|LINE|L1	37568	TMCC1
chr10	121130708	121131108	-1.757	5.64e-06	0.000152928	intron (NM_005308, intron 2 of 15)	intron (NM_005308, intron 2 of 15)	-6576	MIR4681
chr8	128864280	128864680	-1.75634	1.47e-23	7.37e-21	intron (NR_003367, intron 1 of 8)	intron (NR_003367, intron 1 of 8)	56272	MIR1204
chr8	140594270	140594670	-1.75444	0.00285609	0.0344265	Intergenic	Intergenic	120896	KCNK9
chr3	185374293	185374693	-1.75416	1.67e-10	1.23e-08	intron (NR_138486, intron 11 of 15)	intron (NR_138486, intron 11 of 15)	-56547	IGF2BP2-AS1
chr17	43389274	43389674	-1.75365	8.39e-09	4.49e-07	intron (NM_003954, intron 1 of 15)	intron (NM_003954, intron 1 of 15)	4912	MAP3K14
chr6	81245864	81246264	-1.75361	0.00169262	0.0221638	Intergenic	LTR10E|LTR|ERV1	429676	BCKDHB
chr11	15796549	15796949	-1.75291	5.95e-06	0.000161052	Intergenic	Intergenic	131318	LOC102724957
chr13	45469653	45470053	-1.75236	7.16e-14	9.17e-12	Intergenic	Intergenic	-86087	LINC00330
chr15	71593834	71594234	-1.75191	2.99e-10	2.09e-08	intron (NM_024817, intron 5 of 16)	AT_rich|Low_complexity|Low_complexity	-112636	THSD4-AS1
chr17	42900352	42900752	-1.74984	6.47e-07	2.23e-05	intron (NM_001080383, intron 1 of 2)	intron (NM_001080383, intron 1 of 2)	7103	GJC1
chr16	15684687	15685087	-1.74969	1.78e-25	1.07e-22	Intergenic	MIR|SINE|MIR	20065	MIR6506
chr8	8395124	8395524	-1.7495	0.000474464	0.00764483	Intergenic	MER96|DNA|hAT	-151375	PRAG1
chr20	50257163	50257563	-1.74877	8.33e-08	3.61e-06	intron (NM_006045, intron 14 of 27)	MER102b|DNA|hAT-Charlie	-77985	NFATC2
chr8	23780129	23780529	-1.74851	1.42e-11	1.24e-09	Intergenic	Intergenic	-68010	STC1
chr21	39807164	39807564	-1.74836	8.21e-08	3.56e-06	intron (NM_001243429, intron 2 of 8)	intron (NM_001243429, intron 2 of 8)	63037	ERG
chr14	92977834	92978234	-1.7481	0.00163395	0.0215272	Intergenic	Intergenic	-2091	RIN3
chr22	41062462	41062862	-1.74647	3.76e-07	1.37e-05	Intergenic	LTR56|LTR|ERV1	-12520	MCHR1
chr12	27772263	27772663	-1.74621	5.36e-19	1.58e-16	intron (NM_001198915, intron 2 of 26)	intron (NM_001198915, intron 2 of 26)	-76917	REP15
chr4	123819589	123819989	-1.74615	1.22e-06	3.94e-05	TTS (NM_002006)	TTS (NM_002006)	23963	NUDT6
chr12	127610135	127610535	-1.74453	0.000769823	0.0115536	Intergenic	MIRb|SINE|MIR	-65393	LINC02405
chr5	158876916	158877316	-1.74401	3.54e-20	1.17e-17	intron (NR_027110, intron 6 of 6)	intron (NR_027110, intron 6 of 6)	16168	LINC01845
chr1	181104067	181104467	-1.7439	9.2e-11	7.07e-09	Intergenic	Intergenic	-39353	LINC01732
chr2	58373892	58374292	-1.74363	0.0018562	0.0239969	intron (NM_001288836, intron 13 of 13)	intron (NM_001288836, intron 13 of 13)	94423	FANCL
chr16	56615920	56616320	-1.74274	0.000463171	0.00750066	Intergenic	MER113|DNA|hAT-Charlie	-7320	MT3
chr1	8975109	8975509	-1.74163	2.09e-10	1.53e-08	Intergenic	Tigger15a|DNA|TcMar-Tigger	-30618	CA6
chr14	52014000	52014400	-1.74149	3.8e-08	1.77e-06	intron (NR_047477, intron 3 of 3)	intron (NR_047477, intron 3 of 3)	52470	FRMD6-AS2
chr20	43210916	43211316	-1.73884	1.43e-24	7.92e-22	promoter-TSS (NM_001281445)	promoter-TSS (NM_001281445)	-104	PKIG
chr1	205141771	205142171	-1.73781	0.00125827	0.0174455	intron (NM_199462, intron 2 of 11)	intron (NM_199462, intron 2 of 11)	38859	DSTYK
chr13	114540613	114541013	-1.7377	1.02e-20	3.67e-18	intron (NM_000820, intron 6 of 14)	intron (NM_000820, intron 6 of 14)	22230	GAS6-AS1
chr3	185525405	185525805	-1.73719	0.000203503	0.00371777	intron (NR_138486, intron 2 of 15)	MLT1F|LTR|ERVL-MaLR	13314	IGF2BP2
chr21	17527369	17527769	-1.737	1.11e-06	3.63e-05	intron (NR_111005, intron 1 of 6)	intron (NR_111005, intron 1 of 6)	-26149	MIR99AHG
chr3	104010304	104010704	-1.73638	9.34e-07	3.1e-05	Intergenic	MER65-int|LTR|ERV1	-767544	MIR548AB
chr6	49024246	49024646	-1.73629	2.42e-09	1.43e-07	Intergenic	MSTA|LTR|ERVL-MaLR	406520	MMUT
chr17	61330154	61330554	-1.73611	1.62e-08	8.11e-07	intron (NM_025185, intron 7 of 25)	L1MA4A|LINE|L1	187274	CYB561
chr10	53223725	53224125	-1.73335	4.82e-09	2.69e-07	intron (NM_001098512, intron 2 of 17)	AluSc8|SINE|Alu	164592	MIR605
chr9	117314182	117314582	-1.73129	0.000488641	0.00784479	Intergenic	Intergenic	-35667	ATP6V1G1
chr1	36005183	36005583	-1.73072	0.00155044	0.0206704	intron (NM_024874, intron 2 of 20)	intron (NM_024874, intron 2 of 20)	17621	KIAA0319L
chr19	46080302	46080702	-1.73025	1.01e-13	1.24e-11	intron (NM_025136, intron 1 of 1)	intron (NM_025136, intron 1 of 1)	7558	OPA3
chr10	101803771	101804171	-1.7271	1.57e-07	6.37e-06	intron (NM_001308, intron 8 of 8)	intron (NM_001308, intron 8 of 8)	-34267	DNMBP
chr13	111619411	111619811	-1.72655	1.16e-13	1.42e-11	intron (NR_126378, intron 1 of 1)	HERVIP10F-int|LTR|ERV1	1237	LINC00431
chr15	38321065	38321465	-1.72613	0.000159046	0.00299495	Intergenic	Intergenic	-11329	LINC02345
chr17	35989217	35989617	-1.72593	0.00083301	0.0123067	intron (NM_001291476, intron 6 of 15)	intron (NM_001291476, intron 6 of 15)	14058	DDX52
chr3	194071026	194071426	-1.72353	0.000390863	0.00649956	intron (NM_001080513, intron 1 of 1)	MIRb|SINE|MIR	831	CPN2
chr8	142378972	142379372	-1.72316	1.3e-08	6.7e-07	Intergenic	Intergenic	-1786	GPR20
chr4	150991901	150992301	-1.7214	5.49e-08	2.46e-06	Intergenic	Intergenic	-7496	DCLK2
chr12	94337592	94337992	-1.72066	1.2e-05	0.000300703	promoter-TSS (NR_135017)	promoter-TSS (NR_135017)	-410	LOC105369911
chr2	201630224	201630624	-1.72058	0.00193255	0.024842	intron (NR_135012, intron 21 of 30)	MER21C|LTR|ERVL	-30524	LINC01792
chr1	7571560	7571960	-1.7204	0.000272343	0.00476948	intron (NM_001349609, intron 6 of 22)	intron (NM_001349609, intron 6 of 22)	-121946	LOC102725193
chr20	25159616	25160016	-1.72037	1.31e-24	7.33e-22	Intergenic	AluJo|SINE|Alu	-16490	ENTPD6
chr15	60663504	60663904	-1.72037	0.000289595	0.00502763	intron (NM_001002857, intron 4 of 13)	intron (NM_001002857, intron 4 of 13)	26481	ANXA2
chr15	58920694	58921094	-1.72034	0.00369036	0.0426078	intron (NM_001320570, intron 8 of 14)	intron (NM_001320570, intron 8 of 14)	64912	HSP90AB4P
chr12	123600209	123600609	-1.71878	0.000378656	0.00633539	Intergenic	Intergenic	-5373	PITPNM2
chr13	27596947	27597347	-1.71876	4.14e-05	0.000911526	Intergenic	Intergenic	-102523	USP12-AS1
chr9	35510917	35511317	-1.71874	0.00115805	0.016291	intron (NM_001330740, intron 1 of 10)	intron (NM_001330740, intron 1 of 10)	21009	RUSC2
chr8	88620840	88621240	-1.7173	1.08e-05	0.000273385	Intergenic	Intergenic	265203	DCAF4L2
chr1	8933652	8934052	-1.71728	1.25e-10	9.42e-09	intron (NM_001201483, intron 2 of 10)	intron (NM_001201483, intron 2 of 10)	4893	ENO1
chr4	1331094	1331494	-1.71721	1e-06	3.3e-05	intron (NM_001297431, intron 5 of 6)	intron (NM_001297431, intron 5 of 6)	-9702	UVSSA
chr6	138898568	138898968	-1.71681	1.33e-13	1.59e-11	Intergenic	Intergenic	-5062	NHSL1
chr15	90944106	90944506	-1.71671	0.000318732	0.00546421	intron (NM_003870, intron 2 of 37)	intron (NM_003870, intron 2 of 37)	12832	IQGAP1
chr3	8988876	8989276	-1.71646	0.000772059	0.0115771	intron (NM_020165, intron 3 of 12)	intron (NM_020165, intron 3 of 12)	16080	RAD18
chr9	91892342	91892742	-1.71507	1.17e-05	0.000294645	Intergenic	L1MA8|LINE|L1	-33568	CKS2
chr17	61441745	61442145	-1.71335	0.000190561	0.00351714	intron (NM_025185, intron 13 of 25)	U2|snRNA|snRNA	75683	CYB561
chr9	118378116	118378516	-1.71306	9.53e-06	0.000243551	Intergenic	Intergenic	128202	LOC101928775
chr10	114717794	114718194	-1.71271	0.000166839	0.00312925	intron (NM_001198530, intron 3 of 10)	intron (NM_001198530, intron 3 of 10)	7985	TCF7L2
chr6	125517782	125518182	-1.7125	2.94e-11	2.45e-09	intron (NR_149043, intron 1 of 3)	intron (NR_149043, intron 1 of 3)	981	LOC100126584
chr1	9779126	9779526	-1.71237	6.01e-07	2.08e-05	intron (NM_001350235, intron 8 of 22)	intron (NM_001350235, intron 8 of 22)	27801	PIK3CD
chr20	50171432	50171832	-1.71213	4.91e-05	0.00105537	intron (NM_001258292, intron 1 of 9)	L2a|LINE|L2	7746	NFATC2
chr18	8948475	8948875	-1.71038	2.53e-05	0.000587012	Intergenic	LTR67B|LTR|ERVL	-154022	NDUFV2
chr3	171919048	171919448	-1.71019	1.52e-21	6.12e-19	intron (NM_022763, intron 3 of 25)	intron (NM_022763, intron 3 of 25)	160927	FNDC3B
chr2	9699022	9699422	-1.71009	5.47e-21	2.05e-18	Intergenic	MLT1F2|LTR|ERVL-MaLR	-3263	ADAM17
chr20	17727983	17728383	-1.70988	0.00206415	0.0262677	Intergenic	MLT1I|LTR|ERVL-MaLR	47590	BANF2
chr22	29108373	29108773	-1.70978	7.24e-14	9.26e-12	intron (NM_001349956, intron 4 of 13)	intron (NM_001349956, intron 4 of 13)	29235	CHEK2
chr12	3011392	3011792	-1.70945	0.000356631	0.00602269	intron (NM_003324, intron 1 of 10)	intron (NM_003324, intron 1 of 10)	11535	TULP3
chr9	35517179	35517579	-1.70921	3.77e-16	6.99e-14	intron (NM_001330740, intron 1 of 10)	intron (NM_001330740, intron 1 of 10)	-21250	RUSC2
chr12	46795957	46796357	-1.70902	9.93e-05	0.00197461	intron (NR_125381, intron 2 of 2)	intron (NR_125381, intron 2 of 2)	18267	LOC100288798
chr14	102258572	102258972	-1.70866	0.00414223	0.0468786	intron (NM_001352914, intron 3 of 14)	intron (NM_001352914, intron 3 of 14)	-17400	PPP2R5C
chr9	123955478	123955878	-1.70687	0.000113092	0.00222122	exon (NM_016322, exon 2 of 8)	exon (NM_016322, exon 2 of 8)	-8083	GSN
chr5	170044770	170045170	-1.70656	0.000203161	0.00371282	intron (NM_014592, intron 1 of 7)	intron (NM_014592, intron 1 of 7)	63504	LOC105377716
chr12	57733893	57734293	-1.7065	8.51e-07	2.85e-05	intron (NM_001351213, intron 1 of 22)	intron (NM_001351213, intron 1 of 22)	1464	R3HDM2
chr9	37840585	37840985	-1.70641	0.00365407	0.0422732	intron (NM_001286810, intron 2 of 6)	Tigger3b|DNA|TcMar-Tigger	39991	DCAF10
chr3	9905787	9906187	-1.7064	5.6e-07	1.96e-05	Intergenic	Intergenic	14509	CIDEC
chr14	55914761	55915161	-1.70599	9.08e-13	9.47e-11	Intergenic	Intergenic	-7698	TBPL2
chr3	11590139	11590539	-1.70567	1.61e-13	1.91e-11	intron (NM_001349238, intron 17 of 17)	L1MC4a|LINE|L1	19933	VGLL4
chr16	69510747	69511147	-1.70553	0.00305976	0.0364677	Intergenic	MLT1L|LTR|ERVL-MaLR	52449	CYB5B
chr14	101159510	101159910	-1.70504	3.67e-16	6.87e-14	Intergenic	Intergenic	-33492	DLK1
chr8	41628131	41628531	-1.70466	1.75e-09	1.06e-07	intron (NM_001142446, intron 1 of 42)	intron (NM_001142446, intron 1 of 42)	26809	ANK1
chr10	53126851	53127251	-1.70439	2.99e-05	0.00068296	intron (NM_001098512, intron 2 of 17)	intron (NM_001098512, intron 2 of 17)	67718	MIR605
chr12	94196772	94197172	-1.70428	7.68e-06	0.000200786	intron (NM_001320100, intron 2 of 2)	MLT1J1|LTR|ERVL-MaLR	-65373	LOC101928731
chr7	104612812	104613212	-1.7032	2.49e-08	1.21e-06	Intergenic	Charlie13b|DNA|hAT-Charlie	18600	LINC01004
chr7	104944860	104945260	-1.70294	1.55e-14	2.19e-12	intron (NM_001350738, intron 2 of 16)	intron (NM_001350738, intron 2 of 16)	-5834	SRPK2
chr3	149299488	149299888	-1.7022	7.49e-27	5.13e-24	intron (NM_015472, intron 2 of 6)	intron (NM_015472, intron 2 of 6)	76124	WWTR1
chr20	10020797	10021197	-1.70112	6.88e-06	0.000182593	intron (NM_198798, intron 2 of 9)	intron (NM_198798, intron 2 of 9)	5362	ANKEF1
chr13	49888020	49888420	-1.70072	5.79e-07	2.02e-05	intron (NM_001079670, intron 10 of 10)	intron (NM_001079670, intron 10 of 10)	66159	CDADC1
chr10	53478680	53479080	-1.69756	0.000414655	0.00682541	intron (NM_001098512, intron 3 of 17)	AluJr4|SINE|Alu	-19525	CSTF2T
chr12	131614293	131614693	-1.69756	0.000453333	0.00736886	intron (NM_198827, intron 20 of 24)	intron (NM_198827, intron 20 of 24)	-35063	LINC01257
chr10	53163232	53163632	-1.69727	1.13e-06	3.68e-05	intron (NM_001098512, intron 2 of 17)	intron (NM_001098512, intron 2 of 17)	104099	MIR605
chr3	171921548	171921948	-1.69692	2.94e-08	1.4e-06	intron (NM_022763, intron 3 of 25)	intron (NM_022763, intron 3 of 25)	163427	FNDC3B
chr10	101535682	101536082	-1.69665	7.58e-18	1.85e-15	Intergenic	Intergenic	-6515	ABCC2
chr1	9046217	9046617	-1.69492	5.15e-08	2.32e-06	Intergenic	Intergenic	39987	SLC2A7
chr14	32725815	32726215	-1.6945	1.3e-06	4.16e-05	Intergenic	Intergenic	-53540	RNU6-2
chr3	9006524	9006924	-1.69414	6.23e-34	9.01e-31	Intergenic	Intergenic	-1568	RAD18
chr6	21808240	21808640	-1.69367	0.00256792	0.0314999	intron (NR_015410, intron 4 of 11)	intron (NR_015410, intron 4 of 11)	141796	CASC15
chr11	313806	314206	-1.69366	5.86e-05	0.0012349	promoter-TSS (NM_003641)	promoter-TSS (NM_003641)	-34	IFITM1
chr12	46856357	46856757	-1.69348	7.17e-06	0.000189015	intron (NR_125378, intron 3 of 3)	MIRb|SINE|MIR	78667	LOC100288798
chr9	127414859	127415259	-1.69317	0.00133943	0.0183654	intron (NM_033334, intron 2 of 9)	intron (NM_033334, intron 2 of 9)	-5656	MIR181A2HG
chr13	101009949	101010349	-1.69274	2.31e-10	1.67e-08	intron (NR_148031, intron 18 of 22)	L1ME2|LINE|L1	123120	PCCA-AS1
chr1	201505710	201506110	-1.69163	1.22e-12	1.25e-10	Intergenic	Intergenic	16878	RPS10P7
chr13	45480813	45481213	-1.69076	7.35e-07	2.51e-05	Intergenic	Intergenic	82593	NUFIP1
chr17	48739144	48739544	-1.69044	0.0003896	0.00648388	intron (NM_003786, intron 8 of 30)	intron (NM_003786, intron 8 of 30)	27102	ABCC3
chr1	66279609	66280009	-1.69043	4.35e-10	2.96e-08	intron (NM_002600, intron 1 of 16)	L4|LINE|RTE	21231	PDE4B
chr20	44534280	44534680	-1.69018	0.000196508	0.00361026	intron (NM_001242920, intron 6 of 13)	MIRb|SINE|MIR	5153	PLTP
chr9	123697631	123698031	-1.69015	1.81e-05	0.000434716	Intergenic	Intergenic	-6380	TRAF1
chr1	44265905	44266305	-1.69009	0.000709573	0.0107548	intron (NM_174965, intron 3 of 6)	intron (NM_174965, intron 3 of 6)	-38189	MIR6079
chr12	122304207	122304607	-1.68987	2.19e-07	8.53e-06	intron (NM_001171993, intron 1 of 15)	intron (NM_001171993, intron 1 of 15)	-7642	HPD
chr7	1608598	1608998	-1.68805	3.91e-14	5.26e-12	promoter-TSS (NR_021487)	promoter-TSS (NR_021487)	870	PSMG3
chr12	46833999	46834399	-1.68745	2.21e-21	8.64e-19	intron (NR_125381, intron 2 of 2)	intron (NR_125381, intron 2 of 2)	56309	LOC100288798
chr4	188555442	188555842	-1.6855	0.000846619	0.0124936	intron (NR_110436, intron 2 of 2)	Helitron3Na_Mam|RC|Helitron	38153	LINC02492
chr12	117925040	117925440	-1.68467	0.00216121	0.0272893	intron (NM_173598, intron 14 of 19)	intron (NM_173598, intron 14 of 19)	-125633	NOS1
chr14	103603273	103603673	-1.68443	2.52e-05	0.000584983	3' UTR (NM_006291, exon 11 of 11)	3' UTR (NM_006291, exon 11 of 11)	10830	TNFAIP2
chr4	143186735	143187135	-1.68308	0.000663124	0.0101632	intron (NM_001101669, intron 10 of 25)	intron (NM_001101669, intron 10 of 25)	580753	INPP4B
chr20	49109541	49109941	-1.68289	0.0011519	0.0162258	Intergenic	Intergenic	-17117	PTPN1
chr8	103674569	103674969	-1.68265	6.92e-15	1.07e-12	intron (NR_160672, intron 1 of 4)	intron (NR_160672, intron 1 of 4)	6293	LOC101927245
chr12	46947153	46947553	-1.68194	1.98e-15	3.31e-13	intron (NR_125380, intron 3 of 3)	intron (NR_125380, intron 3 of 3)	169463	LOC100288798
chr12	120669143	120669543	-1.68103	1.61e-18	4.42e-16	intron (NM_001080855, intron 1 of 11)	intron (NM_001080855, intron 1 of 11)	18623	PXN
chr20	50173267	50173667	-1.68033	6.06e-06	0.000163339	intron (NM_001258292, intron 1 of 9)	intron (NM_001258292, intron 1 of 9)	5911	NFATC2
chr7	16603053	16603453	-1.68003	6.76e-13	7.21e-11	intron (NM_001195280, intron 5 of 8)	intron (NM_001195280, intron 5 of 8)	36803	LRRC72
chr11	125387039	125387439	-1.68	0.000285659	0.00496758	Intergenic	Intergenic	-21033	FEZ1
chr14	71964345	71964745	-1.67961	0.0034872	0.0407412	intron (NM_001284247, intron 1 of 23)	L1ME1|LINE|L1	9967	LOC145474
chr19	47792954	47793354	-1.67836	3.58e-10	2.47e-08	Intergenic	MER66B|LTR|ERV1	15012	INAFM1
chr12	123626769	123627169	-1.67799	2.02e-06	6.15e-05	Intergenic	Intergenic	-31933	PITPNM2
chr14	77371135	77371535	-1.67483	1.2e-07	5.04e-06	Intergenic	Intergenic	-54646	LINC01629
chr12	46544531	46544931	-1.67364	2.35e-07	9.09e-06	Intergenic	THE1D|LTR|ERVL-MaLR	115568	SLC38A1
chr5	28734493	28734893	-1.67349	0.00409406	0.046411	Intergenic	MSTA|LTR|ERVL-MaLR	-192284	LSP1P3
chr2	149925810	149926210	-1.67324	0.000287919	0.00500187	intron (NM_001317006, intron 1 of 4)	intron (NM_001317006, intron 1 of 4)	-8026	LYPD6B
chr19	6564465	6564865	-1.67276	0.000520453	0.0082386	Intergenic	Intergenic	26496	CD70
chr8	29112055	29112455	-1.67273	0.00096803	0.0139878	intron (NM_015254, intron 1 of 39)	L1MB7|LINE|L1	8332	KIF13B
chr14	101539536	101539936	-1.67152	2.56e-20	8.84e-18	TTS (NR_047664)	TTS (NR_047664)	3488	MEG9
chr1	239979341	239979741	-1.67137	1.95e-06	5.97e-05	intron (NM_000740, intron 3 of 4)	intron (NM_000740, intron 3 of 4)	83631	CHRM3-AS1
chr2	159385675	159386075	-1.67102	0.0022238	0.0279103	intron (NM_001304969, intron 1 of 21)	intron (NM_001304969, intron 1 of 21)	72411	PKP4
chr17	55967798	55968198	-1.67077	1.42e-13	1.7e-11	intron (NM_001271875, intron 1 of 10)	intron (NM_001271875, intron 1 of 10)	12752	CUEDC1
chr10	79418984	79419384	-1.67066	0.00324071	0.0382738	Intergenic	LTR10E|LTR|ERV1	-21618	KCNMA1
chr18	3932191	3932591	-1.67025	6.46e-07	2.23e-05	intron (NM_001242761, intron 3 of 11)	intron (NM_001242761, intron 3 of 11)	-29962	DLGAP1-AS4
chr7	98048148	98048548	-1.67005	4.32e-05	0.000946751	Intergenic	Intergenic	-17946	BAIAP2L1
chr1	169860221	169860621	-1.66996	2.67e-08	1.28e-06	intron (NM_181093, intron 1 of 13)	intron (NM_181093, intron 1 of 13)	2616	SCYL3
chr16	20877272	20877672	-1.66777	0.00424776	0.0478441	intron (NM_173475, intron 1 of 2)	intron (NM_173475, intron 1 of 2)	-33732	LYRM1
chr17	78806877	78807277	-1.66729	4.49e-21	1.69e-18	intron (NM_001163034, intron 9 of 29)	intron (NM_001163034, intron 9 of 29)	-27645	LOC101928855
chr10	123900664	123901064	-1.66498	0.000799762	0.0119102	intron (NM_001291879, intron 2 of 16)	intron (NM_001291879, intron 2 of 16)	-22281	TACC2
chr13	27757150	27757550	-1.66439	0.00167489	0.0219639	non-coding (NR_046548, exon 2 of 2)	non-coding (NR_046548, exon 2 of 2)	10954	USP12-AS2
chr10	53187605	53188005	-1.66374	7.15e-13	7.62e-11	intron (NM_001098512, intron 2 of 17)	intron (NM_001098512, intron 2 of 17)	128472	MIR605
chr8	22508429	22508829	-1.66364	0.000633577	0.00977079	intron (NM_018688, intron 1 of 8)	MLT1F|LTR|ERVL-MaLR	-8907	BIN3-IT1
chr14	100218773	100219173	-1.6631	0.000190093	0.00350975	Intergenic	Intergenic	-40777	EML1
chr7	17224384	17224784	-1.66303	2.04e-09	1.23e-07	Intergenic	Intergenic	-113692	AHR
chr1	8940141	8940541	-1.66187	1.49e-26	1.01e-23	TTS (NR_038351)	TTS (NR_038351)	1447	ENO1-AS1
chr16	31471899	31472299	-1.66024	1.43e-15	2.46e-13	intron (NM_001301820, intron 2 of 6)	intron (NM_001301820, intron 2 of 6)	1782	ARMC5
chr8	38722712	38723112	-1.66004	0.0037082	0.0427755	Intergenic	Intergenic	-35952	PLEKHA2
chr12	94954603	94955003	-1.65967	0.000292703	0.00507089	promoter-TSS (NR_049885)	promoter-TSS (NR_049885)	-762	MIR5700
chr21	30714861	30715261	-1.65961	2.6e-26	1.69e-23	exon (NM_001186, exon 5 of 5)	exon (NM_001186, exon 5 of 5)	-29760	BACH1-IT2
chr2	224679977	224680377	-1.65933	1.91e-15	3.21e-13	intron (NR_110905, intron 1 of 5)	intron (NR_110905, intron 1 of 5)	22122	AP1S3
chr17	37288426	37288826	-1.65878	0.00362186	0.0419378	intron (NM_020405, intron 2 of 13)	intron (NM_020405, intron 2 of 13)	19264	PLXDC1
chr6	123848542	123848942	-1.65752	4.6e-11	3.71e-09	intron (NM_001251987, intron 5 of 20)	intron (NM_001251987, intron 5 of 20)	87993	TRDN-AS1
chr14	32814655	32815055	-1.65747	0.000208551	0.003794	intron (NM_004274, intron 1 of 13)	LTR88b|LTR|Gypsy?	16351	AKAP6
chr17	41496223	41496623	-1.65717	0.00204469	0.0260774	Intergenic	Intergenic	20062	ARL4D
chr4	130141981	130142381	-1.6562	1.99e-09	1.2e-07	Intergenic	L2a|LINE|L2	124874	C4orf33
chr17	70680036	70680436	-1.65555	0.000612694	0.00949092	intron (NM_001352691, intron 8 of 10)	intron (NM_001352691, intron 8 of 10)	-43625	LINC00511
chr3	78761867	78762267	-1.65548	3.21e-11	2.64e-09	intron (NM_133631, intron 6 of 28)	intron (NM_133631, intron 6 of 28)	306542	ROBO1
chr14	55343778	55344178	-1.65524	0.000549696	0.00862804	TTS (NR_036194)	TTS (NR_036194)	933	MIR4308
chr7	130588891	130589291	-1.65481	1.46e-05	0.000357394	intron (NR_110472, intron 2 of 3)	intron (NR_110472, intron 2 of 3)	8978	LINC-PINT
chr13	24183294	24183694	-1.65416	0.0025732	0.0315352	intron (NM_001204458, intron 3 of 9)	intron (NM_001204458, intron 3 of 9)	29995	TNFRSF19
chr17	4107948	4108348	-1.65404	0.000370457	0.00621584	intron (NR_047571, intron 6 of 23)	intron (NR_047571, intron 6 of 23)	58994	ANKFY1
chrX	29135654	29136054	-1.65403	0.00153359	0.0204877	intron (NM_014271, intron 2 of 10)	intron (NM_014271, intron 2 of 10)	-456541	MIR4666B
chr4	54151317	54151717	-1.6536	0.00278938	0.0337788	intron (NM_152540, intron 3 of 8)	intron (NM_152540, intron 3 of 8)	80711	SCFD2
chr13	35740616	35741016	-1.65174	1.6e-08	8.03e-07	intron (NM_015678, intron 25 of 57)	intron (NM_015678, intron 25 of 57)	224392	NBEA
chr22	38294829	38295229	-1.65077	1.27e-14	1.84e-12	Intergenic	Intergenic	-7275	MICALL1
chr8	144107737	144108137	-1.64999	2.49e-06	7.37e-05	Intergenic	Intergenic	7991	LY6E
chr19	40048414	40048814	-1.64989	0.000134728	0.00258948	Intergenic	Intergenic	-17813	EID2
chr2	39354147	39354547	-1.64961	6.24e-10	4.11e-08	Intergenic	Intergenic	-6743	SOS1
chr19	14394677	14395077	-1.64902	3.38e-09	1.94e-07	Intergenic	MLT1D|LTR|ERVL-MaLR	-49678	LINC01842
chr12	27717743	27718143	-1.64862	9.63e-12	8.68e-10	intron (NM_001198916, intron 1 of 27)	intron (NM_001198916, intron 1 of 27)	40804	PPFIBP1
chr4	7892420	7892820	-1.64781	0.00229727	0.028701	intron (NM_198595, intron 1 of 16)	L1ME1|LINE|L1	-18585
chr16	21638171	21638571	-1.64627	6.62e-24	3.44e-21	intron (NM_001077180, intron 4 of 4)	intron (NM_001077180, intron 4 of 4)	25558	IGSF6
chr8	26315358	26315758	-1.64542	0.000535545	0.00844412	Intergenic	Intergenic	55830	PNMA2
chr22	50978008	50978408	-1.64513	6.69e-06	0.000178193	Intergenic	MER57F|LTR|ERV1	-6120	KLHDC7B
chr2	43133818	43134218	-1.64505	1.98e-05	0.00046942	Intergenic	Intergenic	-114295	HAAO
chr7	39749371	39749771	-1.64395	0.000267093	0.00469017	Intergenic	Intergenic	-23596	LINC00265
chr8	31679117	31679517	-1.64359	0.000902365	0.013215	intron (NM_013962, intron 1 of 4)	intron (NM_013962, intron 1 of 4)	182049	NRG1
chr6	11232715	11233115	-1.64253	5.81e-13	6.29e-11	promoter-TSS (NM_006403)	promoter-TSS (NM_006403)	0	NEDD9
chr10	32153727	32154127	-1.64199	1.02e-07	4.35e-06	intron (NM_001270696, intron 3 of 17)	intron (NM_001270696, intron 3 of 17)	43927	ARHGAP12
chr7	14019336	14019736	-1.64186	1.18e-07	4.95e-06	intron (NM_001370556, intron 3 of 11)	intron (NM_001370556, intron 3 of 11)	6603	ETV1
chr7	15470526	15470926	-1.64047	0.00044001	0.00718371	exon (NM_001004320, exon 4 of 13)	exon (NM_001004320, exon 4 of 13)	130914	AGMO
chr18	56031033	56031433	-1.64022	7.71e-05	0.00157191	intron (NM_001144971, intron 19 of 30)	intron (NM_001144971, intron 19 of 30)	-87073	MIR122
chr13	23895554	23895954	-1.63956	0.00360402	0.0417768	intron (NM_000231, intron 7 of 7)	MER44B|DNA|TcMar-Tigger	53893	SACS
chr14	52395941	52396341	-1.63947	9.75e-35	1.59e-31	intron (NM_001243773, intron 2 of 3)	intron (NM_001243773, intron 2 of 3)	-10852	LOC102723604
chr7	46017749	46018149	-1.63912	2.2e-07	8.53e-06	Intergenic	Intergenic	-57078	IGFBP3
chr4	151097680	151098080	-1.63895	3.89e-09	2.22e-07	intron (NR_036614, intron 2 of 16)	intron (NR_036614, intron 2 of 16)	98283	DCLK2
chr3	27719053	27719453	-1.63723	8.14e-14	1.02e-11	Intergenic	Intergenic	44561	EOMES
chr2	72023169	72023569	-1.63711	0.000141086	0.0027027	Intergenic	Intergenic	329540	DYSF
chr16	60302997	60303397	-1.6364	6.32e-05	0.00132118	Intergenic	MLT1K|LTR|ERVL-MaLR	90500	NPAP1L
chr9	13358102	13358502	-1.63628	5.67e-07	1.98e-05	Intergenic	Intergenic	73026	LINC01235
chrX	24249247	24249647	-1.63614	0.00340955	0.0400226	Intergenic	(TG)n|Simple_repeat|Simple_repeat	81601	ZFX
chr3	137844543	137844943	-1.63606	2.17e-06	6.55e-05	intron (NM_016161, intron 2 of 2)	L2a|LINE|L2	6489	A4GNT
chr3	156409662	156410062	-1.63569	5.58e-05	0.0011855	intron (NM_001184717, intron 2 of 5)	intron (NM_001184717, intron 2 of 5)	15409	TIPARP
chr17	42624029	42624429	-1.63558	7.95e-11	6.2e-09	Intergenic	Intergenic	-10623	FZD2
chr6	4734327	4734727	-1.63527	1.76e-09	1.07e-07	intron (NM_001368125, intron 2 of 8)	LTR78B|LTR|ERV1	28155	CDYL
chr2	153355861	153356261	-1.63484	2.78e-16	5.26e-14	intron (NM_052905, intron 1 of 25)	intron (NM_052905, intron 1 of 25)	164373	FMNL2
chr10	53334043	53334443	-1.63482	0.000813205	0.012062	intron (NM_001098512, intron 3 of 17)	intron (NM_001098512, intron 3 of 17)	125112	CSTF2T
chr17	64399232	64399632	-1.63435	0.0009035	0.013228	intron (NR_110822, intron 3 of 3)	intron (NR_110822, intron 3 of 3)	13540	PRKCA-AS1
chr5	175433001	175433401	-1.63367	5.81e-07	2.02e-05	Intergenic	Intergenic	-37883	THOC3
chr17	40499377	40499777	-1.63327	0.00128619	0.0177429	intron (NM_001369520, intron 2 of 23)	intron (NM_001369520, intron 2 of 23)	40883	STAT3
chr6	157429279	157429679	-1.63299	0.000292895	0.00507139	intron (NM_001363725, intron 3 of 17)	intron (NM_001363725, intron 3 of 17)	71918	ARID1B
chr9	4114867	4115267	-1.63259	2.48e-07	9.54e-06	intron (NM_001042413, intron 4 of 10)	intron (NM_001042413, intron 4 of 10)	37116	GLIS3
chr14	100807666	100808066	-1.63248	0.00017149	0.00320642	intron (NM_213646, intron 8 of 9)	intron (NM_213646, intron 8 of 9)	18190	SLC25A47
chr7	134946158	134946558	-1.63192	9.42e-05	0.00188462	Intergenic	Intergenic	29627	STRA8
chr12	116885997	116886397	-1.63107	1.78e-05	0.000428656	Intergenic	Intergenic	-20074	MIR4472-2
chr7	2760529	2760929	-1.63087	9.82e-05	0.00195434	intron (NM_001321766, intron 6 of 6)	intron (NM_001321766, intron 6 of 6)	32893	AMZ1
chr7	2853046	2853446	-1.62968	8.56e-19	2.42e-16	intron (NM_007353, intron 1 of 3)	intron (NM_007353, intron 1 of 3)	1618	GNA12
chr5	100163209	100163609	-1.62938	1.1e-11	9.8e-10	intron (NM_005668, intron 4 of 4)	intron (NM_005668, intron 4 of 4)	-11140	MIR548P
chr1	245379987	245380387	-1.62716	1.94e-06	5.96e-05	intron (NR_151721, intron 2 of 4)	intron (NR_151721, intron 2 of 4)	17632	KIF26B-AS1
chr12	94955830	94956230	-1.62667	0.000909576	0.013294	TTS (NR_049885)	TTS (NR_049885)	465	MIR5700
chr10	53208289	53208689	-1.62428	2.47e-06	7.34e-05	intron (NM_001098512, intron 2 of 17)	intron (NM_001098512, intron 2 of 17)	149156	MIR605
chr7	99863421	99863821	-1.62421	0.00297232	0.0356049	intron (NR_028038, intron 1 of 6)	AluSz|SINE|Alu	6207	CASTOR3
chr15	93373354	93373754	-1.62354	6.46e-18	1.6e-15	Intergenic	Intergenic	34840	ASB9P1
chr14	103710307	103710707	-1.6221	0.000378768	0.00633539	Intergenic	LTR10B|LTR|ERV1	-55142	LINC00605
chr1	157980503	157980903	-1.62199	1.17e-13	1.42e-11	intron (NM_001286349, intron 1 of 12)	intron (NM_001286349, intron 1 of 12)	-14637	KIRREL1-IT1
chr17	46993155	46993555	-1.62193	0.00358366	0.0416345	intron (NM_023079, intron 3 of 6)	intron (NM_023079, intron 3 of 6)	-7010	LOC105371814
chr14	73930082	73930482	-1.62177	9.15e-23	4.37e-20	promoter-TSS (NR_135251)	promoter-TSS (NR_135251)	66	LOC101928143
chr10	25190847	25191247	-1.62146	3.61e-22	1.58e-19	intron (NM_020200, intron 3 of 8)	intron (NM_020200, intron 3 of 8)	50488	PRTFDC1
chr11	102048990	102049390	-1.62133	0.00127506	0.0176267	intron (NM_006106, intron 3 of 6)	intron (NM_006106, intron 3 of 6)	66011	YAP1
chr10	121209445	121209845	-1.62088	1.77e-07	7.08e-06	intron (NM_005308, intron 13 of 15)	intron (NM_005308, intron 13 of 15)	72161	MIR4681
chr10	17241470	17241870	-1.62028	1.61e-14	2.26e-12	intron (NM_004412, intron 1 of 10)	L2|LINE|L2	2001	TRDMT1
chr1	42995494	42995894	-1.62022	4.64e-05	0.00100667	intron (NM_001355226, intron 7 of 18)	MER44D|DNA|TcMar-Tigger	-2997	CCDC30
chr12	27748163	27748563	-1.61959	2.76e-07	1.05e-05	intron (NM_001198915, intron 2 of 26)	intron (NM_001198915, intron 2 of 26)	71224	PPFIBP1
chr19	11202302	11202702	-1.6192	5.39e-28	4.32e-25	intron (NM_001195803, intron 1 of 15)	intron (NM_001195803, intron 1 of 15)	-2167
chr8	38899451	38899851	-1.61908	3.56e-08	1.68e-06	intron (NM_003816, intron 12 of 21)	intron (NM_003816, intron 12 of 21)	-23447	SNORD38D
chr7	852845	853245	-1.61883	6.89e-17	1.49e-14	Intergenic	CpG	-2149	SUN1
chr10	101543730	101544130	-1.61883	1.49e-13	1.78e-11	intron (NM_000392, intron 1 of 31)	intron (NM_000392, intron 1 of 31)	1533	ABCC2
chr2	110907194	110907594	-1.61811	3.33e-18	8.67e-16	intron (NM_207181, intron 12 of 19)	intron (NM_207181, intron 12 of 19)	-33251	MALL
chr10	64996177	64996577	-1.61784	5.53e-07	1.94e-05	intron (NM_001322252, intron 2 of 24)	intron (NM_001322252, intron 2 of 24)	32606	JMJD1C
chr1	66286674	66287074	-1.61738	2.47e-05	0.000574557	intron (NM_002600, intron 1 of 16)	intron (NM_002600, intron 1 of 16)	28296	PDE4B
chr10	81058421	81058821	-1.61731	0.000363436	0.0061237	intron (NM_020338, intron 15 of 24)	intron (NM_020338, intron 15 of 24)	-48604	PPIF
chr13	33819518	33819918	-1.61695	2.46e-05	0.000573424	intron (NM_001243476, intron 5 of 17)	intron (NM_001243476, intron 5 of 17)	-31973	STARD13-AS
chr14	53302125	53302525	-1.61675	0.000517713	0.00821731	Intergenic	Intergenic	-44000	GNPNAT1
chr12	122321144	122321544	-1.61613	9.08e-14	1.12e-11	intron (NM_001171993, intron 1 of 15)	intron (NM_001171993, intron 1 of 15)	5173	HPD
chr5	107338798	107339198	-1.61359	3.47e-05	0.000778045	intron (NM_001163315, intron 7 of 8)	L1MEd|LINE|L1	-332360	EFNA5
chr10	3137810	3138210	-1.61315	2.92e-20	9.86e-18	intron (NM_001323071, intron 3 of 22)	intron (NM_001323071, intron 3 of 22)	-8791	PFKP
chr11	134819036	134819436	-1.61301	1.4e-05	0.000346372	Intergenic	MLT1G3|LTR|ERVL-MaLR	-36010	LOC100507548
chr1	161991704	161992104	-1.61219	4.09e-07	1.48e-05	intron (NM_001347700, intron 1 of 7)	intron (NM_001347700, intron 1 of 7)	2351	OLFML2B
chr3	11227337	11227737	-1.61206	0.000140758	0.0026974	intron (NM_001098212, intron 1 of 1)	intron (NM_001098212, intron 1 of 1)	31358	HRH1
chr15	72529746	72530146	-1.61197	2.76e-06	8.07e-05	Intergenic	Intergenic	-5981	PKM
chr15	101741557	101741957	-1.61197	3.61e-06	0.000102843	intron (NM_014918, intron 2 of 2)	intron (NM_014918, intron 2 of 2)	50496	CHSY1
chr16	73023817	73024217	-1.61152	2.76e-22	1.22e-19	intron (NM_006885, intron 1 of 9)	intron (NM_006885, intron 1 of 9)	58010	ZFHX3
chr13	45252199	45252599	-1.61098	0.000449404	0.00731871	intron (NR_149082, intron 3 of 3)	MER5A1|DNA|hAT-Charlie	37894	LINC00407
chr14	104060636	104061036	-1.61089	8.19e-17	1.75e-14	Intergenic	Intergenic	31539	COA8
chr9	113591346	113591746	-1.61072	0.000164961	0.00309626	Intergenic	Intergenic	101004	MUSK
chr1	7341920	7342320	-1.6102	4.36e-05	0.000954481	intron (NM_001349609, intron 5 of 22)	MIR3|SINE|MIR	107694	LOC102725193
chr10	53157449	53157849	-1.60972	5.75e-20	1.87e-17	intron (NM_001098512, intron 2 of 17)	intron (NM_001098512, intron 2 of 17)	98316	MIR605
chr5	59710604	59711004	-1.60926	0.000353287	0.00597591	intron (NM_001364599, intron 1 of 16)	intron (NM_001364599, intron 1 of 16)	-42314	PDE4D
chr6	82691607	82692007	-1.60851	2.26e-05	0.000531922	intron (NR_149135, intron 3 of 3)	MLT1G1|LTR|ERVL-MaLR	-43669	LINC02542
chr6	138786153	138786553	-1.60792	0.000322954	0.00553113	intron (NM_020464, intron 3 of 6)	Tigger3c|DNA|TcMar-Tigger	-29922	MIR3145
chr8	141598938	141599338	-1.60768	1.05e-11	9.38e-10	intron (NM_012154, intron 1 of 18)	intron (NM_012154, intron 1 of 18)	46594	AGO2
chr17	71817139	71817539	-1.60741	1.57e-10	1.16e-08	intron (NR_027146, intron 2 of 3)	intron (NR_027146, intron 2 of 3)	7337	LINC00469
chr10	126920064	126920464	-1.60725	0.00127209	0.0175903	Intergenic	MER5A1|DNA|hAT-Charlie	-70665	CTBP2
chr20	50145956	50146356	-1.6072	4.95e-09	2.75e-07	intron (NM_001258292, intron 1 of 9)	intron (NM_001258292, intron 1 of 9)	13102	NFATC2
chr11	35020993	35021393	-1.60612	3.6e-07	1.32e-05	Intergenic	Intergenic	57809	MIR1343
chr1	230240357	230240757	-1.6059	0.000175229	0.00326893	intron (NM_004481, intron 1 of 15)	intron (NM_004481, intron 1 of 15)	37572	GALNT2
chr20	44622118	44622518	-1.60555	5.48e-05	0.00116567	Intergenic	Intergenic	-15229	MMP9
chr2	43492515	43492915	-1.60473	0.000949281	0.0137589	intron (NM_001083953, intron 36 of 37)	intron (NM_001083953, intron 36 of 37)	38365	LINC01126
chr4	143605232	143605632	-1.60452	2.22e-10	1.6e-08	intron (NM_003866, intron 2 of 26)	intron (NM_003866, intron 2 of 26)	162256	INPP4B
chr10	53153797	53154197	-1.60316	9.84e-10	6.19e-08	intron (NM_001098512, intron 2 of 17)	MLT1G1|LTR|ERVL-MaLR	94664	MIR605
chr8	13051556	13051956	-1.60284	0.000788627	0.0117848	intron (NM_182643, intron 5 of 17)	intron (NM_182643, intron 5 of 17)	-60958	DLC1
chr18	56006084	56006484	-1.6027	9.46e-06	0.000242452	intron (NM_001144966, intron 12 of 29)	intron (NM_001144966, intron 12 of 29)	-112022	MIR122
chr15	74583793	74584193	-1.60233	0.000152219	0.00288004	intron (NM_025055, intron 10 of 18)	intron (NM_025055, intron 10 of 18)	-26907	CCDC33
chr9	127520884	127521284	-1.60093	1.16e-12	1.19e-10	intron (NM_001278546, intron 1 of 9)	intron (NM_001278546, intron 1 of 9)	12506	NR6A1
chr9	91568525	91568925	-1.59959	0.00169403	0.0221757	Intergenic	Intergenic	-37053	C9orf47
chr6	42306406	42306806	-1.59924	0.001173	0.0164561	intron (NM_001297573, intron 3 of 17)	intron (NM_001297573, intron 3 of 17)	113183	TRERF1
chr9	103191604	103192004	-1.59918	2.37e-06	7.08e-05	promoter-TSS (NM_001198806)	promoter-TSS (NM_001198806)	8	MSANTD3
chr8	8163339	8163739	-1.59798	0.0014229	0.0193064	Intergenic	Intergenic	77447	FAM86B3P
chr3	104157538	104157938	-1.59712	0.00205581	0.0261807	Intergenic	Intergenic	-914778	MIR548AB
chr12	54052759	54053159	-1.59711	6.82e-08	3e-06	Intergenic	Intergenic	16244	ATP5MC2
chr13	97777704	97778104	-1.59648	0.000328693	0.00561285	Intergenic	Intergenic	53972	LINC00456
chr7	12714509	12714909	-1.59615	0.000152225	0.00288004	Intergenic	Intergenic	-11743	ARL4A
chr19	17586427	17586827	-1.59526	3.51e-13	3.93e-11	intron (NM_198580, intron 1 of 11)	intron (NM_198580, intron 1 of 11)	5294	SLC27A1
chr16	24712405	24712805	-1.59445	8.43e-19	2.4e-16	intron (NM_001351850, intron 2 of 23)	intron (NM_001351850, intron 2 of 23)	-28367	TNRC6A
chr13	45486687	45487087	-1.59429	2.57e-07	9.82e-06	Intergenic	Intergenic	76719	NUFIP1
chr10	53564555	53564955	-1.59311	0.000804556	0.0119713	intron (NM_001098512, intron 4 of 17)	intron (NM_001098512, intron 4 of 17)	-105400	CSTF2T
chr21	30517657	30518057	-1.59011	2.9e-06	8.43e-05	promoter-TSS (NM_001286624)	promoter-TSS (NM_001286624)	-41	MAP3K7CL
chr4	160229611	160230011	-1.58981	0.00131655	0.018104	intron (NM_001351725, intron 5 of 26)	intron (NM_001351725, intron 5 of 26)	40850	RAPGEF2
chr8	486759	487159	-1.58974	0.00301962	0.0360388	intron (NM_001256113, intron 1 of 3)	intron (NM_001256113, intron 1 of 3)	7886	TDRP
chr7	130576148	130576548	-1.58945	1.61e-05	0.000391519	intron (NR_110472, intron 2 of 3)	intron (NR_110472, intron 2 of 3)	-14050	MIR29B1
chr3	171886868	171887268	-1.5885	2.37e-13	2.72e-11	intron (NM_022763, intron 3 of 25)	intron (NM_022763, intron 3 of 25)	128747	FNDC3B
chr17	2715436	2715836	-1.58842	0.00100573	0.0144595	intron (NM_001100398, intron 2 of 23)	intron (NM_001100398, intron 2 of 23)	15904	RAP1GAP2
chr14	21555670	21556070	-1.58808	2.8e-07	1.06e-05	intron (NM_018071, intron 21 of 23)	intron (NM_018071, intron 21 of 23)	10944	ZNF219
chr12	50968445	50968845	-1.5874	0.000238376	0.00426797	intron (NM_173602, intron 1 of 37)	intron (NM_173602, intron 1 of 37)	69877	DIP2B
chr11	9881117	9881517	-1.58714	1.39e-07	5.72e-06	intron (NM_030962, intron 17 of 39)	intron (NM_030962, intron 17 of 39)	20628	LOC101928008
chr2	178107158	178107558	-1.58702	0.00134656	0.0184471	intron (NM_001313902, intron 1 of 3)	intron (NM_001313902, intron 1 of 3)	13380	MIR3128
chr9	134989475	134989875	-1.58652	0.0018744	0.024199	Intergenic	Intergenic	-34421	MED27
chr10	25215520	25215920	-1.58329	8.61e-12	7.85e-10	intron (NM_020200, intron 3 of 8)	intron (NM_020200, intron 3 of 8)	25815	PRTFDC1
chr8	90355298	90355698	-1.583	3.55e-07	1.3e-05	Intergenic	L1MA2|LINE|L1	414441	LOC101929709
chr12	116893403	116893803	-1.58247	1.22e-21	5.04e-19	Intergenic	Intergenic	-27480	MIR4472-2
chr12	50926417	50926817	-1.58235	5.26e-05	0.00112452	intron (NM_173602, intron 1 of 37)	intron (NM_173602, intron 1 of 37)	27849	DIP2B
chr8	16534482	16534882	-1.5817	0.000501744	0.00800822	Intergenic	MLT1J|LTR|ERVL-MaLR	325172	FGF20
chr17	17817207	17817607	-1.58107	3.82e-12	3.67e-10	intron (NM_001033551, intron 1 of 13)	intron (NM_001033551, intron 1 of 13)	58307	TOM1L2
chr5	150161248	150161648	-1.5802	2.71e-22	1.21e-19	intron (NM_032947, intron 1 of 1)	intron (NM_032947, intron 1 of 1)	3940	SMIM3
chr1	211291782	211292182	-1.57995	7.41e-08	3.24e-06	intron (NM_002238, intron 1 of 10)	intron (NM_002238, intron 1 of 10)	14734	KCNH1-IT1
chr1	47754969	47755369	-1.57889	0.000645872	0.00993684	exon (NM_001282938, exon 11 of 19)	exon (NM_001282938, exon 11 of 19)	24650	STIL
chr1	66760426	66760826	-1.57885	0.000662434	0.0101556	intron (NM_001297441, intron 6 of 15)	intron (NM_001297441, intron 6 of 15)	-37165	PDE4B
chr13	97960243	97960643	-1.57755	2.08e-06	6.3e-05	intron (NM_207304, intron 2 of 6)	intron (NM_207304, intron 2 of 6)	85856	MBNL2
chr8	41625384	41625784	-1.57628	1.17e-16	2.42e-14	intron (NM_001142446, intron 1 of 42)	intron (NM_001142446, intron 1 of 42)	29556	ANK1
chr17	58583577	58583977	-1.57616	0.00288493	0.0347257	intron (NM_006380, intron 1 of 12)	L2a|LINE|L2	19824	APPBP2
chr1	39864376	39864776	-1.57555	2.01e-06	6.13e-05	intron (NM_012090, intron 52 of 92)	intron (NM_012090, intron 52 of 92)	-10169	KIAA0754
chr4	143264140	143264540	-1.57513	2.95e-06	8.57e-05	intron (NM_001101669, intron 7 of 25)	intron (NM_001101669, intron 7 of 25)	503348	INPP4B
chr4	41615846	41616246	-1.57488	4.74e-05	0.00102651	intron (NM_001330672, intron 5 of 31)	intron (NM_001330672, intron 5 of 31)	1127	LIMCH1
chr10	17051376	17051776	-1.57438	2.42e-14	3.31e-12	intron (NM_001081, intron 28 of 66)	intron (NM_001081, intron 28 of 66)	120240	CUBN
chr16	15993604	15994004	-1.5742	0.00371943	0.0428864	Intergenic	Intergenic	-11344	FOPNL
chr1	46395066	46395466	-1.57366	0.000959668	0.0138862	intron (NM_001324320, intron 4 of 29)	intron (NM_001324320, intron 4 of 29)	65246	MAST2
chr1	169911655	169912055	-1.57357	4.87e-11	3.91e-09	intron (NM_014970, intron 19 of 19)	intron (NM_014970, intron 19 of 19)	-48755	SCYL3
chr1	204806565	204806965	-1.57355	0.0013597	0.0185893	intron (NM_015090, intron 1 of 26)	intron (NM_015090, intron 1 of 26)	8983	NFASC
chr1	46268564	46268964	-1.57308	2.42e-16	4.61e-14	promoter-TSS (NM_015112)	promoter-TSS (NM_015112)	-515	MAST2
chr5	124613207	124613607	-1.57231	1.81e-05	0.000435234	intron (NR_109882, intron 4 of 5)	intron (NR_109882, intron 4 of 5)	-215547	LINC02240
chr3	12804775	12805175	-1.57179	2.91e-07	1.09e-05	intron (NM_001284406, intron 1 of 11)	intron (NM_001284406, intron 1 of 11)	-4217	TMEM40
chr11	86195233	86195633	-1.57167	0.00155875	0.0207184	intron (NM_001014811, intron 6 of 13)	intron (NM_001014811, intron 6 of 13)	109504	CCDC81
chr8	124682558	124682958	-1.57127	1.23e-05	0.000307651	Intergenic	Tigger13a|DNA|TcMar-Tigger	-16717	KLHL38
chrX	29006437	29006837	-1.57086	0.00129957	0.0178894	intron (NM_014271, intron 2 of 10)	intron (NM_014271, intron 2 of 10)	401074	IL1RAPL1
chr2	9331087	9331487	-1.57079	0.00222183	0.0278924	Intergenic	Intergenic	-15607	ASAP2
chr1	66709312	66709712	-1.57077	8.47e-15	1.27e-12	intron (NM_001037340, intron 1 of 14)	intron (NM_001037340, intron 1 of 14)	-88279	PDE4B
chr20	44407753	44408153	-1.57063	1.84e-09	1.11e-07	intron (NM_080614, intron 4 of 6)	intron (NM_080614, intron 4 of 6)	12569	WFDC3
chr4	54213598	54213998	-1.56918	1.56e-16	3.14e-14	intron (NM_152540, intron 2 of 8)	L2a|LINE|L2	18430	SCFD2
chr10	53185199	53185599	-1.56866	1.69e-20	5.96e-18	intron (NM_001098512, intron 2 of 17)	intron (NM_001098512, intron 2 of 17)	126066	MIR605
chr2	27543891	27544291	-1.56714	7.97e-28	6.19e-25	intron (NM_002437, intron 2 of 7)	intron (NM_002437, intron 2 of 7)	1873	MPV17
chr1	31643575	31643975	-1.56683	2e-13	2.32e-11	Intergenic	Intergenic	68959	NKAIN1
chr12	122948817	122949217	-1.56679	0.00355146	0.0413065	Intergenic	Intergenic	36462	ZCCHC8
chr3	85623398	85623798	-1.56663	6.86e-16	1.22e-13	intron (NM_001256503, intron 2 of 9)	intron (NM_001256503, intron 2 of 9)	69389	CADM2
chr18	55891242	55891642	-1.56578	2.51e-06	7.42e-05	intron (NM_001144966, intron 1 of 29)	intron (NM_001144966, intron 1 of 29)	2639	NEDD4L
chr1	201739100	201739500	-1.5652	3.32e-18	8.67e-16	intron (NM_001167738, intron 1 of 26)	intron (NM_001167738, intron 1 of 26)	30272	NAV1
chr22	28115571	28115971	-1.56508	3.66e-05	0.000816182	Intergenic	MLT1H|LTR|ERVL-MaLR	81973	MN1
chr4	5209738	5210138	-1.56484	6.58e-15	1.02e-12	intron (NM_001306082, intron 4 of 12)	intron (NM_001306082, intron 4 of 12)	156731	STK32B
chr19	8488799	8489199	-1.56393	5.97e-05	0.00125801	intron (NR_163145, intron 2 of 3)	intron (NR_163145, intron 2 of 3)	5763	2023-03-02
chr8	16500258	16500658	-1.56236	0.000276497	0.00483573	Intergenic	L1MD2|LINE|L1	359396	FGF20
chr17	61326635	61327035	-1.56229	2.14e-08	1.05e-06	intron (NM_025185, intron 7 of 25)	intron (NM_025185, intron 7 of 25)	190793	CYB561
chr7	66532014	66532414	-1.56224	0.00183921	0.0238127	intron (NM_018264, intron 9 of 15)	intron (NM_018264, intron 9 of 15)	47170	MIR4650-2
chr4	98920742	98921142	-1.56188	0.00155211	0.0206808	intron (NM_174952, intron 5 of 10)	L2|LINE|L2	143685	STPG2
chrX	23918382	23918782	-1.56126	1.79e-10	1.32e-08	intron (NM_024122, intron 1 of 8)	AluSz|SINE|Alu	7473	APOO
chr9	95906451	95906851	-1.56065	1.29e-15	2.23e-13	Intergenic	Intergenic	-10118	NINJ1
chr2	26220613	26221013	-1.55916	7.47e-06	0.000196026	Intergenic	Intergenic	-15447	KIF3C
chr13	93870866	93871266	-1.55904	2.79e-05	0.00064084	Intergenic	Intergenic	-7994	GPC6
chr3	15311004	15311404	-1.55841	7.68e-20	2.46e-17	intron (NM_004844, intron 4 of 8)	intron (NM_004844, intron 4 of 8)	15513	SH3BP5-AS1
chr6	82707272	82707672	-1.5583	0.00351748	0.0410029	intron (NR_149135, intron 3 of 3)	intron (NR_149135, intron 3 of 3)	-59334	LINC02542
chr6	56573718	56574118	-1.55675	1.31e-08	6.74e-07	intron (NM_001144769, intron 5 of 96)	intron (NM_001144769, intron 5 of 96)	-66231	DST
chr16	24989253	24989653	-1.55644	1.07e-05	0.000271787	intron (NM_001006634, intron 2 of 19)	intron (NM_001006634, intron 2 of 19)	37237	ARHGAP17
chr13	97926980	97927380	-1.55638	0.00144033	0.019487	intron (NM_207304, intron 1 of 6)	intron (NM_207304, intron 1 of 6)	52593	MBNL2
chr10	53427747	53428147	-1.55541	2.84e-07	1.07e-05	intron (NM_001098512, intron 3 of 17)	intron (NM_001098512, intron 3 of 17)	31408	CSTF2T
chr6	64609389	64609789	-1.55493	1.69e-05	0.000408069	intron (NM_001292009, intron 35 of 43)	L2b|LINE|L2	92860	SCAT8
chr6	57178563	57178963	-1.55452	1.08e-14	1.58e-12	promoter-TSS (NM_001282488)	promoter-TSS (NM_001282488)	-840	PRIM2
chr5	56712176	56712576	-1.55434	0.000504492	0.00804467	Intergenic	Intergenic	66262	ACTBL2
chrX	149743677	149744077	-1.5542	7.8e-13	8.22e-11	intron (NM_000252, intron 1 of 14)	MER5A1|DNA|hAT-Charlie	6830	MTM1
chr6	52468148	52468548	-1.55391	0.00314434	0.0372879	Intergenic	Intergenic	26252	TRAM2-AS1
chr4	7844356	7844756	-1.55368	0.000474532	0.00764483	intron (NM_198595, intron 5 of 16)	intron (NM_198595, intron 5 of 16)	29479
chr1	235433941	235434341	-1.5532	6.58e-07	2.26e-05	intron (NM_031371, intron 2 of 22)	L3|LINE|CR1	56661	ARID4B
chr21	30464790	30465190	-1.55254	1.46e-09	9e-08	intron (NM_020152, intron 7 of 9)	intron (NM_020152, intron 7 of 9)	415	MAP3K7CL
chr19	4713552	4713952	-1.55242	3.11e-06	8.99e-05	intron (NM_139159, intron 4 of 21)	intron (NM_139159, intron 4 of 21)	10102	DPP9
chr3	15847201	15847601	-1.55179	3.93e-07	1.42e-05	intron (NM_015199, intron 1 of 27)	intron (NM_015199, intron 1 of 27)	-7710	ANKRD28
chr2	230265647	230266047	-1.55169	2.03e-07	8e-06	intron (NM_139072, intron 10 of 12)	L1MD1|LINE|L1	-129844	PID1
chr2	38333926	38334326	-1.55149	8.07e-18	1.96e-15	Intergenic	Intergenic	-24121	CYP1B1-AS1
chr20	62313761	62314161	-1.55109	6.94e-05	0.00143687	intron (NM_016434, intron 14 of 34)	intron (NM_016434, intron 14 of 34)	-14044	TNFRSF6B
chr3	174164163	174164563	-1.55037	3.46e-12	3.35e-10	Intergenic	Intergenic	-412761	NAALADL2
chr20	45028942	45029342	-1.55014	2.91e-07	1.09e-05	intron (NM_001318253, intron 1 of 21)	intron (NM_001318253, intron 1 of 21)	6112	ELMO2
chr15	75986767	75987167	-1.54914	2.41e-06	7.18e-05	intron (NM_001897, intron 1 of 9)	intron (NM_001897, intron 1 of 9)	18222	CSPG4
chr12	123519422	123519822	-1.54841	0.00152824	0.020432	intron (NM_020845, intron 1 of 24)	intron (NM_020845, intron 1 of 24)	-24347	MIR4304
chr2	87064331	87064731	-1.54794	2e-05	0.000475426	TTS (NM_004931)	TTS (NM_004931)	-24417	ANAPC1P1
chr2	127901526	127901926	-1.5479	5.8e-09	3.18e-07	Intergenic	MIR|SINE|MIR	-36996	BIN1
chr16	16119019	16119419	-1.54722	1.64e-13	1.94e-11	intron (NM_004996, intron 5 of 30)	MER5A|DNA|hAT-Charlie	75746	ABCC1
chr6	86379536	86379936	-1.54701	0.000291012	0.00504382	Intergenic	Charlie13a|DNA|hAT-Charlie	7350	SNORD50A
chr10	53261769	53262169	-1.54655	2.76e-11	2.31e-09	intron (NM_001098512, intron 3 of 17)	intron (NM_001098512, intron 3 of 17)	197386	CSTF2T
chr1	23445756	23446156	-1.54644	0.000497621	0.00796203	intron (NM_033631, intron 1 of 4)	MIR3|SINE|MIR	49393	LUZP1
chr8	128961856	128962256	-1.54518	0.000147492	0.00280478	intron (NR_003367, intron 3 of 8)	intron (NR_003367, intron 3 of 8)	-1087	TMEM75
chr10	53753171	53753571	-1.54488	0.000650794	0.00999484	intron (NM_001098512, intron 5 of 17)	intron (NM_001098512, intron 5 of 17)	-294016	CSTF2T
chr4	10097761	10098161	-1.54443	0.000245835	0.00438193	intron (NM_005112, intron 2 of 11)	intron (NM_005112, intron 2 of 11)	-17645	MIR3138
chr10	84740955	84741355	-1.54408	0.00163415	0.0215272	intron (NR_163253, intron 10 of 10)	intron (NR_163253, intron 10 of 10)	695690	LINC02650
chr10	124671432	124671832	-1.54363	0.00122125	0.0170412	intron (NM_001029888, intron 2 of 2)	intron (NM_001029888, intron 2 of 2)	1506	FAM24A
chr17	4216916	4217316	-1.54358	0.00387142	0.0443637	intron (NM_003342, intron 1 of 5)	intron (NM_003342, intron 1 of 5)	-41927	LOC103021295
chr2	201270424	201270824	-1.54323	5.17e-22	2.24e-19	intron (NM_001100423, intron 3 of 12)	intron (NM_001100423, intron 3 of 12)	96951	SPATS2L
chr17	62675938	62676338	-1.5427	5.77e-05	0.00121832	Intergenic	Intergenic	-17713	SMURF2
chr10	99309364	99309764	-1.5418	1.13e-14	1.65e-12	intron (NM_024954, intron 1 of 2)	intron (NM_024954, intron 1 of 2)	-22634	ANKRD2
chr20	50268770	50269170	-1.54148	4.94e-13	5.42e-11	intron (NM_006045, intron 14 of 27)	intron (NM_006045, intron 14 of 27)	-89592	NFATC2
chr5	139047423	139047823	-1.54095	2.3e-12	2.26e-10	intron (NM_001317203, intron 2 of 3)	intron (NM_001317203, intron 2 of 3)	-7405	CXXC5
chr9	73727876	73728276	-1.54072	0.00347462	0.0406586	intron (NM_001366143, intron 1 of 25)	L2c|LINE|L2	8461	TRPM3
chr1	9592839	9593239	-1.53988	4.51e-08	2.06e-06	Intergenic	Intergenic	-6485	SLC25A33
chr3	141405611	141406011	-1.53964	0.000274658	0.00480679	intron (NR_136190, intron 5 of 7)	MLT1K|LTR|ERVL-MaLR	23770	LINC02618
chr2	230274591	230274991	-1.53925	1.02e-09	6.42e-08	intron (NM_139072, intron 9 of 12)	intron (NM_139072, intron 9 of 12)	-138788	PID1
chr5	81069389	81069789	-1.53843	2.96e-06	8.58e-05	Intergenic	MIR3|SINE|MIR	-22517	SSBP2
chr10	73473046	73473446	-1.53787	1.79e-15	3.04e-13	3' UTR (NM_001164375, exon 2 of 2)	3' UTR (NM_001164375, exon 2 of 2)	6289	C10orf105
chr7	150736227	150736627	-1.53744	5.45e-05	0.00116104	intron (NM_007188, intron 9 of 15)	intron (NM_007188, intron 9 of 15)	-8952	ASIC3
chr8	128911581	128911981	-1.53735	8.77e-07	2.92e-05	intron (NR_003367, intron 2 of 8)	MIRc|SINE|MIR	49188	TMEM75
chr1	21624413	21624813	-1.53705	0.00213641	0.0270353	non-coding (NR_038404, exon 3 of 3)	non-coding (NR_038404, exon 3 of 3)	4830	LOC100506801
chr8	49229102	49229502	-1.53613	2.97e-10	2.08e-08	Intergenic	AmnSINE1|SINE|Deu	-234825	LOC101929268
chr16	54956857	54957257	-1.53526	3.06e-05	0.000696816	intron (NR_034106, intron 3 of 4)	intron (NR_034106, intron 3 of 4)	5633	CRNDE
chr7	75854750	75855150	-1.53445	0.00187926	0.0242529	intron (NM_001110199, intron 1 of 15)	AluJr|SINE|Alu	23736	SRRM3
chr2	153442538	153442938	-1.5342	0.000136881	0.00262699	intron (NM_052905, intron 9 of 25)	intron (NM_052905, intron 9 of 25)	131237	PRPF40A
chr3	57524513	57524913	-1.53274	7.5e-07	2.55e-05	intron (NM_198564, intron 2 of 11)	L2a|LINE|L2	5358	DNAH12
chr4	38859301	38859701	-1.53169	9.37e-12	8.46e-10	Intergenic	Intergenic	-1063	TLR6
chr6	31913480	31913880	-1.53069	1.58e-07	6.4e-06	promoter-TSS (NM_001710).4	promoter-TSS (NM_001710).4	-41	CFB
chrX	23901770	23902170	-1.53069	2.67e-13	3.05e-11	intron (NM_024122, intron 1 of 8)	LTR1|LTR|ERV1	24085	APOO
chrX	28928579	28928979	-1.53014	0.00168688	0.0220989	intron (NM_014271, intron 2 of 10)	intron (NM_014271, intron 2 of 10)	323216	IL1RAPL1
chr10	52984346	52984746	-1.53006	5.11e-07	1.81e-05	intron (NM_001098512, intron 2 of 17)	AmnSINE1|SINE|Deu	-74787	MIR605
chr10	99292680	99293080	-1.52996	6.28e-05	0.00131461	intron (NM_024954, intron 1 of 2)	intron (NM_024954, intron 1 of 2)	34199	UBTD1
chr20	43970701	43971101	-1.52903	1.6e-16	3.19e-14	intron (NM_002999, intron 1 of 4)	intron (NM_002999, intron 1 of 4)	6163	SDC4
chr6	56578126	56578526	-1.52871	1.07e-06	3.51e-05	intron (NM_001144769, intron 5 of 96)	intron (NM_001144769, intron 5 of 96)	-70639	DST
chr11	35249093	35249493	-1.52725	0.000539172	0.00849617	intron (NM_001001389, intron 16 of 16)	intron (NM_001001389, intron 16 of 16)	64796	SNORD164
chr22	39649440	39649840	-1.52715	4.79e-08	2.17e-06	Intergenic	Intergenic	-8653	PDGFB
chrX	54518761	54519161	-1.52534	7.3e-05	0.0014995	intron (NM_004463, intron 1 of 17)	intron (NM_004463, intron 1 of 17)	3706	FGD1
chr17	69408953	69409353	-1.52517	0.00376031	0.0432906	Intergenic	Intergenic	-210833	CASC17
chr3	42804526	42804926	-1.52481	3.4e-06	9.73e-05	intron (NM_144719, intron 1 of 15)	MER57B2|LTR|ERV1	-7378	LINC02158
chrX	23797132	23797532	-1.52431	1.89e-10	1.38e-08	Intergenic	Intergenic	-3943	SAT1
chr13	45716969	45717369	-1.52359	0.00347623	0.0406586	intron (NM_004128, intron 2 of 7)	L3|LINE|CR1	22524	GTF2F2
chr3	11633656	11634056	-1.52213	2.97e-20	9.97e-18	intron (NM_001128219, intron 2 of 4)	intron (NM_001128219, intron 2 of 4)	-10026	VGLL4
chr12	116602747	116603147	-1.52196	0.00235127	0.0292702	intron (NM_015335, intron 2 of 30)	intron (NM_015335, intron 2 of 30)	-16488	MIR620
chr8	19058345	19058745	-1.52184	0.00370117	0.0427042	intron (NR_038919, intron 3 of 4)	intron (NR_038919, intron 3 of 4)	44487	LOC100128993
chr17	42215461	42215861	-1.52139	6.58e-23	3.2e-20	Intergenic	Intergenic	-3637	C17orf53
chr1	151918213	151918613	-1.52131	0.00261615	0.0319937	Intergenic	Intergenic	-36426	THEM4
chr10	53531321	53531721	-1.52043	0.00129475	0.0178325	intron (NM_001098512, intron 3 of 17)	intron (NM_001098512, intron 3 of 17)	-72166	CSTF2T
chr15	71162443	71162843	-1.52019	1.92e-07	7.61e-06	intron (NM_001284357, intron 1 of 16)	intron (NM_001284357, intron 1 of 16)	-16147	LARP6
chr12	116844323	116844723	-1.51999	0.000819894	0.0121543	Intergenic	Intergenic	21600	MIR4472-2
chr12	2861784	2862184	-1.51995	1.59e-07	6.42e-06	intron (NR_146317, intron 3 of 3)	CpG	-42152	FKBP4
chr1	7449550	7449950	-1.51988	1.31e-05	0.000324645	promoter-TSS (NR_146199)	promoter-TSS (NR_146199)	64	LOC102725193
chr17	64400071	64400471	-1.51859	0.00043064	0.00704398	intron (NR_110822, intron 3 of 3)	intron (NR_110822, intron 3 of 3)	12701	PRKCA-AS1
chr10	99173636	99174036	-1.51849	2.02e-07	7.96e-06	Intergenic	Intergenic	11978	LOC644215
chr12	46883248	46883648	-1.51812	2.35e-20	8.15e-18	intron (NR_125380, intron 3 of 3)	intron (NR_125380, intron 3 of 3)	105558	LOC100288798
chr2	174928317	174928717	-1.51711	0.00319481	0.0378175	Intergenic	L2b|LINE|L2	38509	LINC01960
chr10	79391069	79391469	-1.51689	3.62e-10	2.5e-08	intron (NM_001322832, intron 1 of 27)	intron (NM_001322832, intron 1 of 27)	6297	KCNMA1
chr21	30672531	30672931	-1.51678	1.06e-14	1.56e-12	intron (NM_206866, intron 1 of 4)	intron (NM_206866, intron 1 of 4)	1035	BACH1
chr9	128844945	128845345	-1.51664	8.32e-05	0.00168963	Intergenic	Intergenic	193049	LOC101929116
chr11	35018520	35018920	-1.51655	9.25e-11	7.1e-09	Intergenic	Intergenic	55336	MIR1343
chr1	150135294	150135694	-1.51585	3e-06	8.68e-05	intron (NR_135098, intron 1 of 3)	intron (NR_135098, intron 1 of 3)	2568	LOC105371433
chr3	78710093	78710493	-1.51564	5.68e-07	1.98e-05	exon (NM_002941, exon 16 of 31)	exon (NM_002941, exon 16 of 31)	358316	ROBO1
chr3	149364001	149364401	-1.51426	0.000452554	0.00736307	intron (NM_015472, intron 2 of 6)	Charlie10|DNA|hAT-Charlie	11611	WWTR1
chr12	55413552	55413952	-1.51282	0.00162421	0.0214289	promoter-TSS (NM_021191)	promoter-TSS (NM_021191)	-6	NEUROD4
chr13	27927262	27927662	-1.51253	3.19e-07	1.19e-05	Intergenic	Intergenic	-71294	GTF3A
chr17	4124021	4124421	-1.51249	0.000998154	0.0143596	intron (NR_047571, intron 2 of 23)	intron (NR_047571, intron 2 of 23)	42921	ANKFY1
chr14	71906219	71906619	-1.51227	1.32e-07	5.47e-06	intron (NM_001284247, intron 1 of 23)	intron (NM_001284247, intron 1 of 23)	763	SIPA1L1
chr12	27760620	27761020	-1.51206	4.41e-11	3.56e-09	intron (NM_001198915, intron 2 of 26)	intron (NM_001198915, intron 2 of 26)	83681	PPFIBP1
chr3	133461432	133461832	-1.51164	0.00155823	0.0207184	intron (NM_001354703, intron 7 of 22)	intron (NM_001354703, intron 7 of 22)	-3605	TF
chr1	66766779	66767179	-1.51119	2.25e-05	0.000528285	intron (NM_001297441, intron 6 of 15)	intron (NM_001297441, intron 6 of 15)	-30812	PDE4B
chr7	2797774	2798174	-1.51093	1.8e-24	9.84e-22	intron (NM_007353, intron 2 of 3)	Charlie1|DNA|hAT-Charlie	4800	GNA12
chr9	79499676	79500076	-1.51085	5.42e-08	2.43e-06	intron (NR_131751, intron 1 of 15)	intron (NR_131751, intron 1 of 15)	21127	PRUNE2
chr5	111008981	111009381	-1.51052	1.14e-09	7.15e-08	intron (NR_040093, intron 2 of 6)	intron (NR_040093, intron 2 of 6)	82767	NREP
chr8	49836707	49837107	-1.51005	4.75e-13	5.24e-11	Intergenic	Intergenic	-2919	SNAI2
chr2	74810617	74811017	-1.51001	1.08e-09	6.72e-08	intron (NM_001321739, intron 4 of 10)	intron (NM_001321739, intron 4 of 10)	29530	DOK1
chr6	141642947	141643347	-1.50853	0.000755919	0.0113646	Intergenic	L1M3d|LINE|L1	638196	MIR4465
chr14	71733747	71734147	-1.50844	6.32e-05	0.00132118	Intergenic	Intergenic	-53246	SIPA1L1
chr17	35278382	35278782	-1.5081	1.42e-17	3.32e-15	intron (NR_135670, intron 1 of 1)	intron (NR_135670, intron 1 of 1)	15378	LHX1-DT
chr1	95428257	95428657	-1.50703	0.000300056	0.00517472	intron (NR_033998, intron 3 of 3)	intron (NR_033998, intron 3 of 3)	34873	LOC729970
chr14	55921230	55921630	-1.50547	8.83e-06	0.000227685	Intergenic	Intergenic	-14167	TBPL2
chr9	113595452	113595852	-1.5053	2.47e-08	1.2e-06	Intergenic	Intergenic	105110	MUSK
chr7	142713930	142714330	-1.50522	3.73e-06	0.00010593	Intergenic	L1M4b|LINE|L1	10089	OR9A2
chr6	134695674	134696074	-1.5044	0.000230608	0.00415606	Intergenic	Intergenic	-56678	SGK1
chr3	85625292	85625692	-1.50437	3.53e-05	0.000788601	intron (NM_001256503, intron 2 of 9)	intron (NM_001256503, intron 2 of 9)	71283	CADM2
chr7	14966274	14966674	-1.50362	2.61e-09	1.54e-07	intron (NM_001350722, intron 1 of 25)	L1MEd|LINE|L1	-23193	DGKB
chr6	150216386	150216786	-1.5035	1e-05	0.000255759	intron (NM_001243328, intron 1 of 4)	L1PA6|LINE|L1	609	RAET1E
chr16	58854234	58854634	-1.5028	4.26e-06	0.000119457	Intergenic	Intergenic	-86214	GOT2
chr3	171912469	171912869	-1.50247	9.8e-11	7.48e-09	intron (NM_022763, intron 3 of 25)	intron (NM_022763, intron 3 of 25)	154348	FNDC3B
chr8	31637140	31637540	-1.50216	8.24e-05	0.00167509	intron (NM_013962, intron 1 of 4)	intron (NM_013962, intron 1 of 4)	140072	NRG1
chr21	46806899	46807299	-1.50211	2.89e-06	8.42e-05	Intergenic	Intergenic	-17981	COL18A1
chr2	153323370	153323770	-1.50081	1.06e-17	2.54e-15	intron (NM_052905, intron 1 of 25)	intron (NM_052905, intron 1 of 25)	131882	FMNL2
chr5	150020315	150020715	-1.50072	0.000402821	0.00666223	intron (NM_007286, intron 1 of 2)	intron (NM_007286, intron 1 of 2)	293	SYNPO
chr17	17841641	17842041	-1.50045	3.53e-15	5.67e-13	intron (NM_001033551, intron 1 of 13)	intron (NM_001033551, intron 1 of 13)	33873	TOM1L2
chr10	53539115	53539515	-1.50043	0.00124162	0.0172745	intron (NM_001098512, intron 3 of 17)	intron (NM_001098512, intron 3 of 17)	-79960	CSTF2T
chr4	96427355	96427755	-1.49945	7.07e-06	0.00018694	intron (NM_003728, intron 1 of 15)	intron (NM_003728, intron 1 of 15)	42569	UNC5C
chr4	188958441	188958841	-1.4985	0.00259429	0.0317637	Intergenic	AluJb|SINE|Alu	41716	ZFP42
chr18	37033981	37034381	-1.49758	0.000468904	0.00758407	intron (NR_024391, intron 3 of 3)	MLT1J2|LTR|ERVL-MaLR	167958	MIR924
chr20	34755781	34756181	-1.49694	0.0044016	0.0492989	intron (NM_012156, intron 1 of 21)	MamRep605|Unknown|Unknown	-12299	LOC100130373
chr20	50368857	50369257	-1.49647	5.36e-07	1.89e-05	intron (NM_006045, intron 1 of 27)	intron (NM_006045, intron 1 of 27)	15872	ATP9A
chr4	186494965	186495365	-1.4951	7.25e-05	0.00149167	Intergenic	Intergenic	-38453	PDLIM3
chr8	22516272	22516672	-1.49476	0.00258392	0.0316517	intron (NM_018688, intron 1 of 8)	intron (NM_018688, intron 1 of 8)	10162	BIN3
chr10	106088938	106089338	-1.4942	0.0014329	0.0194015	promoter-TSS (NM_001272012)	promoter-TSS (NM_001272012)	-388	ITPRIP
chr6	138926011	138926411	-1.49377	1.83e-07	7.31e-06	Intergenic	L1MC4a|LINE|L1	-32505	NHSL1
chr2	215867447	215867847	-1.49368	4.48e-05	0.00097613	intron (NR_103740, intron 21 of 54)	intron (NR_103740, intron 21 of 54)	29163	ABCA12
chr17	30023084	30023484	-1.4923	0.0040536	0.0460895	Intergenic	Intergenic	120854	MIR365B
chr3	9944751	9945151	-1.49012	5.56e-05	0.00118204	intron (NM_153481, intron 1 of 13)	intron (NM_153481, intron 1 of 13)	419	IL17RE
chr3	8991265	8991665	-1.48898	0.00224982	0.028203	intron (NM_020165, intron 2 of 12)	L1MCa|LINE|L1	13691	RAD18
chr4	96315782	96316182	-1.48888	1.59e-05	0.000388428	intron (NM_003728, intron 1 of 15)	intron (NM_003728, intron 1 of 15)	154142	UNC5C
chr17	64538227	64538627	-1.48856	3.53e-08	1.67e-06	intron (NM_002737, intron 3 of 16)	intron (NM_002737, intron 3 of 16)	-125455	PRKCA-AS1
chr4	158936408	158936808	-1.48848	0.00148568	0.0199604	Intergenic	MER5A|DNA|hAT-Charlie	-155296	FAM198B-AS1
chr19	42973604	42974004	-1.48803	0.00244317	0.0302335	intron (NR_073179, intron 1 of 1)	AluJo|SINE|Alu	-26706	CXCL17
chr7	30711473	30711873	-1.48754	0.000945465	0.013715	intron (NM_001202481, intron 4 of 13)	intron (NM_001202481, intron 4 of 13)	10399	CRHR2
chr2	153282254	153282654	-1.48622	2.1e-12	2.08e-10	intron (NM_052905, intron 1 of 25)	intron (NM_052905, intron 1 of 25)	90766	FMNL2
chr16	15590682	15591082	-1.48552	1.06e-21	4.5e-19	intron (NM_033201, intron 1 of 5)	MLT1D|LTR|ERVL-MaLR	-5241	BMERB1
chr6	138296783	138297183	-1.4853	0.000234671	0.00421469	Intergenic	Intergenic	-30046	LINC02528
chr5	149185386	149185786	-1.48525	0.000432235	0.00706563	intron (NM_001172699, intron 1 of 10)	intron (NM_001172699, intron 1 of 10)	34083	PPARGC1B
chr13	45470912	45471312	-1.48494	3.1e-07	1.16e-05	Intergenic	MLT1C|LTR|ERVL-MaLR	-87346	LINC00330
chr10	93661671	93662071	-1.48447	6.83e-06	0.000181722	Intergenic	MER82|DNA|TcMar-Tigger	7372	FGFBP3
chr12	53386985	53387385	-1.48261	2.35e-07	9.08e-06	Intergenic	Intergenic	-13055	EIF4B
chr19	46051409	46051809	-1.4808	3.19e-07	1.18e-05	3' UTR (NM_025136, exon 2 of 2)	3' UTR (NM_025136, exon 2 of 2)	36451	OPA3
chr11	69069085	69069485	-1.48074	5.78e-05	0.00122156	Intergenic	Intergenic	7663	MYEOV
chr15	71149889	71150289	-1.48045	2.87e-10	2.02e-08	intron (NM_001284357, intron 1 of 16)	intron (NM_001284357, intron 1 of 16)	-3593	LARP6
chr2	85999483	85999883	-1.47942	0.000122997	0.00238338	intron (NM_032827, intron 2 of 2)	intron (NM_032827, intron 2 of 2)	11117	MIR6071
chr7	100767994	100768394	-1.47913	9.32e-09	4.93e-07	Intergenic	Intergenic	-2176	SERPINE1
chr9	4038261	4038661	-1.478	3.58e-18	9.26e-16	intron (NM_001042413, intron 4 of 10)	intron (NM_001042413, intron 4 of 10)	113722	GLIS3
chr17	79856145	79856545	-1.47794	0.00144542	0.0195305	intron (NM_001289419, intron 3 of 3)	intron (NM_001289419, intron 3 of 3)	-3769	NPB
chr10	80724749	80725149	-1.47763	0.000223468	0.00404278	intron (NR_015429, intron 3 of 7)	intron (NR_015429, intron 3 of 7)	102256	ZMIZ1-AS1
chr20	50104389	50104789	-1.47745	1.22e-08	6.32e-07	intron (NM_012340, intron 3 of 10)	intron (NM_012340, intron 3 of 10)	-35075	MIR3194
chr3	4626190	4626590	-1.47692	0.00404072	0.04601	intron (NM_001099952, intron 4 of 58)	intron (NM_001099952, intron 4 of 58)	91358	ITPR1
chr4	113789286	113789686	-1.47643	7.37e-07	2.51e-05	intron (NM_001354267, intron 1 of 43)	MSTD|LTR|ERVL-MaLR	7343	ANK2
chr2	106020290	106020690	-1.47504	0.000568814	0.00888146	intron (NM_201557, intron 1 of 5)	intron (NM_201557, intron 1 of 5)	-4366	FHL2
chr1	244525437	244525837	-1.47487	3.48e-09	2e-07	intron (NM_001276349, intron 1 of 3)	intron (NM_001276349, intron 1 of 3)	9700	C1orf100
chr1	210110969	210111369	-1.47468	0.00146729	0.0197797	promoter-TSS (NR_027459)	promoter-TSS (NR_027459)	-350	SYT14
chr17	80292898	80293298	-1.47426	1.79e-05	0.000429734	Intergenic	Intergenic	-1456	SECTM1
chr10	53124858	53125258	-1.47377	2.96e-05	0.000676089	intron (NM_001098512, intron 2 of 17)	intron (NM_001098512, intron 2 of 17)	65725	MIR605
chr6	27136334	27136734	-1.47345	0.000405322	0.00669721	Intergenic	MSTB|LTR|ERVL-MaLR	21129	MIR3143
chr15	40531346	40531746	-1.47342	2.37e-07	9.14e-06	promoter-TSS (NM_020168)	promoter-TSS (NM_020168)	282	PAK6
chr1	92295761	92296161	-1.47312	0.000680574	0.0103909	intron (NR_036634, intron 2 of 17)	intron (NR_036634, intron 2 of 17)	55747	TGFBR3
chr2	224683710	224684110	-1.47306	1.27e-11	1.12e-09	intron (NR_110905, intron 1 of 5)	intron (NR_110905, intron 1 of 5)	18389	AP1S3
chr12	65017061	65017461	-1.47227	1.98e-07	7.8e-06	promoter-TSS (NR_037515)	promoter-TSS (NR_037515)	-876	MIR548Z
chr1	90372172	90372572	-1.4715	0.00156214	0.0207519	intron (NM_001134479, intron 2 of 2)	intron (NM_001134479, intron 2 of 2)	84874	LRRC8D
chr10	105001179	105001579	-1.47071	0.000373506	0.00626297	Intergenic	Intergenic	-4265	RPEL1
chr15	33529148	33529548	-1.4707	7.43e-06	0.000194903	intron (NR_046005, intron 7 of 8)	L1ME3|LINE|L1	10408	TMCO5B
chr11	95896122	95896522	-1.47062	4.54e-05	0.00098847	intron (NM_032427, intron 1 of 4)	intron (NM_032427, intron 1 of 4)	-178280	MIR1260B
chr4	160145574	160145974	-1.47049	2.9e-06	8.42e-05	intron (NM_001351724, intron 4 of 30)	MER5B|DNA|hAT-Charlie	-3010	RAPGEF2
chr20	656124	656524	-1.46936	0.00144434	0.019526	5' UTR (NM_033129, exon 1 of 2)	5' UTR (NM_033129, exon 1 of 2)	122	SCRT2
chr19	39468592	39468992	-1.46866	1.23e-08	6.34e-07	Intergenic	Intergenic	-2410	FBXO17
chr14	68606941	68607341	-1.4686	0.00142925	0.0193721	intron (NM_001321817, intron 8 of 11)	intron (NM_001321817, intron 8 of 11)	316832	RAD51B
chr5	14178773	14179173	-1.46847	4.34e-05	0.000951151	intron (NR_134469, intron 1 of 56)	intron (NR_134469, intron 1 of 56)	35522	TRIO
chr13	97907084	97907484	-1.46751	1.11e-16	2.31e-14	intron (NM_207304, intron 1 of 6)	intron (NM_207304, intron 1 of 6)	32697	MBNL2
chr3	149304681	149305081	-1.46738	1.01e-06	3.32e-05	intron (NM_015472, intron 2 of 6)	MER21C|LTR|ERVL	70931	WWTR1
chr11	122067742	122068142	-1.46688	6.14e-19	1.77e-16	intron (NR_137192, intron 2 of 3)	intron (NR_137192, intron 2 of 3)	5875	MIR100HG
chr5	154094113	154094513	-1.46547	0.000581157	0.00905359	intron (NM_001367717, intron 1 of 18)	intron (NM_001367717, intron 1 of 18)	1910	LARP1
chr5	58268156	58268556	-1.46525	0.00321233	0.0379948	3' UTR (NM_001364604, exon 14 of 14)	3' UTR (NM_001364604, exon 14 of 14)	27369	PDE4D
chrX	54207584	54207984	-1.46347	0.000376145	0.00630446	intron (NM_198456, intron 1 of 1)	intron (NM_198456, intron 1 of 1)	1903	FAM120C
chr9	36470888	36471288	-1.46343	2.37e-06	7.08e-05	Intergenic	Intergenic	-69893	RNF38
chr6	124150559	124150959	-1.46341	0.00237495	0.0295157	intron (NM_001040214, intron 1 of 6)	intron (NM_001040214, intron 1 of 6)	25749	NKAIN2
chr1	44319026	44319426	-1.46108	0.000129664	0.00249953	intron (NM_001270466, intron 4 of 4)	intron (NM_001270466, intron 4 of 4)	14932	MIR6079
chr4	5218190	5218590	-1.46044	3.84e-12	3.68e-10	intron (NM_001306082, intron 4 of 12)	L2b|LINE|L2	165183	STK32B
chr17	74259070	74259470	-1.46036	0.000239347	0.00428388	Intergenic	Intergenic	-2159	UBALD2
chr14	58206297	58206697	-1.45988	1.02e-19	3.19e-17	intron (NR_159373, intron 1 of 10)	MIRb|SINE|MIR	125220	SLC35F4
chr6	37212545	37212945	-1.45972	0.0044675	0.0498978	intron (NM_145316, intron 1 of 3)	MLT1H|LTR|ERVL-MaLR	12630	TMEM217
chr1	151967426	151967826	-1.45953	2.74e-10	1.95e-08	Intergenic	Intergenic	-1291	S100A10
chr3	78737604	78738004	-1.45944	2.48e-10	1.78e-08	exon (NM_002941, exon 9 of 31)	exon (NM_002941, exon 9 of 31)	330805	ROBO1
chr3	11228548	11228948	-1.45914	0.000862054	0.0126997	intron (NM_001098212, intron 1 of 1)	intron (NM_001098212, intron 1 of 1)	32569	HRH1
chr8	145010597	145010997	-1.45878	0.00056662	0.00885363	intron (NM_201379, intron 5 of 31)	intron (NM_201379, intron 5 of 31)	2968	PLEC
chr8	164519	164919	-1.45872	0.00346564	0.0405895	intron (NR_003572, intron 3 of 3)	LTR10C|LTR|ERV1	-17418	ZNF596
chr11	122993036	122993436	-1.45846	3.74e-05	0.000830597	intron (NM_024769, intron 1 of 6)	intron (NM_024769, intron 1 of 6)	-60392	HSPA8
chr10	53973195	53973595	-1.45813	3.78e-13	4.2e-11	intron (NM_001098512, intron 9 of 17)	intron (NM_001098512, intron 9 of 17)	100493	PRKG1-AS1
chr6	33640597	33640997	-1.45756	3.76e-08	1.76e-06	intron (NM_002224, intron 22 of 57)	intron (NM_002224, intron 22 of 57)	-25108	MIR3934
chr3	171822232	171822632	-1.45725	0.000353608	0.00597939	intron (NM_001135095, intron 1 of 25)	intron (NM_001135095, intron 1 of 25)	64111	FNDC3B
chr1	223888942	223889342	-1.45572	2.18e-12	2.15e-10	promoter-TSS (NM_001146068)	promoter-TSS (NM_001146068)	-153	CAPN2
chr13	44238934	44239334	-1.45449	9.2e-09	4.87e-07	intron (NM_001347964, intron 2 of 17)	intron (NM_001347964, intron 2 of 17)	-35521	ENOX1
chr18	22867040	22867440	-1.45418	4.45e-10	3.02e-08	intron (NM_001308225, intron 2 of 6)	intron (NM_001308225, intron 2 of 6)	64890	ZNF521
chr1	44324100	44324500	-1.45398	1.08e-05	0.000272059	intron (NR_073021, intron 6 of 9)	intron (NR_073021, intron 6 of 9)	20006	MIR6079
chr5	77185437	77185837	-1.45364	9.01e-10	5.71e-08	intron (NR_105012, intron 1 of 1)	intron (NR_105012, intron 1 of 1)	5157	LOC101929154
chr14	32918832	32919232	-1.45335	9.88e-12	8.87e-10	intron (NM_004274, intron 2 of 13)	intron (NM_004274, intron 2 of 13)	120528	AKAP6
chr11	16023504	16023904	-1.45301	0.0001954	0.00359243	intron (NM_001367873, intron 13 of 15)	intron (NM_001367873, intron 13 of 15)	-32537	MIR6073
chr17	21191104	21191504	-1.45295	1.68e-12	1.69e-10	promoter-TSS (NM_002756)	promoter-TSS (NM_002756)	-44	MAP2K3
chr1	161932115	161932515	-1.45292	4.15e-15	6.61e-13	3' UTR (NM_007348, exon 16 of 16)	3' UTR (NM_007348, exon 16 of 16)	61940	OLFML2B
chr5	110789398	110789798	-1.45194	0.00105586	0.0150604	intron (NM_001323377, intron 6 of 9)	MER74B|LTR|ERVL	-58326	STARD4-AS1
chr18	3015188	3015588	-1.45168	1.52e-12	1.54e-10	Intergenic	Intergenic	-3443	LPIN2
chr17	71039166	71039566	-1.45121	0.00337169	0.0396229	intron (NM_001352691, intron 4 of 10)	intron (NM_001352691, intron 4 of 10)	49461	SLC39A11
chr11	85537159	85537559	-1.45118	2.83e-18	7.44e-16	Intergenic	Intergenic	-15157	SYTL2
chr8	90560355	90560755	-1.44994	4.9e-12	4.6e-10	Intergenic	Intergenic	209384	LOC101929709
chr5	74707995	74708395	-1.44963	0.00200537	0.0256318	intron (NM_031361, intron 7 of 16)	intron (NM_031361, intron 7 of 16)	75150	HMGCR
chr1	201690225	201690625	-1.44942	6.76e-13	7.21e-11	intron (NM_020443, intron 3 of 29)	intron (NM_020443, intron 3 of 29)	1789	MIR5191
chr1	16508328	16508728	-1.44854	2.89e-15	4.71e-13	Intergenic	Intergenic	-25964	EPHA2
chr12	14548972	14549372	-1.44808	4.89e-05	0.00105323	intron (NM_181352, intron 1 of 14)	intron (NM_181352, intron 1 of 14)	10957	ATF7IP
chr15	78045584	78045984	-1.44732	0.00171247	0.0223946	intron (NM_001301189, intron 2 of 5)	intron (NM_001301189, intron 2 of 5)	-32691	LINGO1
chr16	69867346	69867746	-1.44701	7.05e-05	0.00145514	intron (NM_001270454, intron 4 of 23)	intron (NM_001270454, intron 4 of 23)	-5094	WWP2
chr2	219910647	219911047	-1.44678	0.000797174	0.0118852	Intergenic	Intergenic	-4574	CFAP65
chr3	36749069	36749469	-1.44666	0.000825441	0.0122261	Intergenic	MamGypLTR1c|LTR|Gypsy	32083	DCLK3
chr9	116377199	116377599	-1.44638	4.96e-06	0.000136903	Intergenic	Intergenic	20990	RGS3
chr4	113868882	113869282	-1.44636	3.54e-06	0.000101087	intron (NM_001354249, intron 2 of 44)	intron (NM_001354249, intron 2 of 44)	86939	ANK2
chr16	11876794	11877194	-1.44619	0.00133717	0.018344	intron (NM_014153, intron 1 of 22)	intron (NM_014153, intron 1 of 22)	14120	ZC3H7A
chr5	1409471	1409871	-1.44556	0.00406199	0.0461511	intron (NM_001044, intron 10 of 14)	intron (NM_001044, intron 10 of 14)	-29483	LINC01511
chr17	57905245	57905645	-1.44494	4.74e-14	6.28e-12	intron (NM_001329401, intron 8 of 9)	intron (NM_001329401, intron 8 of 9)	-13182	MIR21
chr5	142024533	142024933	-1.44478	0.00360956	0.0418233	promoter-TSS (NM_001257210)	promoter-TSS (NM_001257210)	-867	FGF1
chr19	4694369	4694769	-1.44456	0.000660856	0.0101374	3' UTR (NM_001365987, exon 13 of 13)	3' UTR (NM_001365987, exon 13 of 13)	15275	DPP9-AS1
chr11	129016059	129016459	-1.44414	8.15e-06	0.000212052	intron (NM_001142685, intron 2 of 21)	Tigger7|DNA|TcMar-Tigger	45834	ARHGAP32
chr9	4113929	4114329	-1.44411	4.42e-08	2.03e-06	intron (NM_001042413, intron 4 of 10)	intron (NM_001042413, intron 4 of 10)	38054	GLIS3
chr18	56111077	56111477	-1.44407	0.000378799	0.00633539	Intergenic	AluSz6|SINE|Alu	-7029	MIR122
chr10	121076912	121077312	-1.44392	3.05e-05	0.000696255	intron (NM_005308, intron 1 of 15)	intron (NM_005308, intron 1 of 15)	-60372	MIR4681
chr5	14190447	14190847	-1.44178	5.16e-06	0.000141623	intron (NR_134469, intron 1 of 56)	intron (NR_134469, intron 1 of 56)	47196	TRIO
chr7	13891362	13891762	-1.44173	2.46e-21	9.43e-19	Intergenic	LTR40c|LTR|ERVL	134577	ETV1
chr2	220082522	220082922	-1.44132	7.56e-07	2.56e-05	intron (NM_005689, intron 1 of 18)	intron (NM_005689, intron 1 of 18)	958	ABCB6
chr4	151099487	151099887	-1.44072	5.84e-05	0.0012319	intron (NR_036614, intron 2 of 16)	intron (NR_036614, intron 2 of 16)	100090	DCLK2
chr20	46020723	46021123	-1.44035	2.61e-20	8.92e-18	intron (NR_146496, intron 2 of 2)	MLT1J|LTR|ERVL-MaLR	19215	LINC01754
chr21	22373935	22374335	-1.43988	7.05e-05	0.00145495	intron (NM_001352595, intron 1 of 14)	intron (NM_001352595, intron 1 of 14)	3408	NCAM2
chr7	104992402	104992802	-1.43982	0.00422931	0.0476879	intron (NM_001350738, intron 2 of 16)	intron (NM_001350738, intron 2 of 16)	36766	SRPK2
chr10	29192183	29192583	-1.43915	1.89e-10	1.38e-08	Intergenic	Intergenic	57046	C10orf126
chr16	60238076	60238476	-1.43877	0.00209178	0.0265705	Intergenic	Intergenic	155421	NPAP1L
chr14	93569991	93570391	-1.43823	0.000603689	0.00936148	intron (NM_001142593, intron 2 of 10)	intron (NM_001142593, intron 2 of 10)	12079	ITPK1
chr12	68630341	68630741	-1.43786	0.00322996	0.0381555	Intergenic	Intergenic	-10951	IL26
chr5	58360122	58360522	-1.43732	0.00314513	0.0372888	intron (NM_001349242, intron 7 of 16)	intron (NM_001349242, intron 7 of 16)	-25019	PDE4D
chr6	129639540	129639940	-1.43697	7.68e-10	4.95e-08	intron (NM_000426, intron 27 of 64)	intron (NM_000426, intron 27 of 64)	391582	ARHGAP18
chr12	105494727	105495127	-1.43663	0.000416776	0.00685382	Intergenic	Intergenic	6493	LOC414300
chr14	59965026	59965426	-1.4366	0.00311855	0.037058	intron (NM_001284204, intron 4 of 5)	L1ME4a|LINE|L1	13991	JKAMP
chr7	15164246	15164646	-1.43599	0.00281044	0.0339944	Intergenic	Intergenic	-149963	DGKB
chr16	16092224	16092624	-1.43595	1.14e-12	1.17e-10	intron (NM_004996, intron 1 of 30)	intron (NM_004996, intron 1 of 30)	48951	ABCC1
chr17	75300516	75300916	-1.43562	0.000268506	0.00470863	intron (NM_001113492, intron 1 of 11)	intron (NM_001113492, intron 1 of 11)	-14881	SEPTIN9
chr9	2728039	2728439	-1.43455	8.07e-06	0.000210128	intron (NM_133497, intron 1 of 1)	intron (NM_133497, intron 1 of 1)	10729	KCNV2
chr13	49365949	49366349	-1.43443	0.00227336	0.0284296	Intergenic	Intergenic	138084	CYSLTR2
chr2	29353146	29353546	-1.43335	3.12e-08	1.48e-06	intron (NM_001287528, intron 2 of 14)	intron (NM_001287528, intron 2 of 14)	15065	CLIP4
chr8	41639336	41639736	-1.43292	5.33e-05	0.00114025	intron (NM_001142446, intron 1 of 42)	intron (NM_001142446, intron 1 of 42)	15604	ANK1
chr20	49262107	49262507	-1.4317	1.29e-05	0.000320229	non-coding (NR_111906, exon 2 of 3)	non-coding (NR_111906, exon 2 of 3)	299	LOC100506175
chr12	27737730	27738130	-1.43161	2.94e-09	1.72e-07	intron (NM_001198915, intron 2 of 26)	intron (NM_001198915, intron 2 of 26)	60791	PPFIBP1
chr6	81046522	81046922	-1.43151	0.000109656	0.0021627	intron (NR_134945, intron 10 of 10)	intron (NR_134945, intron 10 of 10)	230334	BCKDHB
chr8	87957380	87957780	-1.43064	1.69e-05	0.000409528	intron (NM_173538, intron 4 of 10)	intron (NM_173538, intron 4 of 10)	78937	CNBD1
chr11	35636653	35637053	-1.43057	3.09e-11	2.55e-09	Intergenic	Intergenic	-3155	FJX1
chr12	96589294	96589694	-1.43057	0.000800367	0.0119158	intron (NM_005230, intron 1 of 4)	intron (NM_005230, intron 1 of 4)	1341	ELK3
chr16	29836513	29836913	-1.43055	5.41e-05	0.0011542	intron (NM_005115, intron 1 of 14)	intron (NM_005115, intron 1 of 14)	4930	MVP
chr22	44263701	44264101	-1.43031	0.0011361	0.0160248	Intergenic	Intergenic	-5508	SULT4A1
chr3	128914610	128915010	-1.42999	0.0015759	0.0208974	Intergenic	Intergenic	-12071	CNBP
chr5	179254612	179255012	-1.42901	0.00183841	0.0238127	intron (NM_003900, intron 5 of 7)	intron (NM_003900, intron 5 of 7)	6907	SQSTM1
chrX	45683953	45684353	-1.42873	1.27e-06	4.08e-05	Intergenic	Intergenic	26767	LINC02595
chr11	34236482	34236882	-1.42828	0.00296867	0.0355858	intron (NM_145804, intron 1 of 16)	intron (NM_145804, intron 1 of 16)	109506	NAT10
chr1	172378144	172378544	-1.42808	3.42e-06	9.79e-05	non-coding (NR_146559, exon 21 of 21)	non-coding (NR_146559, exon 21 of 21)	-11481	C1orf105
chr9	124045032	124045432	-1.42796	7.47e-17	1.61e-14	non-coding (NR_103560, exon 1 of 1)	non-coding (NR_103560, exon 1 of 1)	2576	GSN-AS1
chr22	37922081	37922481	-1.42778	0.00204667	0.0260835	Intergenic	Intergenic	-6859	CARD10
chr1	9950660	9951060	-1.42773	0.00236648	0.0294315	intron (NM_020248, intron 1 of 5)	intron (NM_020248, intron 1 of 5)	19467	CTNNBIP1
chr13	103483040	103483440	-1.42694	0.000111236	0.00218973	intron (NM_017693, intron 7 of 10)	MER61B|LTR|ERV1	-14951	ERCC5
chr18	74189052	74189452	-1.4262	0.000934678	0.0135965	intron (NM_014643, intron 1 of 7)	X6B_LINE|LINE|CR1	-14356	LOC101927989
chr4	143384246	143384646	-1.42493	4.8e-12	4.52e-10	intron (NM_001101669, intron 2 of 25)	MER77|LTR|ERVL	383242	INPP4B
chr3	171860269	171860669	-1.42493	1.19e-16	2.45e-14	intron (NM_022763, intron 3 of 25)	L2c|LINE|L2	102148	FNDC3B
chrX	9534249	9534649	-1.42438	0.00221398	0.0278073	intron (NM_001139468, intron 3 of 17)	intron (NM_001139468, intron 3 of 17)	101351	TBL1X
chr12	24082859	24083259	-1.4238	5.02e-06	0.000138151	intron (NM_152989, intron 4 of 17)	intron (NM_152989, intron 4 of 17)	19545	SOX5
chr5	10308982	10309382	-1.42325	7.02e-15	1.08e-12	Intergenic	MLT1A0|LTR|ERVL-MaLR	-1168	CMBL
chr18	3966999	3967399	-1.42255	3.14e-05	0.000713825	intron (NR_102696, intron 1 of 4)	intron (NR_102696, intron 1 of 4)	4846	DLGAP1-AS4
chrX	23919139	23919539	-1.42232	4.45e-09	2.5e-07	intron (NM_024122, intron 1 of 8)	intron (NM_024122, intron 1 of 8)	6716	APOO
chr5	111043398	111043798	-1.42218	8.02e-11	6.25e-09	intron (NR_040093, intron 2 of 6)	intron (NR_040093, intron 2 of 6)	48350	NREP
chr1	16465978	16466378	-1.42215	0.00147631	0.0198621	intron (NM_004431, intron 3 of 16)	intron (NM_004431, intron 3 of 16)	16386	EPHA2
chr14	33776920	33777320	-1.42095	1.41e-08	7.2e-07	intron (NM_173159, intron 3 of 11)	intron (NM_173159, intron 3 of 11)	369035	NPAS3
chr15	61448516	61448916	-1.42054	1.23e-14	1.78e-12	intron (NM_134261, intron 1 of 10)	intron (NM_134261, intron 1 of 10)	72785	RORA
chr16	30135691	30136091	-1.42051	1.2e-21	4.98e-19	Intergenic	Intergenic	-1261	MAPK3
chr8	142084177	142084577	-1.42042	6.84e-06	0.000181722	Intergenic	MLT1G1|LTR|ERVL-MaLR	-54311	DENND3
chr6	6218924	6219324	-1.42033	0.000239699	0.00428723	intron (NM_000129, intron 8 of 14)	intron (NM_000129, intron 8 of 14)	-49456	MIR7853
chr2	74859359	74859759	-1.41953	1.28e-17	3.02e-15	intron (NM_001321739, intron 2 of 10)	MER76|LTR|ERVL	15605	M1AP
chr11	36031610	36032010	-1.41913	0.00249211	0.0306859	TTS (NR_039769)	TTS (NR_039769)	162	MIR3973
chr17	65386773	65387173	-1.4186	5.69e-11	4.54e-09	intron (NM_181671, intron 1 of 9)	intron (NM_181671, intron 1 of 9)	13576	PITPNC1
chr1	68215437	68215837	-1.41797	5.92e-15	9.22e-13	intron (NM_018841, intron 2 of 3)	intron (NM_018841, intron 2 of 3)	64753	GADD45A
chr8	67303071	67303471	-1.41791	0.000109206	0.00215628	Intergenic	Intergenic	37941	RRS1-AS1
chr19	17516317	17516717	-1.4179	1.33e-05	0.000331075	promoter-TSS (NR_130765)	promoter-TSS (NR_130765)	22	BISPR
chrX	1587225	1587625	-1.41756	0.00218629	0.0275392	intron (NM_178129, intron 1 of 1).2	intron (NM_178129, intron 1 of 1).2	-14770	ASMTL
chr16	1758820	1759220	-1.41752	2.55e-15	4.19e-13	intron (NM_001318852, intron 1 of 31)	intron (NM_001318852, intron 1 of 31)	2824	MAPK8IP3
chr12	4252065	4252465	-1.4175	0.0004015	0.00664672	Intergenic	Intergenic	-130663	CCND2
chr1	234700361	234700761	-1.41702	9.21e-12	8.32e-10	Intergenic	Intergenic	-33036	LINC01354
chr15	33244083	33244483	-1.41664	1.64e-08	8.22e-07	intron (NM_001103184, intron 5 of 16)	intron (NM_001103184, intron 5 of 16)	116092	FMN1
chr15	67107660	67108060	-1.41587	3.65e-05	0.000814772	Intergenic	L1MC2|LINE|L1	113286	SMAD6
chr10	21716748	21717148	-1.41493	0.00381621	0.0438468	Intergenic	MLT1H|LTR|ERVL-MaLR	-55069	LINC02643
chr3	81715685	81716085	-1.41432	0.00199967	0.0255823	intron (NM_000158, intron 3 of 15)	intron (NM_000158, intron 3 of 15)	94911	GBE1
chr8	8168148	8168548	-1.41383	7.7e-05	0.00157107	Intergenic	Intergenic	75406	PRAG1
chr2	102756276	102756676	-1.41254	4.12e-12	3.91e-10	intron (NM_001320986, intron 1 of 4)	MamGypLTR2c|LTR|Gypsy	-1775	IL1R1
chr13	114065163	114065563	-1.41243	4.19e-07	1.51e-05	intron (NM_001304433, intron 1 of 1)	intron (NM_001304433, intron 1 of 1)	3345	LOC101928841
chr19	39161663	39162063	-1.41209	0.000519967	0.00823342	intron (NM_001322033, intron 1 of 20)	intron (NM_001322033, intron 1 of 20)	23574	ACTN4
chr17	78765657	78766057	-1.41181	1.29e-22	5.94e-20	intron (NM_001163034, intron 7 of 29)	intron (NM_001163034, intron 7 of 29)	13575	LOC101928855
chr12	66293027	66293427	-1.4112	2.3e-13	2.65e-11	intron (NM_001300918, intron 3 of 4)	intron (NM_001300918, intron 3 of 4)	-17122	HMGA2-AS1
chr22	41061189	41061589	-1.41097	0.000798712	0.0119013	Intergenic	L1M2|LINE|L1	-13793	MCHR1
chr22	36556640	36557040	-1.40994	0.00173111	0.0226074	promoter-TSS (NM_030644)	promoter-TSS (NM_030644)	-37	APOL3
chr6	138916334	138916734	-1.40992	1.67e-17	3.86e-15	Intergenic	AluJr|SINE|Alu	-22828	NHSL1
chrX	585901	586301	-1.40721	0.000279114	0.00486515	intron (NM_006883, intron 1 of 5).2	intron (NM_006883, intron 1 of 5).2	1022	SHOX
chr14	102722014	102722414	-1.40659	0.000534046	0.00842305	intron (NR_148556, intron 2 of 7)	intron (NR_148556, intron 2 of 7)	-15262	MOK
chr10	105879722	105880122	-1.40585	2.74e-07	1.04e-05	Intergenic	Intergenic	-1894	SFR1
chr2	101923325	101923725	-1.40552	0.00162231	0.0214092	intron (NM_173647, intron 1 of 6)	intron (NM_173647, intron 1 of 6)	1638	RNF149
chr15	64162751	64163151	-1.40474	0.00178021	0.0231294	TTS (NR_029944)	TTS (NR_029944)	267	MIR422A
chr1	68823338	68823738	-1.40472	2.5e-09	1.48e-07	Intergenic	MER20|DNA|hAT-Charlie	92099	RPE65
chrX	29253938	29254338	-1.40471	8.37e-05	0.00169677	intron (NM_014271, intron 2 of 10)	intron (NM_014271, intron 2 of 10)	-338257	MIR4666B
chr10	53021421	53021821	-1.40464	9.89e-09	5.19e-07	intron (NM_001098512, intron 2 of 17)	MER102b|DNA|hAT-Charlie	-37712	MIR605
chr18	3844283	3844683	-1.40429	7.71e-06	0.000201285	intron (NM_001242761, intron 4 of 11)	intron (NM_001242761, intron 4 of 11)	875	DLGAP1
chr21	46781634	46782034	-1.40413	1.97e-06	6.01e-05	Intergenic	Intergenic	-19929	LINC00316
chr7	154861673	154862073	-1.40366	1.12e-06	3.64e-05	promoter-TSS (NM_024012)	promoter-TSS (NM_024012)	-161	HTR5A
chr21	30580564	30580964	-1.40266	0.0001575	0.00297014	intron (NR_027072, intron 1 of 1)	intron (NR_027072, intron 1 of 1)	14949	LINC00189
chr14	58152912	58153312	-1.40259	4.35e-10	2.96e-08	intron (NM_001352014, intron 1 of 9)	intron (NM_001352014, intron 1 of 9)	178605	SLC35F4
chr12	27772898	27773298	-1.40133	1.18e-10	8.92e-09	intron (NM_001198915, intron 2 of 26)	L2a|LINE|L2	-76282	REP15
chr22	24240322	24240722	-1.40117	1.92e-10	1.41e-08	intron (NR_038911, intron 1 of 2)	intron (NR_038911, intron 1 of 2)	595	MIF-AS1
chr21	46847608	46848008	-1.40114	0.00333818	0.0392711	intron (NM_130445, intron 2 of 42)	intron (NM_130445, intron 2 of 42)	-2823	COL18A1-AS1
chr12	52541057	52541457	-1.40047	0.000942362	0.0136777	Intergenic	Intergenic	44541	KRT80
chr2	235071230	235071630	-1.40021	4.48e-06	0.000125285	Intergenic	Intergenic	112084	SPP2
chr14	74129107	74129507	-1.40015	1.71e-05	0.0004141	intron (NM_001201366, intron 5 of 8)	MLT1D|LTR|ERVL-MaLR	17618	DNAL1
chr5	172347335	172347735	-1.40008	0.00107181	0.0152419	intron (NM_001031711, intron 5 of 9)	intron (NM_001031711, intron 5 of 9)	5449	MIR10523
chr17	19250096	19250496	-1.3999	0.00102765	0.0147023	TTS (NM_001321216)	TTS (NM_001321216)	-2409	MIR1180
chr12	50636608	50637008	-1.39962	0.000482523	0.00775614	intron (NM_001113546, intron 2 of 10)	intron (NM_001113546, intron 2 of 10)	-8813	MIR1293
chr7	17031175	17031575	-1.39947	1.35e-09	8.33e-08	Intergenic	LTR40b|LTR|ERVL	-109768	AGR3
chr22	38064000	38064400	-1.3989	6.08e-05	0.00127703	Intergenic	MLT1L|LTR|ERVL-MaLR	-7443	LGALS1
chr21	26477653	26478053	-1.39885	1.73e-11	1.5e-09	Intergenic	Intergenic	264989	LINC01692
chr2	225984870	225985270	-1.39834	0.0034754	0.0406586	Intergenic	LTR16B|LTR|ERVL	-77885	DOCK10
chr10	6317177	6317577	-1.39812	0.000755725	0.0113646	Intergenic	Intergenic	-51130	LINC02649
chr4	1032155	1032555	-1.39764	1.89e-07	7.54e-06	Intergenic	Intergenic	26103	FGFRL1
chr10	53020195	53020595	-1.39734	7.07e-05	0.00145947	intron (NM_001098512, intron 2 of 17)	intron (NM_001098512, intron 2 of 17)	-38938	MIR605
chr17	73868838	73869238	-1.39686	1.38e-05	0.000340753	Intergenic	Intergenic	5624	TRIM47
chr13	45242613	45243013	-1.39644	3.84e-06	0.000108789	intron (NR_149082, intron 3 of 3)	intron (NR_149082, intron 3 of 3)	28308	LINC00407
chr6	134684455	134684855	-1.39624	3.34e-10	2.32e-08	Intergenic	Intergenic	-45459	SGK1
chr2	43567129	43567529	-1.39574	3.96e-08	1.84e-06	intron (NR_144316, intron 29 of 36)	intron (NR_144316, intron 29 of 36)	112979	LINC01126
chr2	48571153	48571553	-1.3947	0.00135129	0.0184987	intron (NM_002158, intron 2 of 6)	intron (NM_002158, intron 2 of 6)	29532	FOXN2
chr17	42872339	42872739	-1.39428	0.00131547	0.018094	Intergenic	Intergenic	35116	GJC1
chr20	43272146	43272546	-1.39416	1.96e-05	0.000466651	intron (NM_001322050, intron 1 of 10)	intron (NM_001322050, intron 1 of 10)	7994	ADA
chr1	103685241	103685641	-1.39351	8.77e-09	4.65e-07	Intergenic	Intergenic	-111363	COL11A1
chr3	149257422	149257822	-1.39298	0.00195022	0.0250198	intron (NM_015472, intron 4 of 6)	intron (NM_015472, intron 4 of 6)	65138	TM4SF4
chr1	30182041	30182441	-1.39267	0.000335191	0.00571065	Intergenic	MIRc|SINE|MIR	328218	LINC01648
chr16	24869784	24870184	-1.39242	0.000823061	0.0121978	exon (NM_001352242, exon 3 of 17)	exon (NM_001352242, exon 3 of 17)	12432	SLC5A11
chr8	23398370	23398770	-1.39201	2.47e-15	4.06e-13	intron (NM_001317814, intron 2 of 4)	MIRb|SINE|MIR	12101	SLC25A37
chr21	26052580	26052980	-1.3911	6.84e-06	0.000181722	Intergenic	L1MEc|LINE|L1	-160084	LINC01692
chr19	2627466	2627866	-1.39055	7.38e-10	4.78e-08	intron (NM_052847, intron 2 of 4)	intron (NM_052847, intron 2 of 4)	-3047	MIR7850
chr1	33293931	33294331	-1.39045	0.00361617	0.0418812	intron (NM_022753, intron 4 of 6)	intron (NM_022753, intron 4 of 6)	3217	S100PBP
chr1	44312914	44313314	-1.39022	3.34e-06	9.58e-05	intron (NM_001270466, intron 4 of 4)	L1MB2|LINE|L1	8820	MIR6079
chr3	173933111	173933511	-1.38861	0.00205	0.0261195	intron (NM_001365925, intron 4 of 6)	intron (NM_001365925, intron 4 of 6)	-294725	NLGN1-AS1
chr3	171877898	171878298	-1.3883	2.85e-15	4.64e-13	intron (NM_022763, intron 3 of 25)	intron (NM_022763, intron 3 of 25)	119777	FNDC3B
chr2	224721167	224721567	-1.38827	0.000518446	0.00821933	Intergenic	Intergenic	-19068	AP1S3
chr1	151952897	151953297	-1.38815	1.6e-08	8.03e-07	Intergenic	Intergenic	13238	S100A10
chr12	104598478	104598878	-1.38784	4.65e-20	1.52e-17	Intergenic	LTR1|LTR|ERV1	-10879	TXNRD1
chr2	177337881	177338281	-1.38782	0.00242139	0.0300354	Intergenic	MIRb|SINE|MIR	127699	MIR1246
chr7	7801923	7802323	-1.38686	4.46e-07	1.6e-05	intron (NM_001302350, intron 3 of 4)	intron (NM_001302350, intron 3 of 4)	-43885	RPA3
chr13	49447711	49448111	-1.38558	5.56e-09	3.07e-07	Intergenic	Intergenic	-102137	FNDC3A
chr19	17618688	17619088	-1.3855	1.37e-05	0.000339679	intron (NR_147835, intron 1 of 2)	MER44B|DNA|TcMar-Tigger	-3570	PGLS
chr2	153427613	153428013	-1.38538	7.61e-06	0.000199141	intron (NM_052905, intron 6 of 25)	intron (NM_052905, intron 6 of 25)	146162	PRPF40A
chr20	43716881	43717281	-1.38493	0.00372401	0.0429108	Intergenic	LTR3B_|LTR|ERVK	12687	KCNS1
chrX	27626846	27627246	-1.38407	4.42e-09	2.49e-07	intron (NM_001353450, intron 1 of 4)	intron (NM_001353450, intron 1 of 4)	18585	DCAF8L2
chr11	353322	353722	-1.38389	4.31e-05	0.000945285	Intergenic	Intergenic	-15977	B4GALNT4
chr17	2310195	2310595	-1.38279	3.93e-06	0.000111018	non-coding (NR_028335, exon 3 of 3)	non-coding (NR_028335, exon 3 of 3)	-6041	MNT
chr6	123855418	123855818	-1.38276	1.77e-07	7.1e-06	intron (NM_001251987, intron 4 of 20)	intron (NM_001251987, intron 4 of 20)	94869	TRDN-AS1
chr1	68843995	68844395	-1.38276	2.75e-09	1.62e-07	Intergenic	MLT1E2-int|LTR|ERVL-MaLR	71442	RPE65
chr4	15151435	15151835	-1.38196	0.000932734	0.0135761	intron (NR_125911, intron 2 of 5)	intron (NR_125911, intron 2 of 5)	147530	CPEB2
chr4	2802647	2803047	-1.38183	2.32e-08	1.13e-06	intron (NM_001122681, intron 1 of 12)	intron (NM_001122681, intron 1 of 12)	8035	SH3BP2
chr6	148841048	148841448	-1.38149	2.22e-14	3.04e-12	exon (NM_001346508, exon 3 of 13)	exon (NM_001346508, exon 3 of 13)	10961	SASH1
chr19	3552830	3553230	-1.38099	7.1e-07	2.43e-05	intron (NM_001287529, intron 1 of 9)	intron (NM_001287529, intron 1 of 9)	4552	MFSD12
chr3	85558252	85558652	-1.38037	6.56e-08	2.89e-06	intron (NM_001256502, intron 1 of 10)	intron (NM_001256502, intron 1 of 10)	4243	CADM2
chr3	42122004	42122404	-1.37887	7.2e-09	3.91e-07	Intergenic	Intergenic	-6488	TRAK1
chr12	124758184	124758584	-1.37866	1.4e-06	4.44e-05	intron (NM_001204299, intron 3 of 4)	MLT1H|LTR|ERVL-MaLR	-15326	RFLNA
chr8	81015378	81015778	-1.37797	0.00340211	0.0399533	intron (NM_005079, intron 1 of 5)	MER57E1|LTR|ERV1	-22512	TPD52
chr5	81074450	81074850	-1.37739	1.83e-12	1.82e-10	Intergenic	Intergenic	-27578	SSBP2
chr11	36063575	36063975	-1.37722	0.00172492	0.0225348	intron (NM_174902, intron 2 of 5)	intron (NM_174902, intron 2 of 5)	32127	MIR3973
chr8	16386090	16386490	-1.37715	5.99e-19	1.74e-16	Intergenic	LTR9|LTR|ERV1	-335990	MSR1
chr8	16562833	16563233	-1.37703	1.84e-06	5.67e-05	Intergenic	Intergenic	296821	FGF20
chr9	113608499	113608899	-1.37663	0.000886264	0.0129975	Intergenic	Intergenic	118157	MUSK
chr4	96077444	96077844	-1.37638	6.11e-05	0.00128334	3' UTR (NM_001256792, exon 11 of 11)	3' UTR (NM_001256792, exon 11 of 11)	65002	BMPR1B
chr14	32406928	32407328	-1.37582	0.00414627	0.0469078	Intergenic	Intergenic	-6931	LINC02313
chr16	24697334	24697734	-1.37581	3.23e-06	9.3e-05	intron (NM_001351850, intron 2 of 23)	intron (NM_001351850, intron 2 of 23)	-15151	LINC01567
chr1	170669841	170670241	-1.37518	1.62e-06	5.06e-05	intron (NM_006902, intron 1 of 4)	MIRb|SINE|MIR	36769	PRRX1
chr12	125169605	125170005	-1.37444	6.76e-16	1.21e-13	Intergenic	Intergenic	-117647	NCOR2
chrX	149740599	149740999	-1.37386	2.73e-09	1.61e-07	intron (NM_000252, intron 1 of 14)	intron (NM_000252, intron 1 of 14)	3752	MTM1
chr4	143267084	143267484	-1.37357	4.42e-11	3.56e-09	intron (NM_001101669, intron 7 of 25)	intron (NM_001101669, intron 7 of 25)	500404	INPP4B
chr7	14727396	14727796	-1.3721	6.92e-12	6.44e-10	intron (NM_001350723, intron 9 of 25)	intron (NM_001350723, intron 9 of 25)	153479	DGKB
chr5	97800826	97801226	-1.37157	3.18e-05	0.000720689	Intergenic	Intergenic	-303310	RGMB
chr6	148846160	148846560	-1.37106	8.65e-05	0.0017491	intron (NM_001346509, intron 3 of 12)	intron (NM_001346509, intron 3 of 12)	16073	SASH1
chr1	226890207	226890607	-1.36999	2.36e-05	0.000551429	intron (NM_002221, intron 2 of 7)	intron (NM_002221, intron 2 of 7)	-27638	ITPKB-IT1
chr7	15593697	15594097	-1.36995	2.26e-09	1.34e-07	intron (NM_001004320, intron 2 of 12)	intron (NM_001004320, intron 2 of 12)	7743	AGMO
chr9	99153551	99153951	-1.36949	0.00144238	0.0195046	intron (NM_153695, intron 4 of 4)	L2a|LINE|L2	-7758	SLC35D2
chr11	84425329	84425729	-1.36911	0.00114448	0.0161299	intron (NM_001351274, intron 5 of 26)	intron (NM_001351274, intron 5 of 26)	6456	DLG2
chr9	134674544	134674944	-1.36881	0.00305873	0.0364638	Intergenic	Intergenic	-59413	RAPGEF1
chr15	59576118	59576518	-1.36871	6.94e-06	0.000183902	intron (NM_004998, intron 1 of 27)	intron (NM_004998, intron 1 of 27)	77276	LDHAL6B
chr12	123528024	123528424	-1.368	1.61e-06	5.05e-05	intron (NM_020845, intron 1 of 24)	intron (NM_020845, intron 1 of 24)	-32949	MIR4304
chr5	77172704	77173104	-1.36739	1.14e-11	1.01e-09	Intergenic	Intergenic	-7576	LOC101929154
chr2	153425073	153425473	-1.36718	0.00187462	0.024199	intron (NM_052905, intron 6 of 25)	THE1C|LTR|ERVL-MaLR	148702	PRPF40A
chr7	14998993	14999393	-1.36677	0.000483716	0.0077705	intron (NM_001350722, intron 1 of 25)	intron (NM_001350722, intron 1 of 25)	15290	DGKB
chr20	50312119	50312519	-1.36674	1.03e-15	1.79e-13	intron (NM_006045, intron 6 of 27)	intron (NM_006045, intron 6 of 27)	72610	ATP9A
chr9	113515069	113515469	-1.36636	8.88e-05	0.0017903	intron (NM_001166280, intron 8 of 12)	intron (NM_001166280, intron 8 of 12)	24727	MUSK
chr12	116933091	116933491	-1.36589	9.48e-06	0.000242721	Intergenic	MLT1F1|LTR|ERVL-MaLR	-37936	LINC00173
chr9	113590601	113591001	-1.36585	0.000637616	0.00982434	Intergenic	Intergenic	100259	MUSK
chr10	95225465	95225865	-1.3653	2.56e-16	4.86e-14	intron (NM_013451, intron 1 of 53)	intron (NM_013451, intron 1 of 53)	16426	MYOF
chr8	13301183	13301583	-1.36487	6.18e-11	4.9e-09	intron (NM_024767, intron 2 of 4)	intron (NM_024767, intron 2 of 4)	70977	DLC1
chr12	125197956	125198356	-1.36471	1.97e-08	9.76e-07	Intergenic	L1MB4|LINE|L1	126061	SCARB1
chr5	58839701	58840101	-1.36451	0.000308433	0.00530338	intron (NM_001349242, intron 1 of 16)	intron (NM_001349242, intron 1 of 16)	42423	PDE4D
chr4	29425684	29426084	-1.36409	0.00402336	0.0458624	Intergenic	Intergenic	209970	LINC02472
chrX	23907716	23908116	-1.36304	8.99e-07	2.99e-05	intron (NM_024122, intron 1 of 8)	AluY|SINE|Alu	18139	APOO
chr1	68827146	68827546	-1.36292	2.43e-18	6.51e-16	Intergenic	Tigger1|DNA|TcMar-Tigger	88291	RPE65
chr9	97519398	97519798	-1.36213	0.00124725	0.017325	intron (NM_001193331, intron 1 of 7)	L2a|LINE|L2	-2333	AOPEP
chr1	234783463	234783863	-1.36169	0.0029704	0.0355901	intron (NR_125944, intron 1 of 3)	intron (NR_125944, intron 1 of 3)	1628	LOC101927787
chr12	46950715	46951115	-1.36144	1.81e-11	1.57e-09	intron (NR_125380, intron 3 of 3)	intron (NR_125380, intron 3 of 3)	173025	LOC100288798
chr18	9516393	9516793	-1.36137	0.000502015	0.00801008	intron (NM_006788, intron 2 of 9)	intron (NM_006788, intron 2 of 9)	41082	RALBP1
chr21	17531613	17532013	-1.36089	1.06e-14	1.56e-12	intron (NR_111005, intron 1 of 6)	intron (NR_111005, intron 1 of 6)	-21905	MIR99AHG
chr1	172715377	172715777	-1.36088	0.00380547	0.0437427	Intergenic	Intergenic	87334	FASLG
chr2	138726904	138727304	-1.36049	8.35e-05	0.00169379	intron (NM_001024075, intron 1 of 2)	L2|LINE|L2	5061	HNMT
chr1	245378370	245378770	-1.36043	7.49e-08	3.27e-06	intron (NR_151721, intron 3 of 4)	intron (NR_151721, intron 3 of 4)	19249	KIF26B-AS1
chr4	151132610	151133010	-1.36031	0.00417531	0.0471812	intron (NR_036614, intron 5 of 16)	intron (NR_036614, intron 5 of 16)	133213	DCLK2
chr4	96353829	96354229	-1.36016	0.00178179	0.0231441	intron (NM_003728, intron 1 of 15)	intron (NM_003728, intron 1 of 15)	116095	UNC5C
chr5	56727832	56728232	-1.35972	0.000775927	0.0116244	Intergenic	Intergenic	50606	ACTBL2
chr3	148680310	148680710	-1.35962	0.000206172	0.00375992	Intergenic	Intergenic	-28685	GYG1
chr5	59658466	59658866	-1.35943	0.000155601	0.00293646	intron (NM_001364599, intron 1 of 16)	AluSx1|SINE|Alu	9824	PDE4D
chr2	128168569	128168969	-1.35854	7.03e-12	6.52e-10	Intergenic	Intergenic	-7227	PROC
chr12	57457775	57458175	-1.35839	0.0012262	0.017101	intron (NM_001130963, intron 5 of 8)	intron (NM_001130963, intron 5 of 8)	-12993	MYO1A
chr11	66717544	66717944	-1.35769	4.17e-05	0.000916515	intron (NM_001040716, intron 3 of 22)	intron (NM_001040716, intron 3 of 22)	8110	PC
chr3	171846661	171847061	-1.35753	1.2e-10	9.04e-09	intron (NM_022763, intron 2 of 25)	AluJb|SINE|Alu	88540	FNDC3B
chr18	56032241	56032641	-1.35749	1.41e-05	0.000348664	intron (NM_001144971, intron 20 of 30)	intron (NM_001144971, intron 20 of 30)	-85865	MIR122
chr21	22449089	22449489	-1.35744	0.000233242	0.00419192	intron (NM_001352595, intron 1 of 14)	intron (NM_001352595, intron 1 of 14)	-70191	NCAM2
chr17	33916514	33916914	-1.35665	5.34e-10	3.57e-08	intron (NM_001282, intron 1 of 20)	intron (NM_001282, intron 1 of 20)	2373	AP2B1
chr1	244230915	244231315	-1.35633	1.47e-06	4.67e-05	Intergenic	MIR3|SINE|MIR	14608	ZBTB18
chr2	47243637	47244037	-1.35592	0.00199516	0.0255333	intron (NM_020458, intron 11 of 19)	intron (NM_020458, intron 11 of 19)	-74843	MCFD2
chr20	45965108	45965508	-1.35581	1.36e-15	2.36e-13	intron (NM_001281781, intron 2 of 20)	intron (NM_001281781, intron 2 of 20)	15333	ZMYND8
chr2	43478380	43478780	-1.35395	0.000386492	0.00644334	intron (NM_001083953, intron 36 of 37)	intron (NM_001083953, intron 36 of 37)	24230	LINC01126
chr15	74838314	74838714	-1.35321	1.78e-05	0.0004281	intron (NM_006465, intron 2 of 8)	intron (NM_006465, intron 2 of 8)	4953	ARID3B
chr12	46845845	46846245	-1.35241	1.72e-11	1.49e-09	intron (NR_125381, intron 2 of 2)	intron (NR_125381, intron 2 of 2)	68155	LOC100288798
chr13	27930016	27930416	-1.35235	3.97e-11	3.23e-09	Intergenic	Intergenic	-68540	GTF3A
chr13	113870818	113871218	-1.35178	0.000998177	0.0143596	intron (NM_001008895, intron 2 of 19)	intron (NM_001008895, intron 2 of 19)	7091	CUL4A
chr15	59588390	59588790	-1.35088	1.83e-11	1.58e-09	intron (NM_004998, intron 1 of 27)	intron (NM_004998, intron 1 of 27)	76480	MYO1E
chr17	72667354	72667754	-1.35044	1.64e-05	0.000397394	5' UTR (NM_175738, exon 1 of 9)	5' UTR (NM_175738, exon 1 of 9)	284	RAB37
chr17	74835760	74836160	-1.34962	5.22e-05	0.00111847	Intergenic	MER3|DNA|hAT-Charlie	-16288	LINC00868
chr6	110299734	110300134	-1.3493	0.000652337	0.0100126	5' UTR (NM_001286099, exon 2 of 3)	5' UTR (NM_001286099, exon 2 of 3)	420	GPR6
chr12	95015475	95015875	-1.34919	1.16e-11	1.03e-09	intron (NM_020698, intron 1 of 3)	intron (NM_020698, intron 1 of 3)	-5898	TMCC3
chr6	43082222	43082622	-1.34883	0.000154794	0.0029244	intron (NM_001270398, intron 1 of 19)	intron (NM_001270398, intron 1 of 19)	37870	PTK7
chr3	93562828	93563228	-1.34872	1.97e-06	6.03e-05	Intergenic	LTR16A2|LTR|ERVL	129897	PROS1
chr12	46911135	46911535	-1.34867	0.00274675	0.0333635	intron (NR_125380, intron 3 of 3)	intron (NR_125380, intron 3 of 3)	133445	LOC100288798
chr2	43541653	43542053	-1.34841	2.26e-06	6.79e-05	intron (NM_001083953, intron 31 of 37)	intron (NM_001083953, intron 31 of 37)	87503	LINC01126
chr16	24680744	24681144	-1.34749	3.02e-13	3.42e-11	intron (NR_122072, intron 1 of 2)	intron (NR_122072, intron 1 of 2)	1439	LINC01567
chr14	89704223	89704623	-1.34658	0.00019407	0.00357287	intron (NM_001085471, intron 4 of 6)	intron (NM_001085471, intron 4 of 6)	179154	FOXN3
chr1	172123659	172124059	-1.34656	4.56e-07	1.63e-05	intron (NM_001350204, intron 15 of 20)	intron (NM_001350204, intron 15 of 20)	-9884	DNM3OS
chr10	100120793	100121193	-1.34633	0.000500473	0.00799528	Intergenic	MLT1F1|LTR|ERVL-MaLR	34071	MIR1287
chr1	156093307	156093707	-1.34586	6.29e-14	8.16e-12	intron (NM_005572, intron 1 of 9)	intron (NM_005572, intron 1 of 9)	-2401	LMNA
chr20	8834675	8835075	-1.34583	3e-10	2.09e-08	intron (NM_182734, intron 32 of 32)	intron (NM_182734, intron 32 of 32)	23043	RNU105B
chr19	4374519	4374919	-1.34581	0.00156534	0.0207892	intron (NM_003025, intron 1 of 9)	intron (NM_003025, intron 1 of 9)	25825	SH3GL1
chr3	186470774	186471174	-1.34497	0.00014517	0.00276668	Intergenic	Intergenic	-30392	EIF4A2
chr11	18405182	18405582	-1.34461	1.51e-05	0.00037007	Intergenic	Intergenic	-3952	MIR3159
chr15	90371743	90372143	-1.34429	4.41e-09	2.49e-07	Intergenic	Intergenic	-13859	ANPEP
chrX	96818531	96818931	-1.34402	0.00102337	0.0146572	intron (NR_125391, intron 1 of 2)	CR1_Mam|LINE|CR1	803	DIAPH2-AS1
chr17	75283725	75284125	-1.34327	5.33e-07	1.87e-05	promoter-TSS (NM_001113492)	promoter-TSS (NM_001113492)	-48	SEPTIN9
chr3	78694913	78695313	-1.34326	0.000469895	0.007593	intron (NM_133631, intron 19 of 28)	intron (NM_133631, intron 19 of 28)	373496	ROBO1
chr1	170119133	170119533	-1.34311	1.78e-16	3.53e-14	intron (NM_001136107, intron 1 of 3)	intron (NM_001136107, intron 1 of 3)	-1186	MIR3119-2
chr6	143141369	143141769	-1.34309	2e-11	1.71e-09	intron (NM_006734, intron 2 of 9)	intron (NM_006734, intron 2 of 9)	124744	HIVEP2
chr16	69922037	69922437	-1.34303	0.000284918	0.00495636	intron (NM_001270453, intron 5 of 20)	intron (NM_001270453, intron 5 of 20)	-36705	WWP2
chr8	90320009	90320409	-1.34284	0.000494515	0.00792197	Intergenic	Intergenic	449730	LOC101929709
chr12	95009214	95009614	-1.34282	9.72e-07	3.21e-05	intron (NM_020698, intron 1 of 3)	intron (NM_020698, intron 1 of 3)	363	TMCC3
chr13	33848526	33848926	-1.34227	3.46e-06	9.88e-05	intron (NM_001243476, intron 5 of 17)	intron (NM_001243476, intron 5 of 17)	-2965	STARD13-AS
chrX	28936635	28937035	-1.3421	0.000247538	0.00440618	intron (NM_014271, intron 2 of 10)	L2b|LINE|L2	331272	IL1RAPL1
chr4	113829694	113830094	-1.34187	1.79e-08	8.93e-07	intron (NM_001354249, intron 2 of 44)	intron (NM_001354249, intron 2 of 44)	47751	ANK2
chr17	25711335	25711735	-1.34146	4.79e-12	4.52e-10	Intergenic	Intergenic	-33496	TBC1D3P5
chrX	28939679	28940079	-1.34135	0.000469318	0.0075884	intron (NM_014271, intron 2 of 10)	intron (NM_014271, intron 2 of 10)	334316	IL1RAPL1
chr17	57885388	57885788	-1.34093	1.72e-13	2.01e-11	intron (NM_001329401, intron 5 of 9)	MIRc|SINE|MIR	-33039	MIR21
chr20	4617656	4618056	-1.34074	2.98e-10	2.09e-08	Intergenic	Intergenic	-49246	PRNP
chr12	46841815	46842215	-1.34053	1.16e-09	7.26e-08	intron (NR_125381, intron 2 of 2)	MLT1F2|LTR|ERVL-MaLR	64125	LOC100288798
chr15	89129808	89130208	-1.34004	0.00132671	0.0182184	non-coding (NR_120369, exon 3 of 3)	non-coding (NR_120369, exon 3 of 3)	17826	LINC01586
chr12	54805228	54805628	-1.33961	0.000632665	0.00975961	intron (NR_120486, intron 3 of 3)	intron (NR_120486, intron 3 of 3)	7622	ITGA5
chr19	2168907	2169307	-1.33896	1.7e-14	2.38e-12	intron (NM_032482, intron 1 of 27)	intron (NM_032482, intron 1 of 27)	5175	DOT1L
chr19	57422053	57422453	-1.33849	0.00310459	0.0369175	Intergenic	Intergenic	69983	MIMT1
chr6	134987190	134987590	-1.33842	4.69e-05	0.001016	Intergenic	Intergenic	-126247	LOC101928304
chr19	34175117	34175517	-1.33785	0.000307729	0.00529303	promoter-TSS (NM_022467)	promoter-TSS (NM_022467)	-117	CHST8
chr11	95883495	95883895	-1.33752	0.00432009	0.0485447	intron (NM_032427, intron 1 of 4)	L2c|LINE|L2	-190907	MIR1260B
chr12	125313335	125313735	-1.33722	0.000240994	0.00430743	intron (NR_160424, intron 1 of 11)	intron (NR_160424, intron 1 of 11)	10682	SCARB1
chr21	30547001	30547401	-1.33708	4.43e-05	0.000967291	exon (NM_001371372, exon 5 of 5)	exon (NM_001371372, exon 5 of 5)	-18614	LINC00189
chr6	129633936	129634336	-1.337	9.69e-11	7.41e-09	exon (NM_001079823, exon 23 of 64)	exon (NM_001079823, exon 23 of 64)	397186	ARHGAP18
chr9	4225654	4226054	-1.33524	0.000255383	0.00452562	intron (NM_001042413, intron 2 of 10)	intron (NM_001042413, intron 2 of 10)	-73671	GLIS3
chr5	144704766	144705166	-1.33506	0.00184844	0.0239084	Intergenic	Intergenic	509939	PRELID2
chr3	185449633	185450033	-1.33456	1.96e-14	2.71e-12	intron (NR_138486, intron 2 of 15)	L2c|LINE|L2	18793	IGF2BP2-AS1
chr3	73105372	73105772	-1.33329	0.00116851	0.0164177	intron (NM_174907, intron 3 of 8)	intron (NM_174907, intron 3 of 8)	-5238	EBLN2
chr14	105439482	105439882	-1.33277	0.000267406	0.00469408	intron (NM_138420, intron 1 of 6)	intron (NM_138420, intron 1 of 6)	-2838	AHNAK2
chr6	138998710	138999110	-1.33241	1.78e-12	1.77e-10	Intergenic	MER5A|DNA|hAT-Charlie	-13895	FLJ46906
chr3	11237565	11237965	-1.33236	0.000129028	0.00248911	intron (NM_001098212, intron 1 of 1)	L2b|LINE|L2	-29902	HRH1
chr2	235041663	235042063	-1.33232	0.000148743	0.00282752	Intergenic	Intergenic	82517	SPP2
chr12	46941697	46942097	-1.3318	1.85e-07	7.35e-06	intron (NR_125380, intron 3 of 3)	intron (NR_125380, intron 3 of 3)	164007	LOC100288798
chr1	201711608	201712008	-1.33122	0.000212146	0.00385537	intron (NM_001167738, intron 1 of 26)	intron (NM_001167738, intron 1 of 26)	2780	NAV1
chr21	27490288	27490688	-1.33083	6.86e-10	4.47e-08	intron (NM_001136131, intron 1 of 15)	intron (NM_001136131, intron 1 of 15)	22220	APP
chr11	102470361	102470761	-1.33063	1.06e-11	9.46e-10	intron (NM_004771, intron 6 of 9)	intron (NM_004771, intron 6 of 9)	25502	MMP20
chr7	81355077	81355477	-1.33061	1.94e-07	7.68e-06	exon (NM_000601, exon 9 of 18)	exon (NM_000601, exon 9 of 18)	-34555	LOC100128317
chr7	45381830	45382230	-1.33052	0.000974065	0.0140594	Intergenic	MER47B|DNA|TcMar-Tigger	184640	RAMP3
chr14	76327512	76327912	-1.33052	0.00265895	0.0324334	intron (NM_015072, intron 28 of 31)	intron (NM_015072, intron 28 of 31)	120626	TGFB3
chr2	224561436	224561836	-1.33001	8.34e-06	0.000216292	Intergenic	Intergenic	-94557	SCG2
chr1	243495066	243495466	-1.32973	0.0044025	0.0492989	intron (NM_001350249, intron 10 of 17)	L2b|LINE|L2	-14212	MIR4677
chr6	36826267	36826667	-1.32967	0.00232261	0.0289481	intron (NM_016059, intron 2 of 3)	intron (NM_016059, intron 2 of 3)	-13153	C6orf89
chr3	108204002	108204402	-1.32828	0.000168377	0.00315694	intron (NM_014981, intron 11 of 41)	intron (NM_014981, intron 11 of 41)	43967	MYH15
chr6	155825378	155825778	-1.32826	1.48e-09	9.12e-08	Intergenic	Intergenic	-10400	LOC105378068
chr11	110225780	110226180	-1.32809	0.00154945	0.0206625	non-coding (NR_135100, exon 1 of 4)	non-coding (NR_135100, exon 1 of 4)	141	LINC02732
chr5	35303237	35303637	-1.32804	8.75e-05	0.00176565	Intergenic	Intergenic	-72848	PRLR
chr4	97903534	97903934	-1.32746	0.000257201	0.00454869	Intergenic	L1PA8A|LINE|L1	-384343	STPG2-AS1
chr3	11623696	11624096	-1.32735	1.29e-16	2.63e-14	promoter-TSS (NM_001128220)	promoter-TSS (NM_001128220)	-66	VGLL4
chr7	104614421	104614821	-1.32714	0.00025007	0.00444221	Intergenic	Intergenic	16991	LINC01004
chr12	54655040	54655440	-1.32603	6.68e-10	4.37e-08	intron (NM_012117, intron 1 of 4)	AluSc5|SINE|Alu	-1159	SCAT2
chr9	129285296	129285696	-1.32575	6.6e-15	1.02e-12	Intergenic	Intergenic	-91226	LMX1B
chr17	41081193	41081593	-1.3257	2.53e-18	6.73e-16	Intergenic	Intergenic	28577	G6PC
chr12	113344513	113344913	-1.32535	1.62e-05	0.000392523	promoter-TSS (NM_001320151)	promoter-TSS (NM_001320151)	-54	OAS1
chr1	170230869	170231269	-1.3247	1.08e-05	0.000272255	Intergenic	Intergenic	22280	LINC01142
chr12	47586201	47586601	-1.32462	0.00177815	0.0231258	intron (NM_001281429, intron 2 of 2)	MIRb|SINE|MIR	4806	MIR4698
chr1	244577842	244578242	-1.32445	0.000258413	0.00456701	intron (NM_001126, intron 11 of 12)	LTR16A|LTR|ERVL	37169	ADSS
chr4	6694607	6695007	-1.32399	1.96e-10	1.43e-08	promoter-TSS (NM_005980)	promoter-TSS (NM_005980)	-798	S100P
chr6	111021761	111022161	-1.32343	0.00229798	0.028703	intron (NM_001300960, intron 2 of 11)	intron (NM_001300960, intron 2 of 11)	-113863	AMD1
chr2	153293765	153294165	-1.32323	3.34e-05	0.000751562	intron (NM_052905, intron 1 of 25)	intron (NM_052905, intron 1 of 25)	102277	FMNL2
chr16	57662282	57662682	-1.32313	1.79e-14	2.49e-12	promoter-TSS (NM_201525)	promoter-TSS (NM_201525)	-60	ADGRG1
chr9	130257530	130257930	-1.32306	0.00352288	0.0410566	intron (NM_001190723, intron 21 of 24)	intron (NM_001190723, intron 21 of 24)	43196	LRSAM1
chr11	82745211	82745611	-1.32301	0.000536214	0.00845211	promoter-TSS (NM_001286059)	promoter-TSS (NM_001286059)	-95	RAB30
chr17	35849001	35849401	-1.32301	9.09e-11	7e-09	promoter-TSS (NM_007026)	promoter-TSS (NM_007026)	-796	DUSP14
chr18	74836507	74836907	-1.32249	3.3e-05	0.000745307	intron (NM_001025100, intron 1 of 3)	intron (NM_001025100, intron 1 of 3)	8032	MBP
chr21	17541368	17541768	-1.32167	1.63e-17	3.77e-15	intron (NR_111005, intron 1 of 6)	intron (NR_111005, intron 1 of 6)	-12150	MIR99AHG
chr18	67849683	67850083	-1.32149	7.65e-07	2.59e-05	intron (NM_001318520, intron 10 of 47)	intron (NM_001318520, intron 10 of 47)	23040	RTTN
chr6	56702920	56703320	-1.32125	0.000466129	0.00754386	intron (NM_001144769, intron 4 of 96)	intron (NM_001144769, intron 4 of 96)	5343	DST
chr1	103682367	103682767	-1.32096	2.38e-06	7.11e-05	Intergenic	Intergenic	-108489	COL11A1
chr5	124654612	124655012	-1.32095	1.06e-09	6.63e-08	intron (NR_109882, intron 4 of 5)	LTR33A_|LTR|ERVL	-174142	LINC02240
chr1	52034915	52035315	-1.32005	0.000486805	0.00781771	intron (NR_161259, intron 4 of 8)	intron (NR_161259, intron 4 of 8)	14288	CALR4P
chr17	61328254	61328654	-1.31991	8.59e-16	1.5e-13	intron (NM_025185, intron 7 of 25)	L2c|LINE|L2	189174	CYB561
chr7	23389993	23390393	-1.31903	8.58e-07	2.86e-05	intron (NM_006547, intron 6 of 14)	intron (NM_006547, intron 6 of 14)	-45872	SNORD65C
chr7	15492876	15493276	-1.31887	8.56e-07	2.86e-05	intron (NM_001004320, intron 3 of 12)	intron (NM_001004320, intron 3 of 12)	108564	AGMO
chr16	24748311	24748711	-1.31838	0.00173691	0.022663	intron (NM_014494, intron 2 of 24)	intron (NM_014494, intron 2 of 24)	7539	TNRC6A
chr15	60684788	60685188	-1.31813	3.69e-11	3.01e-09	intron (NM_001136015, intron 1 of 13)	intron (NM_001136015, intron 1 of 13)	5197	ANXA2
chr21	30560331	30560731	-1.318	9.27e-05	0.00185495	Intergenic	MLT2B4|LTR|ERVL	-5284	LINC00189
chr7	75361979	75362379	-1.31791	0.000475931	0.0076608	intron (NM_005338, intron 1 of 30)	MER5A1|DNA|hAT-Charlie	6080	HIP1
chr20	25210728	25211128	-1.31755	2.1e-11	1.78e-09	Intergenic	Intergenic	-17793	PYGB
chr6	155758466	155758866	-1.31693	1.32e-07	5.47e-06	intron (NM_015718, intron 6 of 13)	intron (NM_015718, intron 6 of 13)	18307	NOX3
chr20	9049934	9050334	-1.31666	2.7e-07	1.02e-05	intron (NM_001172646, intron 1 of 37)	intron (NM_001172646, intron 1 of 37)	433	PLCB4
chr11	69067807	69068207	-1.31625	0.000150665	0.0028578	Intergenic	L2b|LINE|L2	6385	MYEOV
chr1	201645403	201645803	-1.31624	0.0013693	0.0186872	intron (NM_020443, intron 1 of 29)	intron (NM_020443, intron 1 of 29)	28153	NAV1
chr19	13539822	13540222	-1.31604	4.88e-06	0.000135021	intron (NM_001127222, intron 3 of 46)	intron (NM_001127222, intron 3 of 46)	77252	CACNA1A
chr4	130198395	130198795	-1.31577	0.000427812	0.00700433	Intergenic	L2|LINE|L2	181288	C4orf33
chr3	9358590	9358990	-1.31508	1.24e-05	0.000308907	Intergenic	Intergenic	-45948	THUMPD3
chr6	138968114	138968514	-1.31491	7.31e-14	9.32e-12	Intergenic	Intergenic	-44491	FLJ46906
chr17	70109893	70110293	-1.31438	7.63e-13	8.08e-11	intron (NR_103738, intron 2 of 6)	intron (NR_103738, intron 2 of 6)	2064	SOX9-AS1
chr10	24995410	24995810	-1.31373	0.000619943	0.00958325	intron (NM_001367454, intron 2 of 25)	intron (NM_001367454, intron 2 of 25)	16067	ARHGAP21
chr17	40819483	40819883	-1.3134	8.86e-09	4.7e-07	TTS (NR_073574)	TTS (NR_073574)	8346	PLEKHH3
chr9	107753620	107754020	-1.31338	5.37e-17	1.17e-14	Intergenic	Intergenic	-63384	ABCA1
chr3	11550528	11550928	-1.31265	1.7e-09	1.04e-07	intron (NM_001349238, intron 17 of 17)	intron (NM_001349238, intron 17 of 17)	59544	VGLL4
chr4	1035294	1035694	-1.31227	3.4e-13	3.82e-11	Intergenic	Intergenic	29242	FGFRL1
chr12	27769407	27769807	-1.31225	2.95e-11	2.45e-09	intron (NM_001198915, intron 2 of 26)	intron (NM_001198915, intron 2 of 26)	-79773	REP15
chr16	89625490	89625890	-1.31077	2.3e-06	6.88e-05	Intergenic	AluSx|SINE|Alu	-1375	RPL13
chr17	57935344	57935744	-1.30983	5.1e-14	6.74e-12	Intergenic	Intergenic	16917	MIR21
chrX	29203556	29203956	-1.30962	0.000390072	0.00648848	intron (NM_014271, intron 2 of 10)	intron (NM_014271, intron 2 of 10)	-388639	MIR4666B
chr15	33585419	33585819	-1.3096	1.96e-05	0.000465127	Intergenic	L3b|LINE|CR1	16827	LOC101928134
chr12	51664385	51664785	-1.30957	0.000295956	0.00511419	promoter-TSS (NM_001033873)	promoter-TSS (NM_001033873)	-386	SMAGP
chr10	21455822	21456222	-1.30909	0.00173395	0.0226357	intron (NM_213569, intron 2 of 6)	intron (NM_213569, intron 2 of 6)	-6897	NEBL-AS1
chr6	9501644	9502044	-1.30872	8.44e-06	0.000218675	Intergenic	MER66A|LTR|ERV1	849402	HULC
chr4	169770119	169770519	-1.30871	2.79e-09	1.63e-07	intron (NM_001367567, intron 1 of 11)	intron (NM_001367567, intron 1 of 11)	17073	PALLD
chr12	27692020	27692420	-1.30842	0.000660293	0.0101318	intron (NM_001198916, intron 1 of 27)	intron (NM_001198916, intron 1 of 27)	15081	PPFIBP1
chr9	35518138	35518538	-1.30839	1.47e-07	6.02e-06	intron (NM_001330740, intron 1 of 10)	intron (NM_001330740, intron 1 of 10)	-20291	RUSC2
chr1	164617985	164618385	-1.30837	3.16e-05	0.000716708	intron (NM_001204963, intron 2 of 8)	intron (NM_001204963, intron 2 of 8)	89226	PBX1
chr12	110662024	110662424	-1.30814	0.00175082	0.0228216	Intergenic	Intergenic	-56828	ATP2A2
chr1	153519684	153520084	-1.30777	9.17e-06	0.00023574	TTS (NM_002960)	TTS (NM_002960)	-1602	S100A4
chr1	234657294	234657694	-1.30737	3.14e-12	3.05e-10	Intergenic	Intergenic	10031	LINC01354
chr2	232226542	232226942	-1.30699	3.95e-19	1.2e-16	promoter-TSS (NR_039937)	promoter-TSS (NR_039937)	-677	MIR4777
chr2	38326128	38326528	-1.30699	6.19e-12	5.77e-10	Intergenic	Intergenic	-23005	CYP1B1
chr11	86406716	86407116	-1.30641	7.88e-06	0.000205479	Intergenic	MLT1J1|LTR|ERVL-MaLR	-23238	ME3
chr16	58766885	58767285	-1.30616	6.17e-05	0.00129325	intron (NM_001286220, intron 1 of 8)	intron (NM_001286220, intron 1 of 8)	1135	GOT2
chr3	27721344	27721744	-1.30552	0.000101154	0.00200949	Intergenic	AluJb|SINE|Alu	42270	EOMES
chr1	6419750	6420150	-1.30484	7.15e-06	0.000188773	promoter-TSS (NM_181866)	promoter-TSS (NM_181866)	824	ACOT7
chr12	116820796	116821196	-1.30441	4.84e-05	0.00104332	Intergenic	Intergenic	45127	MIR4472-2
chr16	88991591	88991991	-1.30388	4.68e-05	0.0010156	intron (NM_005187, intron 1 of 11)	intron (NM_005187, intron 1 of 11)	-14654	LOC100129697
chr13	29327654	29328054	-1.30378	1.69e-08	8.44e-07	Intergenic	Intergenic	-34704	SLC46A3
chr5	150162981	150163381	-1.30335	1.71e-13	2.01e-11	intron (NM_032947, intron 1 of 1)	intron (NM_032947, intron 1 of 1)	5673	SMIM3
chr3	133127207	133127607	-1.30332	0.000180498	0.0033528	intron (NM_003571, intron 1 of 6)	L1MC4a|LINE|L1	8507	BFSP2
chrX	29366897	29367297	-1.30308	0.000293314	0.00507696	intron (NM_014271, intron 3 of 10)	MER39B|LTR|ERV1	-225298	MIR4666B
chrX	29869957	29870357	-1.30302	0.000126487	0.00244553	intron (NM_014271, intron 6 of 10)	MamRep605|Unknown|Unknown	277762	MIR4666B
chr11	20382212	20382612	-1.30287	1.59e-06	5e-05	Intergenic	MLT1J|LTR|ERVL-MaLR	-2819	HTATIP2
chr14	58196237	58196637	-1.30267	5.3e-10	3.55e-08	intron (NR_159373, intron 1 of 10)	L1MA2|LINE|L1	135280	SLC35F4
chr21	22454993	22455393	-1.30223	6.36e-06	0.000170455	intron (NM_001352595, intron 1 of 14)	L2c|LINE|L2	-64287	NCAM2
chr21	43346577	43346977	-1.3017	0.00325667	0.0384346	promoter-TSS (NM_199050)	promoter-TSS (NM_199050)	35	C2CD2
chr15	99995173	99995573	-1.30008	2.27e-05	0.000531922	Intergenic	Intergenic	-110249	MEF2A
chr10	3870888	3871288	-1.29988	0.00177969	0.0231294	Intergenic	Intergenic	-5054	LINC02639
chr8	128866416	128866816	-1.29883	3.58e-10	2.47e-08	intron (NR_003367, intron 1 of 8)	intron (NR_003367, intron 1 of 8)	58408	MIR1204
chr13	45289144	45289544	-1.29816	0.000237746	0.00426256	Intergenic	Intergenic	74839	LINC00407
chr13	101195019	101195419	-1.29809	0.000185732	0.00344143	intron (NM_001195087, intron 2 of 2)	intron (NM_001195087, intron 2 of 2)	-9163	GGACT
chr3	171784163	171784563	-1.29809	3.37e-05	0.000758779	intron (NM_001135095, intron 1 of 25)	intron (NM_001135095, intron 1 of 25)	26042	FNDC3B
chr6	74320078	74320478	-1.29797	6.03e-06	0.000162802	intron (NM_012434, intron 8 of 10)	intron (NM_012434, intron 8 of 10)	43437	SLC17A5
chr3	104179532	104179932	-1.29777	1.15e-06	3.74e-05	Intergenic	HERV16-int|LTR|ERVL	-905825	ALCAM
chr1	156095971	156096371	-1.29728	6.86e-09	3.75e-07	intron (NM_001257374, intron 1 of 12)	intron (NM_001257374, intron 1 of 12)	210	LMNA
chr12	50931336	50931736	-1.2969	0.000327854	0.00560214	intron (NM_173602, intron 1 of 37)	intron (NM_173602, intron 1 of 37)	32768	DIP2B
chr11	36171314	36171714	-1.29682	1.84e-14	2.55e-12	intron (NM_174902, intron 4 of 5)	intron (NM_174902, intron 4 of 5)	-72063	LOC101928510
chr5	118659665	118660065	-1.29678	5.02e-10	3.39e-08	intron (NM_001286817, intron 2 of 2)	AluSx1|SINE|Alu	-9005	TNFAIP8
chr20	50329099	50329499	-1.29663	6.37e-11	5.05e-09	intron (NM_006045, intron 4 of 27)	intron (NM_006045, intron 4 of 27)	55630	ATP9A
chr8	142083146	142083546	-1.29663	9.8e-06	0.000249825	Intergenic	Intergenic	-55342	DENND3
chr17	40515818	40516218	-1.29635	0.00140261	0.0190658	intron (NM_001369520, intron 1 of 23)	intron (NM_001369520, intron 1 of 23)	24442	STAT3
chr9	79481676	79482076	-1.29627	9.65e-10	6.09e-08	intron (NR_131751, intron 1 of 15)	intron (NR_131751, intron 1 of 15)	39127	PRUNE2
chr5	100158670	100159070	-1.29592	2.41e-09	1.43e-07	intron (NM_005668, intron 4 of 4)	AluY|SINE|Alu	-6601	MIR548P
chr17	79881263	79881663	-1.29479	1.24e-13	1.49e-11	promoter-TSS (NM_032711)	promoter-TSS (NM_032711)	-121	MAFG
chr1	66902040	66902440	-1.29476	0.000518224	0.00821833	Intergenic	Intergenic	82022	PDE4B
chr10	37720060	37720460	-1.29434	0.00167779	0.0219964	Intergenic	Intergenic	122146	LINC00993
chr1	35390398	35390798	-1.29428	0.00237236	0.0294905	intron (NM_001080418, intron 1 of 11)	intron (NM_001080418, intron 1 of 11)	4653	DLGAP3
chr21	30707306	30707706	-1.29399	0.000158651	0.00298942	intron (NR_027655, intron 4 of 7)	MIRb|SINE|MIR	29981	BACH1
chr1	32421606	32422006	-1.29382	0.00149734	0.0200849	Intergenic	Intergenic	-17837	PTP4A2
chr17	61159699	61160099	-1.29382	0.000180458	0.0033528	intron (NM_025185, intron 3 of 25)	L1MEd|LINE|L1	116303	TANC2
chr6	67245262	67245662	-1.2931	0.000101884	0.00202322	Intergenic	Intergenic	747690	SLC25A51P1
chr5	132377593	132377993	-1.29294	0.00158873	0.0210284	Intergenic	Intergenic	-9912	HSPA4
chr9	132947707	132948107	-1.29287	3e-11	2.48e-09	intron (NM_014286, intron 1 of 7)	intron (NM_014286, intron 1 of 7)	13224	NCS1
chr4	56750373	56750773	-1.2924	0.0040495	0.0460641	intron (NM_178237, intron 10 of 17)	MIRc|SINE|MIR	30757	EXOC1
chr8	24055500	24055900	-1.29222	7.61e-10	4.92e-08	Intergenic	Intergenic	-95853	ADAM28
chr2	230477144	230477544	-1.29208	5.15e-17	1.13e-14	intron (NM_139072, intron 1 of 12)	intron (NM_139072, intron 1 of 12)	101927	DNER
chr10	17091912	17092312	-1.29175	1.69e-05	0.000408301	intron (NM_001081, intron 22 of 66)	intron (NM_001081, intron 22 of 66)	79704	CUBN
chr11	35000463	35000863	-1.29085	2.56e-07	9.79e-06	intron (NM_003477, intron 8 of 10)	L2a|LINE|L2	37279	MIR1343
chr12	50640830	50641230	-1.29024	1.1e-06	3.57e-05	intron (NM_001113546, intron 2 of 10)	MLT1G1|LTR|ERVL-MaLR	-13035	MIR1293
chr2	153302196	153302596	-1.29012	2.14e-15	3.56e-13	intron (NM_052905, intron 1 of 25)	intron (NM_052905, intron 1 of 25)	110708	FMNL2
chr8	126668007	126668407	-1.28945	0.00314918	0.0373283	Intergenic	Intergenic	223756	TRIB1
chr14	89770412	89770812	-1.28939	2.1e-07	8.23e-06	intron (NM_001085471, intron 3 of 6)	intron (NM_001085471, intron 3 of 6)	112965	FOXN3
chr12	107421367	107421767	-1.28938	4.34e-17	9.65e-15	intron (NM_004075, intron 1 of 12)	intron (NM_004075, intron 1 of 12)	-40623	MTERF2
chr11	9846904	9847304	-1.28933	0.000290963	0.00504382	intron (NM_030962, intron 28 of 39)	L3|LINE|CR1	-13585	LOC101928008
chr12	123431323	123431723	-1.28931	8.46e-14	1.06e-11	intron (NM_203444, intron 5 of 11)	intron (NM_203444, intron 5 of 11)	19487	ABCB9
chr10	65227579	65227979	-1.28913	1.48e-05	0.000363707	intron (NM_001318154, intron 1 of 25)	intron (NM_001318154, intron 1 of 25)	-2042	JMJD1C
chr19	18000376	18000776	-1.28882	0.000775022	0.0116182	intron (NM_000453, intron 13 of 14)	intron (NM_000453, intron 13 of 14)	17822	SLC5A5
chr2	201273238	201273638	-1.28826	3.89e-15	6.21e-13	intron (NM_001100423, intron 3 of 12)	intron (NM_001100423, intron 3 of 12)	99765	SPATS2L
chr8	16687775	16688175	-1.28803	3.09e-09	1.8e-07	Intergenic	Intergenic	171879	FGF20
chr7	100143298	100143698	-1.28763	1.29e-14	1.85e-12	intron (NM_006076, intron 1 of 11)	intron (NM_006076, intron 1 of 11)	6672	AGFG2
chr11	9796206	9796606	-1.28738	0.00427618	0.0481121	intron (NR_036485, intron 1 of 2)	intron (NR_036485, intron 1 of 2)	-15326	LINC02709
chr13	45467847	45468247	-1.28734	3.63e-07	1.32e-05	Intergenic	Intergenic	-84281	LINC00330
chr18	22907662	22908062	-1.28719	6.71e-05	0.00139168	intron (NM_001308225, intron 1 of 6)	intron (NM_001308225, intron 1 of 6)	24268	ZNF521
chr15	35582342	35582742	-1.28691	4.9e-05	0.001055	Intergenic	Intergenic	53015	ANP32AP1
chr7	104619768	104620168	-1.28531	1.63e-15	2.78e-13	Intergenic	Intergenic	11644	LINC01004
chr5	59879945	59880345	-1.28527	1.61e-09	9.89e-08	Intergenic	X9_LINE|LINE|L1?	-88032	PDE4D
chr2	38320613	38321013	-1.28467	5.55e-09	3.06e-07	Intergenic	Intergenic	-17490	CYP1B1
chr7	32467268	32467668	-1.28444	0.000265794	0.00467841	exon (NM_001322059, exon 1 of 18)	exon (NM_001322059, exon 1 of 18)	368	PDE1C
chr10	102440488	102440888	-1.28406	0.00142548	0.0193313	Intergenic	CpG	-54465	PAX2
chr19	35158224	35158624	-1.28334	3.28e-06	9.44e-05	intron (NR_027620, intron 1 of 3)	MER51A|LTR|ERV1	9512	SCGB1B2P
chr7	17186999	17187399	-1.28309	6.75e-06	0.000179587	Intergenic	L2a|LINE|L2	-151077	AHR
chr7	23324465	23324865	-1.28228	0.00180512	0.0234179	Intergenic	Intergenic	-14293	MALSU1
chr19	42391904	42392304	-1.28219	2.51e-17	5.71e-15	intron (NM_199002, intron 1 of 28)	intron (NM_199002, intron 1 of 28)	3594	ARHGEF1
chr14	103581439	103581839	-1.28157	0.000336101	0.00572428	Intergenic	MER51A|LTR|ERV1	7607	LINC00677
chr9	130319793	130320193	-1.28125	4.86e-05	0.00104697	intron (NM_001035534, intron 1 of 13)	intron (NM_001035534, intron 1 of 13)	11359	NIBAN2
chr20	37561234	37561634	-1.28101	9.48e-05	0.00189556	intron (NM_030919, intron 1 of 3)	intron (NM_030919, intron 1 of 3)	6374	FAM83D
chr12	27768524	27768924	-1.28064	2.29e-07	8.87e-06	intron (NM_001198915, intron 2 of 26)	intron (NM_001198915, intron 2 of 26)	-80656	REP15
chr20	52385623	52386023	-1.28039	1.32e-07	5.46e-06	Intergenic	Intergenic	106425	SUMO1P1
chr17	55928637	55929037	-1.28035	3.86e-10	2.65e-08	Intergenic	MIRb|SINE|MIR	-1432	MRPS23
chr12	63211346	63211746	-1.2803	0.00112116	0.0158408	intron (NM_020700, intron 2 of 9)	intron (NM_020700, intron 2 of 9)	117384	PPM1H
chr7	13470965	13471365	-1.28006	9.79e-08	4.18e-06	Intergenic	Intergenic	554974	ETV1
chr1	145449181	145449581	-1.27987	0.00426345	0.0479896	intron (NM_001351365, intron 70 of 92)	AluSc|SINE|Alu	10056	TXNIP
chr3	27563000	27563400	-1.27948	0.000199185	0.00365042	Intergenic	MLT1E1A|LTR|ERVL-MaLR	-37325	SLC4A7
chr3	82081950	82082350	-1.2792	1.35e-05	0.00033509	intron (NR_147146, intron 1 of 8)	intron (NR_147146, intron 1 of 8)	46857	LINC02008
chr1	66277635	66278035	-1.27852	7.84e-07	2.65e-05	intron (NM_002600, intron 1 of 16)	intron (NM_002600, intron 1 of 16)	19257	PDE4B
chr19	52056420	52056820	-1.27837	0.00215528	0.0272277	Intergenic	Intergenic	-17916	ZNF175
chr17	232816	233216	-1.27806	0.000315471	0.00541367	Intergenic	Intergenic	-27100	C17orf97
chr10	32226301	32226701	-1.27797	9.95e-14	1.22e-11	Intergenic	AluSx|SINE|Alu	-8697	ARHGAP12
chr7	17032241	17032641	-1.27775	3.66e-08	1.72e-06	Intergenic	MLT1J-int|LTR|ERVL-MaLR	-110834	AGR3
chr10	79385880	79386280	-1.27751	1.9e-06	5.85e-05	intron (NM_001322832, intron 1 of 27)	intron (NM_001322832, intron 1 of 27)	11486	KCNMA1
chr9	12825837	12826237	-1.27694	3.67e-07	1.34e-05	Intergenic	L2a|LINE|L2	-11649	LURAP1L-AS1
chr17	1018459	1018859	-1.27624	1.02e-18	2.84e-16	intron (NM_001322841, intron 2 of 22)	L2b|LINE|L2	-6317	ABR
chr8	23202825	23203225	-1.27605	0.00272557	0.0331683	intron (NM_002318, intron 3 of 13)	intron (NM_002318, intron 3 of 13)	9304	LOC100507156
chr2	43710080	43710480	-1.27583	1.73e-07	6.96e-06	intron (NM_001083953, intron 26 of 37)	intron (NM_001083953, intron 26 of 37)	112833	THADA
chr19	19702050	19702450	-1.27497	0.00284454	0.0343111	intron (NR_038198, intron 2 of 7)	intron (NR_038198, intron 2 of 7)	27246	PBX4
chr10	53711705	53712105	-1.27479	3.28e-12	3.18e-10	intron (NM_001098512, intron 5 of 17)	intron (NM_001098512, intron 5 of 17)	-252550	CSTF2T
chr2	88959021	88959421	-1.27471	1.09e-13	1.33e-11	Intergenic	Intergenic	31874	EIF2AK3-DT
chr6	34625206	34625606	-1.27385	0.000217406	0.00394133	intron (NM_022758, intron 1 of 3)	intron (NM_022758, intron 1 of 3)	-38525	LOC101929243
chrX	154257119	154257519	-1.27268	3.75e-07	1.36e-05	intron (NM_023934, intron 1 of 4)	MLT1G3|LTR|ERVL-MaLR	2200	FUNDC2
chr2	85285410	85285810	-1.27265	0.00103213	0.0147583	3' UTR (NM_020122, exon 7 of 7)	3' UTR (NM_020122, exon 7 of 7)	8860	LINC01964
chr12	125200046	125200446	-1.27204	7.85e-07	2.66e-05	Intergenic	Intergenic	123971	SCARB1
chr16	24693168	24693568	-1.27198	2.44e-15	4.03e-13	intron (NM_001351850, intron 2 of 23)	intron (NM_001351850, intron 2 of 23)	-10985	LINC01567
chr4	151066246	151066646	-1.27184	0.00181342	0.023514	intron (NR_036614, intron 2 of 16)	intron (NR_036614, intron 2 of 16)	66849	DCLK2
chr6	5537156	5537556	-1.27104	1.19e-06	3.83e-05	intron (NM_001318872, intron 4 of 6)	intron (NM_001318872, intron 4 of 6)	-79048	LOC101927972
chr17	65474730	65475130	-1.27099	5.54e-18	1.39e-15	intron (NM_181671, intron 1 of 9)	intron (NM_181671, intron 1 of 9)	-7229	MIR548D2
chr12	46844106	46844506	-1.27096	6.05e-13	6.51e-11	intron (NR_125381, intron 2 of 2)	intron (NR_125381, intron 2 of 2)	66416	LOC100288798
chr8	19066909	19067309	-1.27021	0.00192876	0.0248056	intron (NR_038919, intron 3 of 4)	intron (NR_038919, intron 3 of 4)	35923	LOC100128993
chr16	29832833	29833233	-1.2695	0.000203045	0.003712	3' UTR (NM_024516, exon 3 of 3)	3' UTR (NM_024516, exon 3 of 3)	1250	MVP
chr17	34819735	34820135	-1.26925	0.0040807	0.0463132	Intergenic	CpG	-11843	TBC1D3B
chr1	15221346	15221746	-1.26918	0.00299425	0.0358099	intron (NM_201628, intron 1 of 14)	intron (NM_201628, intron 1 of 14)	-29079	KAZN
chr10	25233862	25234262	-1.26871	2.57e-14	3.49e-12	intron (NM_020200, intron 1 of 8)	L2b|LINE|L2	7473	PRTFDC1
chr12	53938669	53939069	-1.26868	2.69e-12	2.63e-10	intron (NM_001366561, intron 2 of 10)	intron (NM_001366561, intron 2 of 10)	31101	LOC100652999
chr10	53566273	53566673	-1.26856	1.36e-22	6.2e-20	intron (NM_001098512, intron 4 of 17)	intron (NM_001098512, intron 4 of 17)	-107118	CSTF2T
chr14	64360380	64360780	-1.26724	3.48e-10	2.42e-08	intron (NM_015180, intron 1 of 114)	intron (NM_015180, intron 1 of 114)	40858	SYNE2
chr5	111035086	111035486	-1.26702	4.03e-16	7.35e-14	intron (NR_040093, intron 2 of 6)	intron (NR_040093, intron 2 of 6)	56662	NREP
chrX	109637991	109638391	-1.26625	4.32e-13	4.79e-11	intron (NM_001171689, intron 2 of 7)	intron (NM_001171689, intron 2 of 7)	-24094	RTL9
chr13	114480358	114480758	-1.26623	0.00121524	0.0169709	intron (NM_182614, intron 3 of 8)	intron (NM_182614, intron 3 of 8)	18342	TMEM255B
chr3	42105334	42105734	-1.26545	7.26e-12	6.71e-10	Intergenic	Intergenic	-23158	TRAK1
chr20	43201373	43201773	-1.26514	2.77e-15	4.53e-13	intron (NM_007066, intron 1 of 3)	intron (NM_007066, intron 1 of 3)	-9647	PKIG
chr4	143421127	143421527	-1.26452	0.00342043	0.0401413	intron (NM_003866, intron 2 of 26)	intron (NM_003866, intron 2 of 26)	346361	INPP4B
chr7	23383511	23383911	-1.26436	2.11e-07	8.24e-06	intron (NM_006547, intron 8 of 14)	intron (NM_006547, intron 8 of 14)	44753	MALSU1
chr4	83910712	83911112	-1.26432	0.00326507	0.0385178	intron (NM_001115007, intron 1 of 12)	HERVL40-int|LTR|ERVL	21064	LIN54
chr11	63891594	63891994	-1.26407	0.000946476	0.0137221	intron (NM_014067, intron 3 of 10)	intron (NM_014067, intron 3 of 10)	20432	FLRT1
chr10	52748601	52749001	-1.26316	2.52e-06	7.44e-05	Intergenic	Intergenic	-1847	PRKG1
chr10	65479825	65480225	-1.26301	1.13e-05	0.000284553	Intergenic	Intergenic	-198375	JMJD1C
chr8	104090816	104091216	-1.26249	2.23e-10	1.61e-08	Intergenic	Intergenic	-42244	LINC01181
chr3	85386897	85387297	-1.26219	7.98e-05	0.00162387	intron (NM_001167674, intron 1 of 9)	intron (NM_001167674, intron 1 of 9)	-47763	MIR5688
chr2	230298876	230299276	-1.26203	0.000963496	0.0139339	intron (NM_139072, intron 8 of 12)	intron (NM_139072, intron 8 of 12)	-163073	PID1
chr20	3961067	3961467	-1.26088	7.19e-09	3.91e-07	intron (NM_001134338, intron 1 of 6)	L1M6|LINE|L1	34938	RNF24
chr3	104116214	104116614	-1.2607	0.000177307	0.00330296	Intergenic	L1MA3|LINE|L1	-873454	MIR548AB
chr9	91144903	91145303	-1.26049	1.15e-06	3.74e-05	Intergenic	Intergenic	-4913	NXNL2
chr1	164581043	164581443	-1.2601	4.93e-13	5.41e-11	intron (NM_001204963, intron 2 of 8)	intron (NM_001204963, intron 2 of 8)	52284	PBX1
chr8	41649908	41650308	-1.25958	2.15e-11	1.82e-09	intron (NM_001142446, intron 1 of 42)	intron (NM_001142446, intron 1 of 42)	5032	ANK1
chr7	15554399	15554799	-1.25944	8.95e-12	8.13e-10	intron (NM_001004320, intron 3 of 12)	intron (NM_001004320, intron 3 of 12)	47041	AGMO
chrX	41327869	41328269	-1.25893	0.000111315	0.00219045	intron (NM_022567, intron 1 of 1)	intron (NM_022567, intron 1 of 1)	21356	NYX
chr12	27788201	27788601	-1.25749	5.63e-06	0.000152778	intron (NM_001198916, intron 4 of 27)	intron (NM_001198916, intron 4 of 27)	-60979	REP15
chr2	224685335	224685735	-1.25743	1.18e-06	3.8e-05	intron (NR_110905, intron 1 of 5)	intron (NR_110905, intron 1 of 5)	16764	AP1S3
chr12	27726990	27727390	-1.25729	3.52e-17	7.87e-15	intron (NM_001198916, intron 1 of 27)	intron (NM_001198916, intron 1 of 27)	50051	PPFIBP1
chr2	153252694	153253094	-1.25714	0.000422235	0.00692609	intron (NM_052905, intron 1 of 25)	intron (NM_052905, intron 1 of 25)	61206	FMNL2
chr3	84150884	84151284	-1.25681	5.92e-07	2.06e-05	Intergenic	Intergenic	767642	LINC00971
chr1	16472099	16472499	-1.25512	1.03e-07	4.37e-06	intron (NM_004431, intron 3 of 16)	intron (NM_004431, intron 3 of 16)	10265	EPHA2
chr1	109226629	109227029	-1.2546	2.6e-06	7.62e-05	Intergenic	LTR80B|LTR|ERVL	-8103	PRPF38B
chr3	136506266	136506666	-1.25459	0.000215983	0.00391827	Intergenic	Intergenic	-31395	SLC35G2
chr12	48206583	48206983	-1.25459	1.94e-07	7.69e-06	intron (NR_160436, intron 1 of 25)	CpG	6903	HDAC7
chr6	110831018	110831418	-1.25429	5.19e-07	1.83e-05	Intergenic	MER41B|LTR|ERV1	-33402	SLC22A16
chr3	172073542	172073942	-1.25381	0.00260458	0.0318672	intron (NM_022763, intron 22 of 25)	L3|LINE|CR1	92504	GHSR
chr5	158604431	158604831	-1.2533	4.12e-08	1.91e-06	intron (NM_001199381, intron 4 of 10)	L1M5|LINE|L1	30025	RNF145
chr7	129304649	129305049	-1.25314	2.8e-06	8.16e-05	intron (NM_001293164, intron 2 of 9)	L2a|LINE|L2	34930	NRF1
chr6	134625147	134625547	-1.25309	0.000559063	0.00874869	intron (NM_001143676, intron 1 of 13)	MLT1H1|LTR|ERVL-MaLR	13849	SGK1
chr6	156423213	156423613	-1.253	0.00132035	0.0181515	Intergenic	Intergenic	155482	MIR1202
chr12	27774219	27774619	-1.2514	7.51e-13	7.96e-11	intron (NM_001198915, intron 2 of 26)	intron (NM_001198915, intron 2 of 26)	-74961	REP15
chr14	100888667	100889067	-1.24882	3.26e-07	1.21e-05	intron (NM_001350949, intron 2 of 6)	intron (NM_001350949, intron 2 of 6)	46045	WDR25
chr4	39623203	39623603	-1.24849	0.000552425	0.00866304	intron (NM_001317896, intron 1 of 5)	AluJb|SINE|Alu	5338	SMIM14
chr14	58076546	58076946	-1.24794	3.71e-06	0.00010534	intron (NM_001352014, intron 1 of 9)	intron (NM_001352014, intron 1 of 9)	-116171	CCDC198
chr18	56070139	56070539	-1.24788	0.00105849	0.0150896	Intergenic	Intergenic	-47967	MIR122
chr1	17858256	17858656	-1.2471	0.000228233	0.00411895	Intergenic	Intergenic	-7737	ARHGEF10L
chr4	41613976	41614376	-1.24678	0.00138196	0.0188307	promoter-TSS (NM_001112719)	promoter-TSS (NM_001112719)	-550	LIMCH1
chr5	141699292	141699692	-1.24607	5.99e-05	0.00126145	intron (NM_030964, intron 1 of 2)	intron (NM_030964, intron 1 of 2)	-1605	SPRY4-IT1
chr9	14211500	14211900	-1.24571	0.00184921	0.0239125	intron (NR_161383, intron 1 of 7)	intron (NR_161383, intron 1 of 7)	-30897	NFIB
chr13	51488619	51489019	-1.24564	2.53e-05	0.000586831	intron (NM_024570, intron 1 of 10)	intron (NM_024570, intron 1 of 10)	-3971	RNASEH2B-AS1
chr16	3517912	3518312	-1.24536	0.000776453	0.0116263	intron (NM_001317095, intron 1 of 5)	MER51A|LTR|ERV1	10067	NAA60
chr7	39793828	39794228	-1.24478	2.99e-07	1.12e-05	intron (NR_026999, intron 1 of 11)	LTR12C|LTR|ERV1	20861	LINC00265
chr3	107943568	107943968	-1.24461	2.76e-09	1.62e-07	Intergenic	AluSc|SINE|Alu	-2497	IFT57
chr7	15198981	15199381	-1.24451	0.000927036	0.0135042	Intergenic	Intergenic	-184698	DGKB
chr18	9115588	9115988	-1.24427	0.0018391	0.0238127	intron (NM_021074, intron 1 of 7)	AluSp|SINE|Alu	13091	NDUFV2
chr21	27488794	27489194	-1.24397	3.01e-11	2.49e-09	intron (NM_001136131, intron 1 of 15)	intron (NM_001136131, intron 1 of 15)	23714	APP
chr21	17558847	17559247	-1.2432	0.000419156	0.00688427	intron (NR_136552, intron 1 of 6)	intron (NR_136552, intron 1 of 6)	5329	MIR99AHG
chr17	70515247	70515647	-1.24305	0.000219859	0.00398302	intron (NR_137281, intron 1 of 4)	intron (NR_137281, intron 1 of 4)	73496	LINC00673
chr11	16014930	16015330	-1.24239	0.00142116	0.0192928	intron (NM_001367873, intron 13 of 15)	intron (NM_001367873, intron 13 of 15)	-23963	MIR6073
chrX	29193311	29193711	-1.24203	0.000242213	0.00432329	intron (NM_014271, intron 2 of 10)	intron (NM_014271, intron 2 of 10)	-398884	MIR4666B
chr10	53975770	53976170	-1.24186	4.35e-08	2e-06	intron (NM_001098512, intron 9 of 17)	intron (NM_001098512, intron 9 of 17)	97918	PRKG1-AS1
chr7	13434700	13435100	-1.24151	1.24e-08	6.41e-07	Intergenic	Intergenic	591239	ETV1
chr2	112456512	112456912	-1.2414	8.91e-17	1.89e-14	Intergenic	L1ME4a|LINE|L1	71999	MIR4771-2
chr12	95189300	95189700	-1.24133	0.00195809	0.0251022	Intergenic	Intergenic	-38674	MIR492
chr20	30932620	30933020	-1.24108	0.00213218	0.0270015	Intergenic	L2b|LINE|L2	-13327	ASXL1
chr20	57596032	57596432	-1.24082	9.89e-20	3.12e-17	intron (NM_030773, intron 1 of 3)	intron (NM_030773, intron 1 of 3)	1923	TUBB1
chr7	2338827	2339227	-1.24067	3.86e-12	3.68e-10	intron (NM_013321, intron 1 of 10)	intron (NM_013321, intron 1 of 10)	15049	SNX8
chr10	25156104	25156504	-1.24	3.43e-08	1.62e-06	intron (NM_020200, intron 4 of 8)	intron (NM_020200, intron 4 of 8)	85231	PRTFDC1
chr6	125535115	125535515	-1.23974	8.9e-08	3.83e-06	intron (NM_001318907, intron 1 of 4)	LTR33|LTR|ERVL	10458	TPD52L1
chr7	142709469	142709869	-1.23915	0.00019471	0.00358101	Intergenic	L2b|LINE|L2	14550	OR9A2
chr9	3863236	3863636	-1.23837	1.82e-07	7.29e-06	intron (NM_001042413, intron 8 of 10)	intron (NM_001042413, intron 8 of 10)	-35210	GLIS3-AS1
chr15	43733025	43733425	-1.23799	0.00173134	0.0226074	intron (NM_001141980, intron 15 of 27)	intron (NM_001141980, intron 15 of 27)	52129	TP53BP1
chr1	20942952	20943352	-1.23795	2.65e-18	7.01e-16	intron (NM_001785, intron 3 of 3)	intron (NM_001785, intron 3 of 3)	-16799	PINK1
chr8	126656728	126657128	-1.23761	3.07e-07	1.15e-05	Intergenic	Intergenic	212477	TRIB1
chr6	158185541	158185941	-1.2367	4.8e-05	0.0010363	Intergenic	Intergenic	-58537	SNX9
chr12	122295353	122295753	-1.23623	1.52e-06	4.79e-05	intron (NM_001171993, intron 5 of 15)	intron (NM_001171993, intron 5 of 15)	1212	HPD
chr8	29028460	29028860	-1.23465	1.65e-15	2.81e-13	intron (NM_015254, intron 10 of 39)	intron (NM_015254, intron 10 of 39)	91927	KIF13B
chr14	35169231	35169631	-1.23442	1.54e-12	1.56e-10	Intergenic	L2c|LINE|L2	13592	CFL2
chr15	38420655	38421055	-1.23409	2.4e-06	7.15e-05	Intergenic	Intergenic	-55664	LINC01852
chr11	30149778	30150178	-1.23386	7.81e-05	0.0015904	Intergenic	Intergenic	-102583	FSHB
chr16	31465273	31465673	-1.23378	2.94e-11	2.45e-09	Intergenic	AluY|SINE|Alu	-4152	ARMC5
chr3	10215564	10215964	-1.23367	0.00124059	0.0172648	intron (NM_001570, intron 1 of 12)	intron (NM_001570, intron 1 of 12)	9161	IRAK2
chr9	139220606	139221006	-1.23286	4.64e-08	2.12e-06	non-coding (NR_026964, exon 1 of 1)	non-coding (NR_026964, exon 1 of 1)	973	DKFZP434A062
chr10	88555131	88555531	-1.23269	0.00142387	0.0193144	intron (NM_004329, intron 1 of 12)	intron (NM_004329, intron 1 of 12)	38935	BMPR1A
chr7	17225337	17225737	-1.23248	4.27e-10	2.92e-08	Intergenic	Intergenic	-112739	AHR
chr5	90607559	90607959	-1.23244	6.23e-13	6.69e-11	intron (NR_103549, intron 2 of 2)	AmnSINE1|SINE|Deu	2460	LUCAT1
chr12	122299706	122300106	-1.23228	1.49e-11	1.3e-09	intron (NM_001171993, intron 2 of 15)	AluJr|SINE|Alu	-3141	HPD
chr6	26336581	26336981	-1.23195	0.00243857	0.0301909	Intergenic	MER90|LTR|ERV1	-28606	BTN3A2
chr2	100898218	100898618	-1.23167	6.74e-05	0.00139709	3' UTR (NM_198461, exon 12 of 12)	3' UTR (NM_198461, exon 12 of 12)	40777	LONRF2
chr2	224418406	224418806	-1.23122	3.39e-07	1.25e-05	Intergenic	Intergenic	48473	SCG2
chr18	68051548	68051948	-1.23074	8.89e-10	5.65e-08	promoter-TSS (NR_110764)	promoter-TSS (NR_110764)	79	LINC01910
chr2	172918352	172918752	-1.23021	0.00111977	0.0158288	intron (NM_001322279, intron 1 of 9)	intron (NM_001322279, intron 1 of 9)	-31683	DLX1
chr6	34210805	34211205	-1.22977	0.000540626	0.00851135	intron (NM_145901, intron 3 of 4)	intron (NM_145901, intron 3 of 4)	2555	MIR6835
chr7	17023850	17024250	-1.22969	8.44e-07	2.83e-05	Intergenic	Intergenic	-102443	AGR3
chr4	122632638	122633038	-1.22928	8.24e-05	0.00167509	Intergenic	Intergenic	-14703	ANXA5
chr5	123997855	123998255	-1.2292	2.22e-15	3.68e-13	intron (NM_020747, intron 2 of 8)	intron (NM_020747, intron 2 of 8)	82750	ZNF608
chr22	36750998	36751398	-1.22914	4.54e-06	0.000126824	intron (NM_002473, intron 1 of 40)	intron (NM_002473, intron 1 of 40)	32914	MYH9
chr15	61429712	61430112	-1.22839	0.000268477	0.00470863	intron (NM_134261, intron 1 of 10)	intron (NM_134261, intron 1 of 10)	91589	RORA
chr8	41753358	41753758	-1.22795	0.00145551	0.0196413	intron (NM_001142446, intron 1 of 42)	CpG	701	ANK1
chr9	4111460	4111860	-1.22783	7.3e-06	0.000192155	intron (NM_001042413, intron 4 of 10)	intron (NM_001042413, intron 4 of 10)	40523	GLIS3
chr6	7690576	7690976	-1.22768	3.13e-11	2.57e-09	Intergenic	Intergenic	-35556	BMP6
chr14	104007044	104007444	-1.22762	1.74e-05	0.000419513	Intergenic	FLAM_C|SINE|Alu	11711	TRMT61A
chr12	50975227	50975627	-1.22746	9.05e-06	0.000232907	intron (NM_173602, intron 1 of 37)	intron (NM_173602, intron 1 of 37)	76659	DIP2B
chr4	54357176	54357576	-1.2274	0.00317045	0.0375634	intron (NM_001126328, intron 6 of 10)	intron (NM_001126328, intron 6 of 10)	-8868	LNX1-AS1
chr9	124134857	124135257	-1.2266	1.51e-06	4.78e-05	Intergenic	L1MD2|LINE|L1	-2475	STOM
chr12	112560047	112560447	-1.22606	3.47e-07	1.27e-05	Intergenic	AluSx1|SINE|Alu	-3102	TRAFD1
chr5	141200952	141201352	-1.22579	1.61e-12	1.62e-10	Intergenic	Intergenic	44615	PCDH1
chr5	64372080	64372480	-1.22531	0.000499455	0.00798637	Intergenic	Intergenic	307523	CWC27
chr5	57130989	57131389	-1.22523	2.53e-07	9.7e-06	Intergenic	Intergenic	63800	LINC02225
chr7	45243055	45243455	-1.22454	7.67e-11	6.01e-09	Intergenic	Intergenic	45865	RAMP3
chr1	65775400	65775800	-1.22444	0.00198359	0.0254103	exon (NM_001256864, exon 1 of 19)	exon (NM_001256864, exon 1 of 19)	374	DNAJC6
chr17	65542612	65543012	-1.224	5.72e-05	0.00121067	intron (NM_181671, intron 2 of 9)	intron (NM_181671, intron 2 of 9)	-75111	MIR548D2
chr6	1479415	1479815	-1.22374	2.18e-09	1.3e-07	Intergenic	Intergenic	-88969	MIR6720
chr6	5684597	5684997	-1.22357	8.31e-07	2.79e-05	intron (NR_110842, intron 2 of 3)	intron (NR_110842, intron 2 of 3)	10708	LOC101927950
chr5	123995462	123995862	-1.22322	3.6e-12	3.47e-10	intron (NM_020747, intron 2 of 8)	intron (NM_020747, intron 2 of 8)	85143	ZNF608
chr11	27240160	27240560	-1.22301	1.88e-05	0.000449191	promoter-TSS (NR_125768)	promoter-TSS (NR_125768)	-45	BBOX1-AS1
chr14	35182787	35183187	-1.22272	2e-06	6.09e-05	promoter-TSS (NM_021914)	promoter-TSS (NM_021914)	36	CFL2
chrX	153140770	153141170	-1.22176	0.00212066	0.0268685	intron (NM_001278116, intron 2 of 28)	intron (NM_001278116, intron 2 of 28)	429	L1CAM
chr18	56029406	56029806	-1.22089	3.33e-06	9.57e-05	intron (NM_001144971, intron 19 of 30)	intron (NM_001144971, intron 19 of 30)	-88700	MIR122
chr22	30112697	30113097	-1.22075	5.89e-05	0.00124041	Intergenic	Intergenic	-3095	CABP7
chr4	165057421	165057821	-1.22059	0.000234199	0.00420765	intron (NM_001166373, intron 1 of 7)	L1M3c|LINE|L1	61242	ANP32C
chr8	126430085	126430485	-1.21981	2.75e-12	2.68e-10	Intergenic	Intergenic	-12315	TRIB1
chr6	141647561	141647961	-1.21962	2.59e-07	9.88e-06	Intergenic	MER44D|DNA|TcMar-Tigger	642810	MIR4465
chr7	100433725	100434125	-1.21919	1.75e-07	7.02e-06	intron (NM_001363494, intron 1 of 10)	intron (NM_001363494, intron 1 of 10)	-8780	EPHB4
chrX	28984393	28984793	-1.21826	9.05e-05	0.0018186	intron (NM_014271, intron 2 of 10)	intron (NM_014271, intron 2 of 10)	379030	IL1RAPL1
chr13	27614263	27614663	-1.21795	1.43e-07	5.85e-06	Intergenic	AluSg4|SINE|Alu	-85207	USP12-AS1
chr19	5536501	5536901	-1.21757	1.41e-05	0.000348086	Intergenic	CpG	31344	TINCR
chr17	56024159	56024559	-1.21753	2.92e-14	3.95e-12	intron (NM_001271875, intron 1 of 10)	intron (NM_001271875, intron 1 of 10)	8414	CUEDC1
chr3	78746596	78746996	-1.21583	1.15e-08	5.96e-07	intron (NM_133631, intron 6 of 28)	L3b|LINE|CR1	321813	ROBO1
chr17	64536211	64536611	-1.21582	1.3e-09	8.05e-08	intron (NM_002737, intron 3 of 16)	intron (NM_002737, intron 3 of 16)	-123439	PRKCA-AS1
chr5	150017122	150017522	-1.21575	0.0012992	0.0178891	intron (NM_001166209, intron 2 of 2)	intron (NM_001166209, intron 2 of 2)	-2900	SYNPO
chr14	102744153	102744553	-1.21573	5.74e-08	2.56e-06	intron (NM_001353828, intron 2 of 12)	MLT1A|LTR|ERVL-MaLR	27148	MOK
chr2	190538808	190539208	-1.21549	1.59e-12	1.61e-10	Intergenic	Intergenic	-1703	ANKAR
chr10	53123866	53124266	-1.21538	0.000379716	0.00634461	intron (NM_001098512, intron 2 of 17)	intron (NM_001098512, intron 2 of 17)	64733	MIR605
chr13	100887821	100888221	-1.21474	5.81e-14	7.66e-12	intron (NR_148031, intron 7 of 22)	intron (NR_148031, intron 7 of 22)	146674	PCCA
chr5	139557493	139557893	-1.21455	6.36e-08	2.82e-06	intron (NM_032412, intron 1 of 2)	intron (NM_032412, intron 1 of 2)	2920	CYSTM1
chr5	144829251	144829651	-1.21405	0.00409084	0.0463878	Intergenic	L2b|LINE|L2	385454	PRELID2
chr4	158898311	158898711	-1.214	3.52e-07	1.29e-05	Intergenic	Intergenic	-193393	FAM198B-AS1
chr10	25218082	25218482	-1.21379	8.45e-08	3.65e-06	intron (NM_020200, intron 3 of 8)	intron (NM_020200, intron 3 of 8)	23253	PRTFDC1
chr1	9340413	9340813	-1.21376	7.7e-07	2.61e-05	Intergenic	Intergenic	-12340	SPSB1
chr11	9384035	9384435	-1.21355	3.71e-06	0.00010534	Intergenic	Intergenic	-21964	IPO7
chr2	172888117	172888517	-1.21257	3.81e-07	1.39e-05	intron (NM_001322279, intron 1 of 9)	intron (NM_001322279, intron 1 of 9)	23457	METAP1D
chr17	75351012	75351412	-1.21257	0.002826	0.034146	intron (NM_006640, intron 1 of 10)	intron (NM_006640, intron 1 of 10)	-18207	SEPTIN9
chr8	32126010	32126410	-1.21237	0.00128594	0.0177429	intron (NM_013962, intron 1 of 4)	intron (NM_013962, intron 1 of 4)	-172052	NRG1-IT3
chr5	111083943	111084343	-1.21229	2.88e-13	3.28e-11	intron (NM_001142474, intron 2 of 3)	intron (NM_001142474, intron 2 of 3)	7805	NREP
chr13	49466385	49466785	-1.21176	1.47e-08	7.47e-07	Intergenic	Intergenic	-83463	FNDC3A
chr9	136009076	136009476	-1.21122	0.00145133	0.0196002	intron (NM_001042368, intron 1 of 17)	intron (NM_001042368, intron 1 of 17)	-2732	RALGDS
chr2	74793794	74794194	-1.21089	0.00119988	0.016779	intron (NM_001321739, intron 7 of 10)	intron (NM_001321739, intron 7 of 10)	12707	DOK1
chr13	28366413	28366813	-1.21078	0.000341532	0.00580385	promoter-TSS (NM_145657)	promoter-TSS (NM_145657)	-7	GSX1
chr7	92439049	92439449	-1.21045	9.38e-09	4.96e-07	intron (NM_001145306, intron 2 of 7)	intron (NM_001145306, intron 2 of 7)	24024	CDK6
chr11	116476272	116476672	-1.21005	0.00359579	0.0417167	Intergenic	Intergenic	-33667	LINC02702
chr9	127161785	127162185	-1.20974	0.000119917	0.00233412	intron (NM_002799, intron 5 of 7)	intron (NM_002799, intron 5 of 7)	15736	PSMB7
chr5	148865491	148865891	-1.20969	0.000632061	0.00975319	Intergenic	Intergenic	55482	MIR145
chr2	233844685	233845085	-1.20936	0.00191855	0.0246864	intron (NM_019850, intron 1 of 14)	intron (NM_019850, intron 1 of 14)	-32439	LOC101928881
[truncated: 2,666 more rows]

## Sheet: JMU-RTK-2
Table S3. Differential analysis and annotation of all ATAC-peaks that showed a significant change in intensity following treatment with ACBI1 for 24 hr.
seqnames	start	end	Fold(log2)	p.value	FDR	Annotation	Detailed Annotation	Distance to TSS	Gene Name
chr5	172899284	172899684	-4.33111	4.66e-35	3.98e-31	Intergenic	Intergenic	-107153	LOC285593
chr10	114847129	114847529	-4.30341	3.06e-39	1.83e-34	intron (NM_001146284, intron 4 of 12)	intron (NM_001146284, intron 4 of 12)	-39063	TCF7L2
chr19	9186248	9186648	-4.26073	1.23e-38	3.67e-34	Intergenic	Intergenic	-17473	OR1M1
chr2	233853106	233853506	-4.2471	1.58e-11	4.68e-09	intron (NM_019850, intron 1 of 14)	L1MC4a|LINE|L1	-24018	LOC101928881
chr1	20737666	20738066	-4.04608	1.09e-23	2.6e-20	intron (NR_033887, intron 1 of 11)	intron (NR_033887, intron 1 of 11)	17421	LINC01141
chr1	52049118	52049518	-4.03967	4.02e-35	3.98e-31	promoter-TSS (NR_161259)	promoter-TSS (NR_161259)	85	CALR4P
chr3	170910140	170910540	-3.99091	5.29e-22	9.88e-19	intron (NM_015028, intron 5 of 32)	intron (NM_015028, intron 5 of 32)	-85792	MIR569
chr11	73205245	73205645	-3.98334	9.49e-27	3.15e-23	intron (NM_015159, intron 1 of 7)	intron (NM_015159, intron 1 of 7)	103712	FAM168A
chr4	123819549	123819949	-3.86554	1.09e-20	1.67e-17	TTS (NM_002006)	TTS (NM_002006)	24003	NUDT6
chr3	38288893	38289293	-3.79909	1.43e-21	2.44e-18	intron (NM_005109, intron 13 of 17)	intron (NM_005109, intron 13 of 17)	-18210	SLC22A13
chr2	121460906	121461306	-3.74961	4.35e-09	7.32e-07	Intergenic	L2c|LINE|L2	-32338
chr19	52302647	52303047	-3.74331	7.99e-25	2.17e-21	intron (NM_002030, intron 1 of 1)	intron (NM_002030, intron 1 of 1)	4437	FPR3
chr9	79433187	79433587	-3.7385	1.87e-21	3.11e-18	intron (NR_131751, intron 5 of 15)	intron (NR_131751, intron 5 of 15)	54035	PCA3
chr2	71970019	71970419	-3.72237	4.34e-28	1.73e-24	Intergenic	Intergenic	276390	DYSF
chr1	151286628	151287028	-3.71172	7.48e-30	3.73e-26	intron (NM_001369623, intron 2 of 11)	intron (NM_001369623, intron 2 of 11)	13064	PI4KB
chr17	62804577	62804977	-3.70459	1.98e-18	2.04e-15	intron (NR_024386, intron 4 of 10)	intron (NR_024386, intron 4 of 10)	13443	MIR4315-2
chr13	33700313	33700713	-3.69165	2.04e-23	4.7e-20	intron (NM_001243476, intron 10 of 17)	intron (NM_001243476, intron 10 of 17)	59715	STARD13
chr16	24657546	24657946	-3.64278	4.75e-07	4.82e-05	intron (NM_001351850, intron 2 of 23)	Charlie5|DNA|hAT-Charlie	24637	LINC01567
chr3	16490160	16490560	-3.5947	3.61e-15	2.13e-12	intron (NM_015150, intron 2 of 9)	intron (NM_015150, intron 2 of 9)	64846	RFTN1
chr7	23374164	23374564	-3.58644	2.31e-05	0.00143366	intron (NM_006547, intron 10 of 14)	intron (NM_006547, intron 10 of 14)	35406	MALSU1
chr15	40559058	40559458	-3.56789	3.38e-11	9.43e-09	intron (NM_001128629, intron 4 of 9)	intron (NM_001128629, intron 4 of 9)	13879	PAK6
chr5	173998762	173999162	-3.53339	1.2e-17	1.12e-14	Intergenic	Intergenic	-152623	MSX2
chr18	55455970	55456370	-3.53136	6.59e-20	8.76e-17	intron (NM_005603, intron 1 of 27)	intron (NM_005603, intron 1 of 27)	14377	ATP8B1
chr7	37071507	37071907	-3.52614	4.92e-14	2.32e-11	intron (NM_001206482, intron 15 of 21)	intron (NM_001206482, intron 15 of 21)	34306	ELMO1-AS1
chr8	131540476	131540876	-3.51465	3.93e-17	3.36e-14	Intergenic	Intergenic	-84756	ASAP1
chr1	111771040	111771440	-3.51374	1.96e-19	2.44e-16	intron (NM_001025197, intron 1 of 9)	intron (NM_001025197, intron 1 of 9)	905	CHI3L2
chr8	126231442	126231842	-3.49548	1.22e-16	9.83e-14	intron (NR_146191, intron 6 of 8)	intron (NR_146191, intron 6 of 8)	127540	NSMCE2
chr3	170807189	170807589	-3.4929	2.34e-19	2.85e-16	intron (NM_015028, intron 23 of 32)	intron (NM_015028, intron 23 of 32)	17159	MIR569
chr17	42664684	42665084	-3.48035	9.82e-23	1.96e-19	Intergenic	Intergenic	30032	FZD2
chr8	134230118	134230518	-3.44431	1.39e-16	1.11e-13	intron (NM_001204869, intron 2 of 2)	MIRb|SINE|MIR	27036	CCN4
chr1	65363778	65364178	-3.43405	1.29e-15	8.49e-13	intron (NM_001321852, intron 1 of 24)	intron (NM_001321852, intron 1 of 24)	68254	JAK1
chr21	46783980	46784380	-3.42637	7.19e-36	8.59e-32	Intergenic	Intergenic	-22275	LINC00316
chr2	39869470	39869870	-3.42404	1.23e-32	9.22e-29	Intergenic	Intergenic	-22968	TMEM178A
chr5	75668399	75668799	-3.42403	2.75e-23	6.08e-20	Intergenic	Intergenic	-30511	IQGAP2
chr7	3312399	3312799	-3.42363	4.53e-27	1.69e-23	Intergenic	CR1_Mam|LINE|CR1	-28285	SDK1
chr13	36497474	36497874	-3.41774	1.81e-18	1.93e-15	intron (NM_001330072, intron 4 of 16)	intron (NM_001330072, intron 4 of 16)	-67676	DCLK1
chrX	41638379	41638779	-3.41231	1.26e-13	5.4e-11	intron (NM_003688, intron 3 of 26)	MER68|LTR|ERVL	55145	GPR82
chr1	91944226	91944626	-3.40538	4.29e-21	6.93e-18	Intergenic	MamGypLTR1d|LTR|Gypsy	-21978	CDC7
chr8	27138612	27139012	-3.40536	1.63e-15	1.03e-12	Intergenic	Intergenic	-22891	STMN4
chr21	38405137	38405537	-3.38542	3.46e-14	1.69e-11	Intergenic	Intergenic	26335	RIPPLY3
chr2	25328563	25328963	-3.38111	5.07e-15	2.83e-12	intron (NM_014971, intron 4 of 22)	intron (NM_014971, intron 4 of 22)	62686	POMC
chr22	37055821	37056221	-3.36299	2.06e-31	1.32e-27	intron (NM_006078, intron 1 of 3)	intron (NM_006078, intron 1 of 3)	42882	CACNG2
chr3	23727242	23727642	-3.35009	1.26e-14	6.76e-12	Intergenic	Intergenic	-120004	UBE2E1
chr14	51428574	51428974	-3.31045	7.71e-23	1.59e-19	Intergenic	LTR47B|LTR|ERVL	-17573	PYGL
chr3	124597788	124598188	-3.30774	5.47e-22	9.92e-19	intron (NM_001354766, intron 1 of 13)	L2|LINE|L2	8224	ITGB5
chr11	86454330	86454730	-3.30141	5.24e-11	1.39e-08	Intergenic	Intergenic	-47583	PRSS23
chr20	25218407	25218807	-3.30031	2.74e-09	4.99e-07	Intergenic	L1ME3A|LINE|L1	-10114	PYGB
chr11	77625439	77625839	-3.29593	3.76e-15	2.21e-12	intron (NM_033547, intron 15 of 22)	MER58A|DNA|hAT-Charlie	73455	AAMDC
chr2	109130917	109131317	-3.27955	1.64e-11	4.82e-09	intron (NR_135290, intron 1 of 2)	intron (NR_135290, intron 1 of 2)	19558	GCC2-AS1
chr12	53955326	53955726	-3.26979	3.61e-18	3.54e-15	intron (NR_073163, intron 2 of 12)	intron (NR_073163, intron 2 of 12)	47758	LOC100652999
chr16	88272322	88272722	-3.26522	6.46e-15	3.55e-12	Intergenic	Intergenic	44635	LINC02182
chr8	29627929	29628329	-3.2638	1.26e-11	3.81e-09	intron (NR_125815, intron 1 of 3)	intron (NR_125815, intron 1 of 3)	22304	LINC02099
chr11	69069114	69069514	-3.26101	3.45e-28	1.47e-24	Intergenic	Intergenic	7692	MYEOV
chr22	32225496	32225896	-3.243	1.81e-06	0.000156326	intron (NR_146296, intron 24 of 42)	intron (NR_146296, intron 24 of 42)	75687	DEPDC5
chr16	29836691	29837091	-3.2368	2.22e-31	1.32e-27	intron (NM_005115, intron 1 of 14)	intron (NM_005115, intron 1 of 14)	-4945	MVP
chr7	105470801	105471201	-3.23169	2.03e-13	8.24e-11	intron (NM_152749, intron 2 of 3)	intron (NM_152749, intron 2 of 3)	46030	ATXN7L1
chr1	12540775	12541175	-3.22707	3.9e-15	2.24e-12	intron (NM_015378, intron 67 of 69)	intron (NM_015378, intron 67 of 69)	-26325	SNORA59A
chr7	75472119	75472519	-3.22157	5.6e-31	3.04e-27	Intergenic	Intergenic	-19629
chr4	129308245	129308645	-3.21201	8.77e-27	3.08e-23	Intergenic	Intergenic	-40726	LINC02615
chr11	88269067	88269467	-3.19049	6.82e-05	0.00369356	intron (NM_001143831, intron 7 of 8)	intron (NM_001143831, intron 7 of 8)	31523	GRM5-AS1
chr5	162806600	162807000	-3.17194	6.39e-15	3.54e-12	Intergenic	Intergenic	-57777	CCNG1
chr7	76212606	76213006	-3.16126	1.07e-12	3.98e-10	intron (NR_029411, intron 2 of 2)	intron (NR_029411, intron 2 of 2)	34148	LOC100133091
chr22	36835824	36836224	-3.15113	1.88e-14	9.86e-12	Intergenic	Intergenic	41663	TXN2
chr2	239772854	239773254	-3.13792	3.45e-20	4.79e-17	intron (NM_001271893, intron 1 of 1)	intron (NM_001271893, intron 1 of 1)	16328	TWIST2
chr8	145992712	145993112	-3.13657	3.46e-15	2.07e-12	Intergenic	Intergenic	-11996	ZNF251
chr22	30238709	30239109	-3.11435	1.62e-12	5.78e-10	Intergenic	Intergenic	-4646	ASCC2
chr2	88565089	88565489	-3.11145	3.45e-12	1.16e-09	Intergenic	Intergenic	92631	THNSL2
chr8	105655278	105655678	-3.09618	2.2e-28	1.01e-24	Intergenic	MLT2D|LTR|ERVL	-54226	LRP12
chrX	118175151	118175551	-3.09589	5.32e-11	1.4e-08	Intergenic	Intergenic	65056	LONRF3
chr16	69213409	69213809	-3.09094	7.75e-37	1.16e-32	Intergenic	Intergenic	-7441	SNTB2
chr5	156938724	156939124	-3.09035	3.01e-18	3e-15	intron (NM_033274, intron 8 of 22)	intron (NM_033274, intron 8 of 22)	-51816	LOC102724404
chr11	94527902	94528302	-3.0899	1.16e-19	1.51e-16	intron (NM_001301007, intron 1 of 11)	intron (NM_001301007, intron 1 of 11)	26580	AMOTL1
chr19	49906966	49907366	-3.08689	3.07e-19	3.67e-16	intron (NM_144688, intron 9 of 19)	intron (NM_144688, intron 9 of 19)	15660	CCDC155
chr13	45284754	45285154	-3.08475	4.39e-12	1.43e-09	Intergenic	Intergenic	70449	LINC00407
chr11	86451590	86451990	-3.08461	6.33e-19	7.28e-16	Intergenic	Intergenic	-50323	PRSS23
chr2	120577830	120578230	-3.07788	4.8e-11	1.29e-08	intron (NM_002830, intron 2 of 26)	intron (NM_002830, intron 2 of 26)	60532	PTPN4
chr14	58549186	58549586	-3.06726	3.2e-13	1.27e-10	intron (NM_001001872, intron 5 of 7)	intron (NM_001001872, intron 5 of 7)	69545	ARMH4
chr4	188829182	188829582	-3.06542	2.93e-18	2.97e-15	Intergenic	Intergenic	-87543	ZFP42
chr1	41575054	41575454	-3.06331	5.18e-13	1.96e-10	intron (NM_001172222, intron 4 of 10)	intron (NM_001172222, intron 4 of 10)	51850	SCMH1
chr16	72325343	72325743	-3.061	6.79e-21	1.07e-17	intron (NR_126330, intron 9 of 13)	intron (NR_126330, intron 9 of 13)	-119194	PMFBP1
chrX	133565905	133566305	-3.06016	7.12e-05	0.0038352	Intergenic	Intergenic	-28090	HPRT1
chr16	15684741	15685141	-3.05813	1.35e-05	0.000892349	Intergenic	Intergenic	20011	MIR6506
chr1	25349351	25349751	-3.05458	2.77e-09	5e-07	promoter-TSS (NR_039623)	promoter-TSS (NR_039623)	-443	MIR4425
chr3	42220896	42221296	-3.05378	2.62e-15	1.6e-12	intron (NM_001042646, intron 3 of 15)	intron (NM_001042646, intron 3 of 15)	19411	TRAK1
chr2	233766622	233767022	-3.05237	4.14e-17	3.49e-14	intron (NM_019850, intron 5 of 14)	intron (NM_019850, intron 5 of 14)	26039	NGEF
chr11	86235149	86235549	-3.04348	9.2e-12	2.87e-09	intron (NM_001014811, intron 3 of 13)	intron (NM_001014811, intron 3 of 13)	147891	ME3
chr2	153277944	153278344	-3.0434	1.09e-13	4.71e-11	intron (NM_052905, intron 1 of 25)	intron (NM_052905, intron 1 of 25)	86456	FMNL2
chr9	130098980	130099380	-3.04078	1.84e-12	6.52e-10	intron (NR_104591, intron 11 of 26)	intron (NR_104591, intron 11 of 26)	-60237	SLC2A8
chr6	82853977	82854377	-3.04056	5.46e-05	0.00304502	Intergenic	Intergenic	-42695	LINC02542
chr15	36720430	36720830	-3.03858	5.47e-14	2.54e-11	Intergenic	Intergenic	-151197	C15orf41
chr19	16389973	16390373	-3.03716	3.71e-11	1.03e-08	Intergenic	Intergenic	-45464	KLF2
chr7	141292990	141293390	-3.03604	1.54e-15	9.87e-13	intron (NM_001364948, intron 3 of 14)	intron (NM_001364948, intron 3 of 14)	41980	AGK
chr18	43622459	43622859	-3.036	1.83e-19	2.33e-16	intron (NM_024430, intron 1 of 14)	intron (NM_024430, intron 1 of 14)	29567	PSTPIP2
chr4	25910098	25910498	-3.02812	6.75e-10	1.39e-07	Intergenic	MLT1M|LTR|ERVL-MaLR	-5516	SMIM20
chr6	44009269	44009669	-3.02704	8.45e-17	7.02e-14	intron (NR_125864, intron 1 of 4)	intron (NR_125864, intron 1 of 4)	32920	LOC101929705
chr11	68933984	68934384	-3.02649	3.79e-16	2.8e-13	intron (NR_104161, intron 2 of 2)	intron (NR_104161, intron 2 of 2)	4846	LOC338694
chr15	40555239	40555639	-3.02109	1.23e-18	1.39e-15	intron (NM_001128629, intron 2 of 9)	intron (NM_001128629, intron 2 of 9)	10060	PAK6
chr8	143316371	143316771	-3.02043	7.22e-14	3.27e-11	intron (NM_001363740, intron 12 of 13)	intron (NM_001363740, intron 12 of 13)	36854	LINC00051
chr6	26351710	26352110	-3.01048	4.57e-11	1.24e-08	Intergenic	MER44D|DNA|TcMar-Tigger	-13477	BTN3A2
chr16	29276548	29276948	-2.99629	1.57e-11	4.66e-09	Intergenic	Intergenic	-36860	SNX29P2
chr2	61847994	61848394	-2.98889	1.35e-21	2.37e-18	Intergenic	MLT1G|LTR|ERVL-MaLR	-82703	XPO1
chr14	38092752	38093152	-2.98843	4.52e-14	2.15e-11	intron (NM_001310135, intron 3 of 32)	intron (NM_001310135, intron 3 of 32)	28118	TTC6
chr13	24722976	24723376	-2.98152	2.2e-20	3.21e-17	intron (NM_001286792, intron 3 of 14)	intron (NM_001286792, intron 3 of 14)	-11683	SPATA13
chr14	100222492	100222892	-2.98073	3.93e-18	3.79e-15	Intergenic	Intergenic	-37058	EML1
chr16	88278837	88279237	-2.97685	4.15e-05	0.00239428	Intergenic	Intergenic	51150	LINC02182
chr13	49466431	49466831	-2.96827	1.49e-05	0.000974155	Intergenic	Intergenic	-83417	FNDC3A
chr3	75482020	75482420	-2.95141	5.05e-20	6.86e-17	intron (NR_024241, intron 1 of 7)	intron (NR_024241, intron 1 of 7)	2046	FAM86DP
chr17	19257417	19257817	-2.94375	8.31e-11	2.09e-08	intron (NM_001368769, intron 3 of 6)	L1ME2z|LINE|L1	8419	B9D1
chr13	20994149	20994549	-2.94101	5.43e-14	2.53e-11	intron (NM_015974, intron 5 of 7)	intron (NM_015974, intron 5 of 7)	13636	MIR4499
chr2	37116922	37117322	-2.93945	6.24e-07	6.1e-05	intron (NM_003162, intron 7 of 17)	intron (NM_003162, intron 7 of 17)	76557	STRN
chr16	67440479	67440879	-2.93573	2.53e-10	5.72e-08	intron (NM_001323627, intron 2 of 11)	intron (NM_001323627, intron 2 of 11)	9701	ZDHHC1
chr15	52018725	52019125	-2.93335	5.03e-07	5.09e-05	intron (NM_001143917, intron 1 of 2)	MLT1K|LTR|ERVL-MaLR	10334	LYSMD2
chr9	36625060	36625460	-2.93293	1.28e-24	3.34e-21	intron (NM_014791, intron 8 of 17)	intron (NM_014791, intron 8 of 17)	52368	MELK
chr10	71624181	71624581	-2.93233	5.96e-19	6.99e-16	intron (NM_001368896, intron 3 of 33)	L2b|LINE|L2	62719	COL13A1
chr6	160015833	160016233	-2.92715	8.92e-11	2.2e-08	Intergenic	Intergenic	98240	SOD2
chr8	80705936	80706336	-2.92565	8.36e-05	0.0044122	intron (NR_125410, intron 3 of 3)	Tigger7|DNA|TcMar-Tigger	25759	LINC01607
chr2	47100730	47101130	-2.92289	2.38e-15	1.48e-12	Intergenic	Intergenic	42015	MCFD2
chr11	46670707	46671107	-2.90853	9.05e-09	1.41e-06	intron (NM_001142673, intron 6 of 17)	intron (NM_001142673, intron 6 of 17)	32081	ATG13
chr14	64890683	64891083	-2.90694	4.81e-13	1.85e-10	intron (NM_001364837, intron 8 of 26)	intron (NM_001364837, intron 8 of 26)	35812	MTHFD1
chr1	225696246	225696646	-2.89698	2.17e-10	4.98e-08	intron (NM_001008493, intron 10 of 14)	intron (NM_001008493, intron 10 of 14)	-79889	LBR
chr15	60663573	60663973	-2.88891	3.21e-17	2.78e-14	intron (NM_001002857, intron 4 of 13)	intron (NM_001002857, intron 4 of 13)	26412	ANXA2
chr2	121692353	121692753	-2.88453	9.19e-16	6.39e-13	intron (NM_001371271, intron 3 of 13)	intron (NM_001371271, intron 3 of 13)	142696	GLI2
chr12	110493374	110493774	-2.8797	6.14e-14	2.83e-11	intron (NM_207435, intron 4 of 4)	LTR8|LTR|ERV1	-7122	C12orf76
chr20	50063251	50063651	-2.87724	1.08e-05	0.000732545	intron (NM_012340, intron 6 of 10)	intron (NM_012340, intron 6 of 10)	6063	MIR3194
chr2	17797211	17797611	-2.87691	9.81e-09	1.52e-06	intron (NM_001366805, intron 2 of 2)	L2c|LINE|L2	75448	VSNL1
chr10	18896476	18896876	-2.87628	1.16e-09	2.3e-07	intron (NM_182543, intron 6 of 10)	MIRb|SINE|MIR	43840	NSUN6
chr15	71155779	71156179	-2.87554	5.04e-16	3.67e-13	intron (NM_001284357, intron 1 of 16)	LTR88b|LTR|Gypsy?	-9483	LARP6
chr16	16115904	16116304	-2.86662	3.07e-25	9.17e-22	intron (NM_004996, intron 5 of 30)	intron (NM_004996, intron 5 of 30)	72631	ABCC1
chr9	124291967	124292367	-2.8547	8.53e-14	3.8e-11	Intergenic	Intergenic	-29861	GGTA1P
chr19	17590050	17590450	-2.85332	4.39e-14	2.1e-11	intron (NM_198580, intron 1 of 11)	intron (NM_198580, intron 1 of 11)	8917	SLC27A1
chr4	7208915	7209315	-2.85237	7.99e-16	5.68e-13	intron (NM_020777, intron 1 of 26)	intron (NM_020777, intron 1 of 26)	14850	SORCS2
chr1	10257047	10257447	-2.85122	2.02e-09	3.77e-07	Intergenic	Intergenic	-13381	KIF1B
chr3	183172877	183173277	-2.84637	1.29e-10	3.08e-08	non-coding (NR_038302, exon 4 of 4)	non-coding (NR_038302, exon 4 of 4)	1475	SNORA63E
chr20	62313724	62314124	-2.84556	2.52e-17	2.22e-14	intron (NM_016434, intron 14 of 34)	intron (NM_016434, intron 14 of 34)	-14081	TNFRSF6B
chr6	91078754	91079154	-2.84378	6.05e-16	4.36e-13	Intergenic	Intergenic	56493	MIR4464
chr3	11859504	11859904	-2.83526	1.28e-17	1.16e-14	intron (NR_135609, intron 7 of 11)	intron (NR_135609, intron 7 of 11)	28655	TAMM41
chr2	128266209	128266609	-2.83505	1.63e-10	3.78e-08	intron (NM_017969, intron 2 of 13)	intron (NM_017969, intron 2 of 13)	17656	IWS1
chr6	52382365	52382765	-2.83337	2.87e-26	9.03e-23	intron (NM_012288, intron 2 of 10)	intron (NM_012288, intron 2 of 10)	59293	TRAM2
chr4	83706771	83707171	-2.83004	2.22e-14	1.16e-11	intron (NM_024906, intron 1 of 3)	intron (NM_024906, intron 1 of 3)	12978	SCD5
chr6	132185089	132185489	-2.8298	6.03e-12	1.93e-09	intron (NM_006208, intron 9 of 24)	intron (NM_006208, intron 9 of 24)	56129	ENPP1
chr19	38761172	38761572	-2.82258	1.48e-12	5.39e-10	intron (NM_001166103, intron 1 of 5)	intron (NM_001166103, intron 1 of 5)	6159	SPINT2
chr1	9001925	9002325	-2.82203	1.9e-16	1.45e-13	Intergenic	Intergenic	-3802	CA6
chr15	59642330	59642730	-2.82112	0.000317355	0.0136017	intron (NM_004998, intron 1 of 27)	intron (NM_004998, intron 1 of 27)	22540	MYO1E
chr9	27124960	27125360	-2.82005	1.05e-16	8.63e-14	intron (NM_001290078, intron 1 of 20)	intron (NM_001290078, intron 1 of 20)	16021	TEK
chr1	59949782	59950182	-2.8193	6.43e-11	1.64e-08	intron (NM_001244714, intron 4 of 13)	intron (NM_001244714, intron 4 of 13)	-31320	FGGY
chrX	48356640	48357040	-2.81922	7.19e-10	1.48e-07	Intergenic	(CCCA)n|Simple_repeat|Simple_repeat	10387	LOC101927635
chr10	3137514	3137914	-2.81571	3.7e-10	8.08e-08	intron (NM_001323071, intron 3 of 22)	MARNA|DNA|TcMar-Mariner	-9087	PFKP
chr9	95853846	95854246	-2.81358	9.09e-38	1.81e-33	Intergenic	MLT1F|LTR|ERVL-MaLR	-4453	CARD19
chr12	121115439	121115839	-2.81245	2.31e-09	4.25e-07	Intergenic	Intergenic	-9313	MLEC
chr7	36342990	36343390	-2.80991	2.31e-11	6.65e-09	Intergenic	Intergenic	63659	KIAA0895
chr1	244327270	244327670	-2.8095	3.25e-14	1.61e-11	Intergenic	Intergenic	110963	ZBTB18
chr11	69167423	69167823	-2.80099	1.39e-12	5.08e-10	Intergenic	MIR|SINE|MIR	-72800	LOC102724265
chr3	11862235	11862635	-2.78982	3.31e-23	7.06e-20	intron (NR_135609, intron 7 of 11)	intron (NR_135609, intron 7 of 11)	25924	TAMM41
chrX	48350718	48351118	-2.78279	6.43e-11	1.64e-08	Intergenic	Intergenic	16309	LOC101927635
chrX	77320400	77320800	-2.77836	1.18e-08	1.8e-06	Intergenic	Intergenic	-39145	PGK1
chr4	140164635	140165035	-2.77186	9.14e-11	2.25e-08	Intergenic	Intergenic	36544	MGARP
chr9	124650159	124650559	-2.76411	2.66e-14	1.35e-11	intron (NM_001139442, intron 6 of 8)	intron (NM_001139442, intron 6 of 8)	145295	DAB2IP
chr11	43852473	43852873	-2.76268	5.92e-09	9.68e-07	intron (NM_016142, intron 7 of 10)	intron (NM_016142, intron 7 of 10)	-49708	ALKBH3
chr20	49650298	49650698	-2.74865	8.04e-05	0.00425933	Intergenic	LTR40b|LTR|ERVL	-10854	KCNG1
chr1	15505146	15505546	-2.74298	4.22e-15	2.41e-12	intron (NM_018022, intron 1 of 2)	intron (NM_018022, intron 1 of 2)	-7226	C1orf195
chr19	5173218	5173618	-2.74193	8.71e-11	2.17e-08	Intergenic	Charlie25|DNA|hAT-Charlie	167405	PTPRS
chr8	141001323	141001723	-2.7414	3.51e-07	3.68e-05	intron (NM_001160372, intron 18 of 22)	intron (NM_001160372, intron 18 of 22)	109111	PEG13
chr17	76818661	76819061	-2.73433	5.65e-25	1.61e-21	intron (NM_001321291, intron 6 of 20)	intron (NM_001321291, intron 6 of 20)	17748	USP36
chr5	142024535	142024935	-2.73001	6.29e-14	2.87e-11	promoter-TSS (NM_001257210)	promoter-TSS (NM_001257210)	-869	FGF1
chr7	149552402	149552802	-2.72588	1.6e-12	5.75e-10	intron (NM_001099220, intron 5 of 7)	LTR78|LTR|ERV1	17138	ZNF862
chr19	50804082	50804482	-2.72351	6.67e-10	1.39e-07	intron (NM_001077186, intron 38 of 41)	intron (NM_001077186, intron 38 of 41)	28352	KCNC3
chr1	21650967	21651367	-2.7188	4.68e-18	4.44e-15	intron (NM_001113348, intron 1 of 18)	intron (NM_001113348, intron 1 of 18)	20830	ECE1
chr11	66738273	66738673	-2.71871	2.76e-09	4.99e-07	Intergenic	Intergenic	-4302	C11orf86
chr4	84177919	84178319	-2.71404	3.17e-14	1.58e-11	Intergenic	Intergenic	27829	COQ2
chr17	40481400	40481800	-2.71233	1.55e-17	1.38e-14	exon (NM_001369519, exon 13 of 24)	exon (NM_001369519, exon 13 of 24)	41526	STAT5A
chr17	79533569	79533969	-2.71227	6.84e-15	3.72e-12	promoter-TSS (NR_130140)	promoter-TSS (NR_130140)	-141	NPLOC4
chr11	73577635	73578035	-2.71189	9.04e-14	3.94e-11	Intergenic	Intergenic	-9909	PAAF1
chr19	32864698	32865098	-2.7084	1.29e-06	0.00011389	intron (NM_014910, intron 4 of 5)	Tigger6a|DNA|TcMar-Tigger	28382	ZNF507
chr5	141201006	141201406	-2.70579	2.12e-09	3.94e-07	Intergenic	Intergenic	44561	PCDH1
chr22	36938132	36938532	-2.70315	2.83e-13	1.13e-10	Intergenic	Intergenic	-13119	EIF3D
chr17	78763334	78763734	-2.701	5.31e-05	0.00297198	intron (NM_001163034, intron 6 of 29)	L1MEa|LINE|L1	15898	LOC101928855
chr11	2933803	2934203	-2.69674	1.39e-18	1.52e-15	intron (NM_001315501, intron 5 of 10)	intron (NM_001315501, intron 5 of 10)	-9198	SLC22A18AS
chr2	161979774	161980174	-2.69596	2.8e-13	1.13e-10	Intergenic	Intergenic	-13492	TANK
chr13	96576861	96577261	-2.69516	2.15e-07	2.36e-05	intron (NM_020121, intron 20 of 38)	MLT1F|LTR|ERVL-MaLR	128594	UGGT2
chr7	3283960	3284360	-2.69388	4.31e-24	1.07e-20	Intergenic	Intergenic	-56724	SDK1
chr2	129294664	129295064	-2.69358	3.24e-09	5.65e-07	Intergenic	LTR49-int|LTR|ERV1	-218422	HS6ST1
chr16	75339251	75339651	-2.68334	9.83e-06	0.000675882	intron (NM_006324, intron 5 of 6)	MIR|SINE|MIR	-37546	BCAR1
chr7	101526063	101526463	-2.68309	7.89e-07	7.47e-05	intron (NM_181552, intron 1 of 23)	intron (NM_181552, intron 1 of 23)	65357	CUX1
chr6	151325628	151326028	-2.68009	4.52e-06	0.000343817	intron (NR_146720, intron 21 of 28)	intron (NR_146720, intron 21 of 28)	-2316	MTHFD1L
chr11	10512120	10512520	-2.67929	4.79e-08	6.28e-06	intron (NM_000480, intron 6 of 14)	intron (NM_000480, intron 6 of 14)	17553	MIR4485
chr5	153747581	153747981	-2.67827	3.28e-10	7.27e-08	intron (NM_198321, intron 4 of 11)	intron (NM_198321, intron 4 of 11)	21115	MIR1294
chr4	186033223	186033623	-2.67504	2.99e-09	5.28e-07	Intergenic	Intergenic	-30997	SLC25A4
chr22	20881106	20881506	-2.6742	6.44e-10	1.34e-07	intron (NM_001293237, intron 1 of 16)	intron (NM_001293237, intron 1 of 16)	18972	MED15
chr1	12221895	12222295	-2.66826	1.63e-13	6.76e-11	Intergenic	Intergenic	-4905	MIR7846
chr3	32268197	32268597	-2.66669	4.11e-06	0.000315483	Intergenic	Intergenic	-11774	CMTM8
chr12	31644731	31645131	-2.66149	7.85e-10	1.6e-07	intron (NM_144973, intron 2 of 20)	intron (NM_144973, intron 2 of 20)	-97926	DENND5B-AS1
chr6	37207742	37208142	-2.65868	4.49e-09	7.53e-07	intron (NM_145316, intron 1 of 3)	MLT1F|LTR|ERVL-MaLR	17433	TMEM217
chr14	85982965	85983365	-2.65817	0.000113817	0.00574048	Intergenic	Intergenic	-13204	FLRT2
chr1	19777326	19777726	-2.6574	2e-10	4.61e-08	intron (NM_001206541, intron 1 of 8)	intron (NM_001206541, intron 1 of 8)	33263	CAPZB
chr5	133839079	133839479	-2.65722	1.46e-10	3.43e-08	Intergenic	Intergenic	-2964	LINC01843
chr11	57546018	57546418	-2.65671	4.45e-15	2.51e-12	intron (NM_001085467, intron 1 of 16)	intron (NM_001085467, intron 1 of 16)	16944	CTNND1
chr15	63189202	63189602	-2.65478	1e-06	9.22e-05	Intergenic	Intergenic	73246	MIR190A
chr20	42832809	42833209	-2.65224	1.24e-08	1.87e-06	intron (NM_016470, intron 2 of 3)	intron (NM_016470, intron 2 of 3)	6402	OSER1
chr20	50073012	50073412	-2.65172	3.49e-13	1.36e-10	intron (NM_012340, intron 5 of 10)	intron (NM_012340, intron 5 of 10)	-3698	MIR3194
chr2	159988449	159988849	-2.64425	2.86e-07	3.04e-05	intron (NM_001350063, intron 4 of 24)	MIRb|SINE|MIR	-54697	MIR6888
chr8	16683563	16683963	-2.63957	6.07e-06	0.000448356	Intergenic	Intergenic	176091	FGF20
chr6	4358847	4359247	-2.63505	3.05e-10	6.82e-08	Intergenic	Intergenic	-129985	LINC02533
chr12	53386821	53387221	-2.632	1.02e-15	6.9e-13	Intergenic	MLT1J2|LTR|ERVL-MaLR	-13219	EIF4B
chr20	1408295	1408695	-2.63151	8.48e-12	2.66e-09	Intergenic	L1MD2|LINE|L1	-34679	FKBP1A
chr13	21016067	21016467	-2.62915	1.21e-09	2.37e-07	intron (NM_015974, intron 3 of 7)	intron (NM_015974, intron 3 of 7)	-8282	MIR4499
chr10	71529159	71529559	-2.62713	7.76e-11	1.96e-08	Intergenic	Intergenic	-32303	COL13A1
chr2	74810631	74811031	-2.62549	3.44e-12	1.16e-09	intron (NM_001321739, intron 4 of 10)	intron (NM_001321739, intron 4 of 10)	29544	DOK1
chr2	142943515	142943915	-2.6241	4.77e-13	1.84e-10	Intergenic	Intergenic	-54445	LRP1B
chr22	20874428	20874828	-2.62375	4.34e-05	0.00248532	intron (NM_001293237, intron 1 of 16)	intron (NM_001293237, intron 1 of 16)	12294	MED15
chr11	66749521	66749921	-2.62306	3.48e-11	9.69e-09	Intergenic	Intergenic	6946	C11orf86
chr9	38035878	38036278	-2.62223	1.13e-09	2.25e-07	intron (NM_003028, intron 1 of 5)	MIR3|SINE|MIR	33146	SHB
chr5	77189247	77189647	-2.62196	2.06e-20	3.08e-17	intron (NR_105012, intron 1 of 1)	intron (NR_105012, intron 1 of 1)	8967	LOC101929154
chr13	100784391	100784791	-2.62018	1.79e-09	3.42e-07	intron (NR_148031, intron 4 of 22)	L1MD2|LINE|L1	43244	PCCA
chr16	30363439	30363839	-2.61946	1.18e-11	3.58e-09	3' UTR (NM_001243646, exon 6 of 6)	3' UTR (NM_001243646, exon 6 of 6)	2616	CD2BP2
chr2	85889946	85890346	-2.61535	2e-13	8.18e-11	intron (NM_198843, intron 9 of 11)	intron (NM_198843, intron 9 of 11)	5176	SFTPB
chr7	3307536	3307936	-2.6141	1.44e-15	9.35e-13	Intergenic	Intergenic	-33148	SDK1
chr20	43272172	43272572	-2.61254	9.82e-16	6.75e-13	intron (NM_001322050, intron 1 of 10)	intron (NM_001322050, intron 1 of 10)	7968	ADA
chr22	36391770	36392170	-2.60579	5.67e-11	1.48e-08	intron (NM_001082578, intron 1 of 13)	intron (NM_001082578, intron 1 of 13)	32615	RBFOX2
chr12	6202299	6202699	-2.60212	1.03e-11	3.18e-09	intron (NM_000552, intron 6 of 51)	LTR16A|LTR|ERVL	31342	VWF
chr4	57507591	57507991	-2.60176	1.03e-09	2.08e-07	Intergenic	Intergenic	14897	HOPX
chr17	4133395	4133795	-2.60172	2.04e-11	5.94e-09	intron (NR_047571, intron 2 of 23)	intron (NR_047571, intron 2 of 23)	33547	ANKFY1
chr4	129438884	129439284	-2.58811	3.67e-14	1.78e-11	intron (NR_125882, intron 8 of 8)	intron (NR_125882, intron 8 of 8)	89913	LINC02615
chr12	2722853	2723253	-2.58528	1.55e-05	0.00100796	intron (NM_001129846, intron 29 of 45)	intron (NM_001129846, intron 29 of 45)	58333	CACNA1C-AS2
chr2	17824335	17824735	-2.58359	1.67e-07	1.9e-05	intron (NM_001366805, intron 2 of 2)	intron (NM_001366805, intron 2 of 2)	102572	VSNL1
chr3	120140139	120140539	-2.58152	3.55e-12	1.19e-09	intron (NM_007085, intron 2 of 10)	intron (NM_007085, intron 2 of 10)	-25763	MIR198
chr2	73291071	73291471	-2.57756	2.99e-09	5.28e-07	intron (NM_001330401, intron 1 of 11)	intron (NM_001330401, intron 1 of 11)	-4970	SFXN5
chr7	18934905	18935305	-2.57698	6.36e-05	0.00348317	intron (NM_001321897, intron 22 of 25)	L2a|LINE|L2	222154	TWIST1
chr12	54052761	54053161	-2.57538	1.93e-12	6.74e-10	Intergenic	Intergenic	16242	ATP5MC2
chr4	170146587	170146987	-2.575	1.6e-09	3.06e-07	intron (NM_020870, intron 2 of 11)	L2a|LINE|L2	45320	SH3RF1
chr1	210966008	210966408	-2.56825	3.48e-07	3.65e-05	intron (NM_002238, intron 9 of 10)	intron (NM_002238, intron 9 of 10)	340508	KCNH1-IT1
chr9	35511052	35511452	-2.56259	8.84e-14	3.89e-11	intron (NM_001330740, intron 1 of 10)	intron (NM_001330740, intron 1 of 10)	21144	RUSC2
chr3	57094407	57094807	-2.55161	7.16e-11	1.81e-08	promoter-TSS (NM_181727)	promoter-TSS (NM_181727)	-85	SPATA12
chr7	29662193	29662593	-2.54964	0.000275359	0.0121055	Intergenic	Intergenic	57244	PRR15
chr20	52222938	52223338	-2.54812	1.27e-15	8.49e-13	Intergenic	Intergenic	-1755	LOC105372672
chr16	57350594	57350994	-2.54722	8.29e-07	7.83e-05	Intergenic	Intergenic	-32210	PLLP
chr6	170653984	170654384	-2.54385	1.8e-09	3.42e-07	intron (NM_032448, intron 4 of 10)	intron (NM_032448, intron 4 of 10)	14335	MIR4644
chr1	3229689	3230089	-2.54047	1.76e-14	9.31e-12	intron (NM_199454, intron 3 of 16)	intron (NM_199454, intron 3 of 16)	-141340	ARHGEF16
chr17	60170814	60171214	-2.53495	0.000571242	0.0223083	Intergenic	Intergenic	-28375	MED13
chr13	27757191	27757591	-2.53455	3.62e-05	0.00214113	non-coding (NR_046548, exon 2 of 2)	non-coding (NR_046548, exon 2 of 2)	10995	USP12-AS2
chr10	121427237	121427637	-2.53149	4.35e-12	1.43e-09	intron (NM_004281, intron 1 of 3)	intron (NM_004281, intron 1 of 3)	16555	BAG3
chr16	58044844	58045244	-2.52936	5e-09	8.26e-07	3' UTR (NM_001204911, exon 4 of 4)	3' UTR (NM_001204911, exon 4 of 4)	9733	USB1
chr3	37987082	37987482	-2.52329	8.41e-08	1.04e-05	intron (NM_001008392, intron 1 of 7)	intron (NM_001008392, intron 1 of 7)	-23613	MIR26A1
chr11	86343799	86344199	-2.52251	1.84e-08	2.65e-06	intron (NM_001014811, intron 1 of 13)	intron (NM_001014811, intron 1 of 13)	39241	ME3
chr5	170948191	170948591	-2.52181	2.34e-10	5.34e-08	Intergenic	Intergenic	101740	FGF18
chr6	31082389	31082789	-2.51581	3.94e-13	1.53e-10	promoter-TSS (NM_014068).5	promoter-TSS (NM_014068).5	12	PSORS1C1
chr17	47049665	47050065	-2.51258	9.82e-10	1.99e-07	Intergenic	C-rich|Low_complexity|Low_complexity	-3907	GIP
chr6	158460746	158461146	-2.50956	1.89e-07	2.1e-05	intron (NM_001178088, intron 3 of 25)	intron (NM_001178088, intron 3 of 25)	22821	SYNJ2
chr16	11422335	11422735	-2.50938	9.15e-13	3.42e-10	Intergenic	Intergenic	16534	LOC105371083
chr10	121012964	121013364	-2.507	1.97e-13	8.13e-11	intron (NM_005308, intron 1 of 15)	intron (NM_005308, intron 1 of 15)	46081	GRK5
chr13	32544728	32545128	-2.50332	2.43e-09	4.46e-07	Intergenic	Intergenic	60848	FRY-AS1
chr1	154435607	154436007	-2.50305	8.64e-09	1.36e-06	intron (NM_000565, intron 9 of 9)	intron (NM_000565, intron 9 of 9)	-38888	TDRD10
chr8	67036095	67036495	-2.50288	1.42e-07	1.66e-05	Intergenic	Intergenic	-3069	TRIM55
chr8	42123212	42123612	-2.49354	8.16e-12	2.57e-09	intron (NR_125823, intron 1 of 2)	intron (NR_125823, intron 1 of 2)	5067	LOC101929897
chr22	31639957	31640357	-2.49312	1.32e-09	2.59e-07	intron (NM_005569, intron 2 of 15)	intron (NM_005569, intron 2 of 15)	-4213	LIMK2
chr17	25735227	25735627	-2.49051	7.43e-09	1.18e-06	Intergenic	Intergenic	-9604	TBC1D3P5
chr12	54623467	54623867	-2.48886	5.57e-10	1.17e-07	Intergenic	Intergenic	1593	MIR3198-2
chr20	49982630	49983030	-2.48749	1.34e-08	1.99e-06	Intergenic	Intergenic	86684	MIR3194
chr16	24712332	24712732	-2.48696	3.9e-15	2.24e-12	intron (NM_001351850, intron 2 of 23)	intron (NM_001351850, intron 2 of 23)	-28440	TNRC6A
chr17	25711339	25711739	-2.4858	2.65e-12	9.15e-10	Intergenic	Intergenic	-33492	TBC1D3P5
chr20	61450551	61450951	-2.48563	2.29e-22	4.42e-19	intron (NM_001853, intron 4 of 31)	intron (NM_001853, intron 4 of 31)	2349	COL9A3
chr9	133837963	133838363	-2.47783	1.37e-08	2.03e-06	Intergenic	Intergenic	-23529	FIBCD1
chr7	76235283	76235683	-2.47379	9.56e-06	0.000660625	intron (NR_029411, intron 2 of 2)	intron (NR_029411, intron 2 of 2)	21137	POMZP3
chr6	169470600	169471000	-2.47298	1.55e-14	8.29e-12	Intergenic	Intergenic	2919	LOC102724357
chr16	84652362	84652762	-2.46734	4.53e-10	9.73e-08	promoter-TSS (NM_021149)	promoter-TSS (NM_021149)	-878	COTL1
chr11	8740914	8741314	-2.46616	4.7e-10	1e-07	intron (NM_005418, intron 7 of 22)	intron (NM_005418, intron 7 of 22)	34128	SNORA3B
chrX	19691546	19691946	-2.46487	1.95e-11	5.71e-09	intron (NM_031892, intron 6 of 17)	intron (NM_031892, intron 6 of 17)	-2629	SH3KBP1
chr15	100076862	100077262	-2.4643	1.63e-08	2.36e-06	Intergenic	Tigger12|DNA|TcMar-Tigger	-28560	MEF2A
chr14	77371084	77371484	-2.46002	8.27e-06	0.000586887	Intergenic	Intergenic	-54697	LINC01629
chr7	150736372	150736772	-2.45881	5.52e-11	1.45e-08	intron (NM_007188, intron 9 of 15)	intron (NM_007188, intron 9 of 15)	-8807	ASIC3
chr22	39970803	39971203	-2.45241	1.18e-11	3.58e-09	intron (NM_021096, intron 1 of 36)	intron (NM_021096, intron 1 of 36)	4245	CACNA1I
chr14	69472458	69472858	-2.45212	5.71e-12	1.84e-09	Intergenic	Intergenic	26259	ACTN1-AS1
chr14	105439485	105439885	-2.44788	3.45e-08	4.71e-06	intron (NM_138420, intron 1 of 6)	intron (NM_138420, intron 1 of 6)	-2841	AHNAK2
chr5	151073514	151073914	-2.44206	2.6e-13	1.05e-10	Intergenic	Intergenic	-7238	SPARC
chr4	159917776	159918176	-2.43925	0.000103448	0.00530698	intron (NM_152543, intron 1 of 4)	MLT1L|LTR|ERVL-MaLR	38405	C4orf45
chr2	25301353	25301753	-2.43847	4.91e-09	8.14e-07	intron (NM_001319099, intron 1 of 22)	intron (NM_001319099, intron 1 of 22)	36221	EFR3B
chr3	14185912	14186312	-2.43792	1.36e-18	1.5e-15	TTS (NR_148950)	TTS (NR_148950)	19672	TMEM43
chr10	5986269	5986669	-2.43709	1.92e-07	2.13e-05	Intergenic	PABL_B|LTR|ERV1	24422	IL15RA
chr1	89450664	89451064	-2.43672	1.39e-08	2.05e-06	intron (NM_019610, intron 1 of 1)	intron (NM_019610, intron 1 of 1)	7448	KYAT3
chr11	116943523	116943923	-2.43644	7.12e-07	6.86e-05	intron (NM_025164, intron 1 of 23)	intron (NM_025164, intron 1 of 23)	25421	SIK3
chr17	62279999	62280399	-2.43413	8.69e-09	1.36e-06	intron (NM_018469, intron 2 of 11)	intron (NM_018469, intron 2 of 11)	27895	TEX2
chr8	102171081	102171481	-2.43337	0.000109881	0.00556752	Intergenic	L2c|LINE|L2	46620	ZNF706
chr1	23158509	23158909	-2.43092	6.12e-11	1.58e-08	intron (NM_004442, intron 3 of 15)	MIRb|SINE|MIR	31010	MIR4253
chr4	48789122	48789522	-2.43049	1.22e-17	1.12e-14	Intergenic	Intergenic	-7006	FRYL
chr17	19290718	19291118	-2.41651	3.54e-05	0.00209972	promoter-TSS (NM_001198695)	promoter-TSS (NM_001198695)	-415	MFAP4
chr8	23211422	23211822	-2.41384	6.62e-09	1.08e-06	intron (NM_002318, intron 3 of 13)	intron (NM_002318, intron 3 of 13)	17901	LOC100507156
chr2	219610522	219610922	-2.41188	2.86e-09	5.15e-07	intron (NM_014640, intron 7 of 19)	intron (NM_014640, intron 7 of 19)	35164	TTLL4
chr19	44257128	44257528	-2.4059	1.48e-11	4.43e-09	intron (NM_019108, intron 1 of 13)	intron (NM_019108, intron 1 of 13)	1786	SMG9
chr10	99355801	99356201	-2.40439	1.64e-05	0.0010553	intron (NM_001134670, intron 1 of 2)	intron (NM_001134670, intron 1 of 2)	6523	C10orf62
chr22	43336116	43336516	-2.40184	3.71e-06	0.00028909	intron (NM_001349969, intron 1 of 11)	intron (NM_001349969, intron 1 of 11)	6731	PACSIN2
chr18	55513477	55513877	-2.40028	5.05e-11	1.35e-08	Intergenic	LTR33|LTR|ERVL	-43130	ATP8B1
chr16	23092964	23093364	-2.40016	3.07e-10	6.84e-08	intron (NM_020718, intron 12 of 15)	intron (NM_020718, intron 12 of 15)	67427	USP31
chr6	158478446	158478846	-2.39826	1.09e-05	0.000738117	intron (NM_001178088, intron 5 of 25)	intron (NM_001178088, intron 5 of 25)	40521	SYNJ2
chr3	21477366	21477766	-2.39733	1.7e-08	2.46e-06	intron (NM_024697, intron 5 of 7)	intron (NM_024697, intron 5 of 7)	30348	VENTXP7
chr3	65875002	65875402	-2.39633	4.55e-11	1.24e-08	intron (NR_145422, intron 2 of 2)	intron (NR_145422, intron 2 of 2)	-4289	MAGI1-AS1
chr15	67175652	67176052	-2.39282	7.08e-09	1.14e-06	Intergenic	Intergenic	73001	LINC02206
chr21	43377946	43378346	-2.3906	7.66e-06	0.000549376	Intergenic	Intergenic	-4019	C2CD2
chr1	20753412	20753812	-2.38977	7.33e-09	1.17e-06	intron (NR_033887, intron 1 of 11)	intron (NR_033887, intron 1 of 11)	1675	LINC01141
chr2	121487241	121487641	-2.3896	2.74e-08	3.81e-06	Intergenic	Intergenic	-6003
chr2	219596292	219596692	-2.38933	5.88e-08	7.56e-06	intron (NM_014640, intron 2 of 19)	intron (NM_014640, intron 2 of 19)	20934	TTLL4
chr1	27288254	27288654	-2.38776	1.22e-07	1.46e-05	Intergenic	Intergenic	-1495	KDF1
chr16	57294334	57294734	-2.38596	4.92e-13	1.87e-10	intron (NM_015993, intron 2 of 3)	intron (NM_015993, intron 2 of 3)	15363	ARL2BP
chr1	113058259	113058659	-2.38583	3.36e-08	4.62e-06	intron (NM_001291880, intron 2 of 4)	intron (NM_001291880, intron 2 of 4)	6872	WNT2B
chr8	11711376	11711776	-2.38263	4.62e-12	1.5e-09	intron (NM_001908, intron 1 of 9)	intron (NM_001908, intron 1 of 9)	14020	CTSB
chr17	62690361	62690761	-2.37638	1.84e-12	6.52e-10	Intergenic	L3|LINE|CR1	-32136	SMURF2
chr1	32701623	32702023	-2.37587	1.01e-08	1.56e-06	intron (NR_026850, intron 3 of 6)	MER44D|DNA|TcMar-Tigger	5488	MTMR9LP
chr13	98532138	98532538	-2.37533	1.86e-10	4.31e-08	Intergenic	LTR33|LTR|ERVL	-73591	IPO5
chr2	202769789	202770189	-2.37391	5.44e-08	7.02e-06	Intergenic	L2c|LINE|L2	98687	CDK15
chr16	69200260	69200660	-2.37274	1.66e-07	1.88e-05	intron (NM_032830, intron 15 of 16)	intron (NM_032830, intron 15 of 16)	-20590	SNTB2
chr10	112095842	112096242	-2.37127	3.9e-09	6.65e-07	Intergenic	Intergenic	-31364	SMNDC1
chr1	7461830	7462230	-2.36804	1.09e-05	0.000739515	intron (NM_001349609, intron 5 of 22)	intron (NM_001349609, intron 5 of 22)	-12216	LOC102725193
chr16	66520689	66521089	-2.36599	8.07e-16	5.68e-13	intron (NM_001197225, intron 4 of 4)	intron (NM_001197225, intron 4 of 4)	-10584	BEAN1-AS1
chr11	94880603	94881003	-2.36424	3.29e-09	5.69e-07	Intergenic	Intergenic	-2900	LOC101929295
chr17	48716599	48716999	-2.36345	4.74e-11	1.28e-08	intron (NM_003786, intron 1 of 30)	intron (NM_003786, intron 1 of 30)	4557	ABCC3
chr14	95731774	95732174	-2.36189	1.04e-08	1.59e-06	intron (NM_024734, intron 1 of 12)	intron (NM_024734, intron 1 of 12)	54271	CLMN
chr1	24372786	24373186	-2.35836	4.2e-09	7.12e-07	Intergenic	Intergenic	65639	MYOM3
chr12	132356692	132357092	-2.35561	0.000258243	0.011512	Intergenic	Intergenic	-22275	ULK1
chr3	37224855	37225255	-2.35554	8.66e-08	1.07e-05	Intergenic	Intergenic	-7204	LRRFIP2
chr11	12000719	12001119	-2.35516	1.28e-15	8.49e-13	intron (NM_001018057, intron 3 of 6)	intron (NM_001018057, intron 3 of 6)	29267	DKK3
chr3	147661391	147661791	-2.35429	2.3e-06	0.000192528	Intergenic	MER39|LTR|ERV1	-134355	LINC02032
chr1	229160425	229160825	-2.35391	1.88e-08	2.7e-06	Intergenic	Intergenic	149923	MIR4454
chr20	39636960	39637360	-2.3535	0.000750942	0.0278697	intron (NR_145525, intron 2 of 2)	L2b|LINE|L2	-20302	TOP1
chr19	2168930	2169330	-2.35296	3.16e-09	5.53e-07	intron (NM_032482, intron 1 of 27)	intron (NM_032482, intron 1 of 27)	5198	DOT1L
chr7	47764149	47764549	-2.35002	1.16e-08	1.76e-06	Intergenic	Intergenic	-36725	LINC00525
chr1	65383124	65383524	-2.34955	1.05e-09	2.11e-07	intron (NM_001321852, intron 1 of 24)	intron (NM_001321852, intron 1 of 24)	48908	JAK1
chr11	11200841	11201241	-2.34881	6.64e-09	1.08e-06	Intergenic	Intergenic	173756	CSNK2A3
chr18	46524499	46524899	-2.3469	1.21e-10	2.89e-08	Intergenic	Intergenic	-25374	LOC100129878
chr20	50601568	50601968	-2.34643	0.00119673	0.0412636	Intergenic	Intergenic	120255	ZFP64
chr14	102856673	102857073	-2.34633	1.56e-08	2.28e-06	intron (NM_014844, intron 2 of 19)	MamRep605|Unknown|Unknown	27595	TECPR2
chr8	80875709	80876109	-2.34379	5.51e-07	5.48e-05	intron (NM_014018, intron 2 of 2)	intron (NM_014018, intron 2 of 2)	66585	MRPS28
chr17	2143354	2143754	-2.3436	2.06e-07	2.28e-05	intron (NM_017575, intron 9 of 18)	intron (NM_017575, intron 9 of 18)	-3413	SMG6
chr7	116772764	116773164	-2.34006	5.82e-07	5.73e-05	intron (NR_161419, intron 6 of 15)	L3|LINE|CR1	12682	ST7-AS2
chr1	205253794	205254194	-2.33843	5.3e-10	1.12e-07	Intergenic	Intergenic	27669	TMCC2
chr17	42897930	42898330	-2.33706	0.000540844	0.0213059	intron (NM_001080383, intron 1 of 2)	intron (NM_001080383, intron 1 of 2)	9525	GJC1
chr4	153180164	153180564	-2.3331	1.22e-08	1.83e-06	Intergenic	Intergenic	-78443	FBXW7-AS1
chr16	11624083	11624483	-2.33142	9.63e-09	1.49e-06	Intergenic	MIR|SINE|MIR	-3180	LOC400499
chr22	45642201	45642601	-2.3277	9.5e-07	8.81e-05	Intergenic	Intergenic	-5751	KIAA0930
chr10	81918344	81918744	-2.32734	3.15e-11	8.83e-09	intron (NM_145869, intron 14 of 16)	intron (NM_145869, intron 14 of 16)	26058	PLAC9
chr1	8100618	8101018	-2.32174	5.05e-07	5.1e-05	Intergenic	LTR16A|LTR|ERVL	-14449	ERRFI1
chr17	17824575	17824975	-2.32024	2.15e-09	3.99e-07	intron (NM_001033551, intron 1 of 13)	intron (NM_001033551, intron 1 of 13)	50939	TOM1L2
chr2	121529154	121529554	-2.31995	1.13e-08	1.73e-06	intron (NM_001371271, intron 1 of 13)	intron (NM_001371271, intron 1 of 13)	-20503	GLI2
chr14	95091642	95092042	-2.3174	1.66e-07	1.88e-05	Intergenic	Intergenic	13114	SERPINA3
chr1	27438593	27438993	-2.31676	2.98e-09	5.28e-07	intron (NR_046474, intron 1 of 10)	intron (NR_046474, intron 1 of 10)	42823	SLC9A1
chr19	38743925	38744325	-2.31661	2.61e-15	1.6e-12	intron (NM_033256, intron 1 of 3)	intron (NM_033256, intron 1 of 3)	2889	PPP1R14A
chr14	102438686	102439086	-2.31657	8.26e-05	0.00436973	intron (NM_001376, intron 1 of 77)	intron (NM_001376, intron 1 of 77)	7976	DYNC1H1
chr11	119303415	119303815	-2.31465	2.97e-09	5.28e-07	intron (NR_034160, intron 2 of 3)	intron (NR_034160, intron 2 of 3)	-7920	THY1
chr4	122589406	122589806	-2.31273	2.06e-06	0.000175255	3' UTR (NM_001154, exon 13 of 13)	3' UTR (NM_001154, exon 13 of 13)	28529	ANXA5
chr19	13732218	13732618	-2.31101	0.000338938	0.0143926	Intergenic	MIR|SINE|MIR	-110148	CCDC130
chr9	38008284	38008684	-2.30806	0.000298356	0.0129077	intron (NM_003028, intron 2 of 5)	intron (NM_003028, intron 2 of 5)	60740	SHB
chr3	149272112	149272512	-2.30551	2.33e-07	2.54e-05	intron (NM_015472, intron 3 of 6)	intron (NM_015472, intron 3 of 6)	79828	TM4SF4
chr12	118490257	118490657	-2.30536	1.93e-09	3.62e-07	intron (NM_001278557, intron 1 of 8)	intron (NM_001278557, intron 1 of 8)	8559	WSB2
chr9	33320531	33320931	-2.30519	9.4e-06	0.000653661	intron (NM_002504, intron 9 of 23)	intron (NM_002504, intron 9 of 23)	30217	NFX1
chr16	14493238	14493638	-2.30496	5.04e-08	6.57e-06	Intergenic	Intergenic	-29315	LINC02130
chr6	151178702	151179102	-2.30486	4.58e-08	6.02e-06	Intergenic	LTR47B|LTR|ERVL	-7913	MTHFD1L
chr14	35147146	35147546	-2.30359	1.2e-08	1.82e-06	Intergenic	Intergenic	35677	CFL2
chr8	95271303	95271703	-2.30108	5.5e-07	5.48e-05	intron (NM_181702, intron 2 of 4)	intron (NM_181702, intron 2 of 4)	3044	GEM
chr11	119662473	119662873	-2.3008	1.36e-09	2.64e-07	Intergenic	Intergenic	62380	LOC102724301
chr9	8366556	8366956	-2.30033	2.5e-06	0.000206782	intron (NM_130392, intron 24 of 30)	intron (NM_130392, intron 24 of 30)	367190	PTPRD
chr14	76334236	76334636	-2.29658	3.1e-07	3.29e-05	intron (NM_015072, intron 29 of 31)	intron (NM_015072, intron 29 of 31)	113902	TGFB3
chr19	624002	624402	-2.29651	6.56e-08	8.34e-06	intron (NM_005035, intron 5 of 20)	L1MB7|LINE|L1	9335	POLRMT
chr5	149849209	149849609	-2.2951	1.69e-07	1.91e-05	Intergenic	MER33|DNA|hAT-Charlie	16146	NDST1-AS1
chr17	64489957	64490357	-2.29406	0.00146099	0.049046	intron (NM_002737, intron 2 of 16)	intron (NM_002737, intron 2 of 16)	-77185	PRKCA-AS1
chr19	44114710	44115110	-2.28778	0.000359971	0.0151887	intron (NM_182498, intron 2 of 2)	L2c|LINE|L2	-1330	SRRM5
chr4	185304743	185305143	-2.28578	4.49e-08	5.92e-06	Intergenic	Intergenic	-1483	LINC02362
chr19	31618399	31618799	-2.28368	2.51e-14	1.28e-11	Intergenic	Intergenic	-39817	LINC01791
chr1	201682575	201682975	-2.27786	3.39e-08	4.64e-06	intron (NM_020443, intron 2 of 29)	intron (NM_020443, intron 2 of 29)	-5861	MIR5191
chr12	52541073	52541473	-2.27709	3.5e-12	1.18e-09	Intergenic	Intergenic	44525	KRT80
chr4	25174996	25175396	-2.2756	2.23e-16	1.69e-13	intron (NR_037934, intron 1 of 1)	intron (NR_037934, intron 1 of 1)	12902	SEPSECS-AS1
chr9	96860028	96860428	-2.27216	2.45e-10	5.57e-08	exon (NM_177995, exon 7 of 10)	exon (NM_177995, exon 7 of 10)	13482	PTPDC1
chr17	78765684	78766084	-2.27115	4.22e-11	1.16e-08	intron (NM_001163034, intron 7 of 29)	intron (NM_001163034, intron 7 of 29)	13548	LOC101928855
chr18	8890950	8891350	-2.26977	3.92e-06	0.000303253	Intergenic	MER77B|LTR|ERVL	173771	MTCL1
chr12	53962979	53963379	-2.26692	2.34e-07	2.54e-05	intron (NR_073163, intron 2 of 12)	L2c|LINE|L2	55411	LOC100652999
chr2	187439994	187440394	-2.26612	0.000880346	0.0318229	Intergenic	Intergenic	-14589	ITGAV
chr22	24097445	24097845	-2.26336	2.42e-08	3.38e-06	Intergenic	L1ME3|LINE|L1	-1033	VPREB3
chr2	85999432	85999832	-2.26179	1.5e-16	1.17e-13	intron (NM_032827, intron 2 of 2)	intron (NM_032827, intron 2 of 2)	11168	MIR6071
chr3	159590144	159590544	-2.25921	3.7e-08	4.98e-06	intron (NM_001197114, intron 5 of 9)	intron (NM_001197114, intron 5 of 9)	32694	SCHIP1
chr18	46399677	46400077	-2.25889	1.25e-06	0.000111245	Intergenic	MIRb|SINE|MIR	69300	SMAD7
chr1	172903039	172903439	-2.25849	1.45e-13	6.17e-11	Intergenic	Intergenic	116864	TNFSF18
chr22	51234395	51234795	-2.25782	0.000103617	0.00530862	intron (NR_026982, intron 2 of 2)	MER31-int|LTR|ERV1	12438	RPL23AP82
chr3	2396472	2396872	-2.25525	7.16e-09	1.14e-06	intron (NM_001206955, intron 2 of 23)	intron (NM_001206955, intron 2 of 23)	116159	CNTN4
chr16	74294947	74295347	-2.25476	1.45e-16	1.14e-13	Intergenic	MLT1M|LTR|ERVL-MaLR	-35565	PSMD7
chr5	74862583	74862983	-2.2536	6.23e-06	0.000458292	intron (NR_144315, intron 3 of 13)	intron (NR_144315, intron 3 of 13)	-44518	ANKDD1B
chr16	676813	677213	-2.25326	2.18e-11	6.3e-09	intron (NM_021168, intron 5 of 5)	intron (NM_021168, intron 5 of 5)	-3972	WFIKKN1
chr2	202015721	202016121	-2.25278	0.000446037	0.0181539	non-coding (NR_040030, exon 3 of 7)	non-coding (NR_040030, exon 3 of 7)	6594	CFLAR-AS1
chr7	73686804	73687204	-2.24948	3.45e-13	1.36e-10	Intergenic	Intergenic	-16733	CLIP2
chr8	67033909	67034309	-2.24844	4.51e-07	4.61e-05	Intergenic	Intergenic	-5255	TRIM55
chr19	45245129	45245529	-2.24742	3.45e-10	7.61e-08	Intergenic	Intergenic	-6636	BCL3
chr18	74452307	74452707	-2.247	8.55e-07	8.05e-05	Intergenic	Intergenic	50521	LINC01879
chr19	45188315	45188715	-2.24603	0.000693265	0.0262008	TTS (NM_020219)	TTS (NM_020219)	13791	CEACAM19
chr2	43520923	43521323	-2.24589	2.62e-06	0.000215251	intron (NM_001083953, intron 31 of 37)	L3|LINE|CR1	66773	LINC01126
chr10	25236238	25236638	-2.2457	2.85e-08	3.96e-06	intron (NM_020200, intron 1 of 8)	intron (NM_020200, intron 1 of 8)	5097	PRTFDC1
chr20	10501755	10502155	-2.24544	2.03e-06	0.00017275	intron (NM_001009608, intron 2 of 7)	HAL1|LINE|L1	86002	SLX4IP
chr9	7185728	7186128	-2.24415	1.57e-08	2.28e-06	Intergenic	Intergenic	428578	KDM4C
chr20	25203813	25204213	-2.23558	0.000797514	0.0293431	intron (NM_001247, intron 12 of 14)	intron (NM_001247, intron 12 of 14)	-24708	PYGB
chr17	78865043	78865443	-2.23553	1.45e-07	1.68e-05	intron (NM_020761, intron 17 of 33)	intron (NM_020761, intron 17 of 33)	79770	LOC400627
chr13	98868312	98868712	-2.23369	8.88e-06	0.000620907	intron (NM_001286839, intron 2 of 27)	intron (NM_001286839, intron 2 of 27)	7734	MIR3170
chr12	109901025	109901425	-2.2325	5.92e-11	1.53e-08	intron (NR_133898, intron 1 of 5)	intron (NR_133898, intron 1 of 5)	13880	KCTD10
chr6	52468060	52468460	-2.23185	3.87e-08	5.17e-06	Intergenic	Intergenic	26164	TRAM2-AS1
chr8	22255011	22255411	-2.23138	1.9e-18	1.99e-15	intron (NM_001351660, intron 1 of 8)	intron (NM_001351660, intron 1 of 8)	4862	SLC39A14
chr1	150131285	150131685	-2.23077	8.03e-06	0.00057268	exon (NM_001304722, exon 6 of 6)	exon (NM_001304722, exon 6 of 6)	-1441	LOC105371433
chr15	60666818	60667218	-2.22574	3.93e-07	4.07e-05	intron (NM_001002857, intron 4 of 13)	intron (NM_001002857, intron 4 of 13)	23167	ANXA2
chr7	32541086	32541486	-2.22531	9.9e-07	9.15e-05	intron (NM_015060, intron 1 of 15)	intron (NM_015060, intron 1 of 15)	6185	AVL9
chr6	110203256	110203656	-2.22483	1.92e-06	0.000164784	Intergenic	LTR10E|LTR|ERV1	-96003	GPR6
chr1	239977646	239978046	-2.22387	0.000710737	0.0267092	intron (NM_000740, intron 3 of 4)	intron (NM_000740, intron 3 of 4)	85326	CHRM3-AS1
chr8	119451906	119452306	-2.22149	3.64e-06	0.000284409	exon (NM_207506, exon 3 of 4)	exon (NM_207506, exon 3 of 4)	-181134	SAMD12-AS1
chr2	101519390	101519790	-2.22134	1.63e-05	0.0010507	intron (NM_002518, intron 1 of 20)	intron (NM_002518, intron 1 of 20)	74033	LOC101927142
chr3	194840199	194840599	-2.21762	1.07e-09	2.12e-07	intron (NM_152531, intron 3 of 3)	intron (NM_152531, intron 3 of 3)	14910	MIR3137
chr10	112272483	112272883	-2.21693	1.24e-07	1.48e-05	Intergenic	Intergenic	15018	DUSP5
chr17	76311656	76312056	-2.21633	5.23e-11	1.39e-08	Intergenic	Intergenic	-37283	LINC01993
chr8	95430001	95430401	-2.21543	7.45e-06	0.00053636	intron (NM_012415, intron 3 of 14)	intron (NM_012415, intron 3 of 14)	18971	FSBP
chr2	11076294	11076694	-2.21386	1.52e-10	3.54e-08	Intergenic	Intergenic	24434	KCNF1
chr6	17431820	17432220	-2.21272	7.67e-07	7.33e-05	intron (NM_001363534, intron 3 of 11)	intron (NM_001363534, intron 3 of 11)	38194	CAP2
chrX	53009619	53010019	-2.21145	2.12e-08	2.98e-06	intron (NM_001242492, intron 1 of 4)	intron (NM_001242492, intron 1 of 4)	14832	FAM156A
chr16	66545649	66546049	-2.21077	2.91e-20	4.15e-17	non-coding (NR_073520, exon 9 of 9)	non-coding (NR_073520, exon 9 of 9)	-35544	BEAN1-AS1
chr14	55568907	55569307	-2.21034	2.24e-05	0.00139816	Intergenic	Intergenic	-26863	LGALS3
chr11	9927453	9927853	-2.2103	4.5e-07	4.6e-05	intron (NM_030962, intron 16 of 39)	intron (NM_030962, intron 16 of 39)	66964	LOC101928008
chr2	85976168	85976568	-2.2097	2.52e-11	7.14e-09	Intergenic	Intergenic	-4746	ATOH8
chr8	129140061	129140461	-2.20822	2.79e-07	2.99e-05	Intergenic	Intergenic	-22101	MIR1208
chr8	22516239	22516639	-2.20723	3.89e-09	6.65e-07	intron (NM_018688, intron 1 of 8)	intron (NM_018688, intron 1 of 8)	10195	BIN3
chr5	14178810	14179210	-2.20298	1.19e-06	0.000106827	intron (NR_134469, intron 1 of 56)	intron (NR_134469, intron 1 of 56)	35559	TRIO
chr6	52217268	52217668	-2.20245	2.06e-08	2.91e-06	Intergenic	Intergenic	-9481	PAQR8
chr7	98451604	98452004	-2.20221	6.67e-09	1.08e-06	intron (NM_152913, intron 5 of 7)	AluSx|SINE|Alu	15833	TMEM130
chr11	36453268	36453668	-2.20206	3.19e-16	2.38e-13	intron (NM_024841, intron 6 of 9)	intron (NM_024841, intron 6 of 9)	30921	PRR5L
chr4	170037523	170037923	-2.2017	4.1e-08	5.46e-06	exon (NM_020870, exon 10 of 12)	exon (NM_020870, exon 10 of 12)	-106317	CBR4
chr10	28858697	28859097	-2.20159	3.67e-07	3.84e-05	intron (NM_100486, intron 3 of 12)	intron (NM_100486, intron 3 of 12)	36850	WAC
chr8	95036686	95037086	-2.2015	2.18e-06	0.000183715	Intergenic	Intergenic	107711	PDP1
chr10	69913307	69913707	-2.20094	2.21e-12	7.67e-10	intron (NM_032578, intron 6 of 19)	intron (NM_032578, intron 6 of 19)	44262	MYPN
chr2	38917951	38918351	-2.20089	3.32e-06	0.000264502	intron (NM_138801, intron 4 of 6)	intron (NM_138801, intron 4 of 6)	24895	GALM
chr8	153928	154328	-2.19911	2.66e-09	4.85e-07	Intergenic	Intergenic	-28009	ZNF596
chr8	101912552	101912952	-2.19904	1.63e-06	0.000141615	Intergenic	Intergenic	50047	YWHAZ
chr11	102866953	102867353	-2.19903	1.48e-07	1.71e-05	Intergenic	Intergenic	-40692	MMP13
chr20	57198897	57199297	-2.1988	1.56e-12	5.67e-10	Intergenic	Intergenic	-10731	LINC01711
chr5	149178604	149179004	-2.19593	2.13e-08	2.99e-06	intron (NM_001172699, intron 1 of 10)	intron (NM_001172699, intron 1 of 10)	27301	PPARGC1B
chr1	173298233	173298633	-2.19581	5.17e-06	0.00038928	intron (NR_037845, intron 2 of 2)	MER2|DNA|TcMar-Tigger	-121963	TNFSF4
chr15	67316671	67317071	-2.18864	6.26e-08	8.01e-06	intron (NR_135686, intron 2 of 5)	intron (NR_135686, intron 2 of 5)	39649	LOC102723493
chr7	69336448	69336848	-2.18752	5.87e-08	7.56e-06	intron (NM_001127232, intron 1 of 4)	MER44B|DNA|TcMar-Tigger	273187	AUTS2
chr5	149185374	149185774	-2.18505	1.14e-10	2.74e-08	intron (NM_001172699, intron 1 of 10)	intron (NM_001172699, intron 1 of 10)	34071	PPARGC1B
chr21	44582836	44583236	-2.18007	3.27e-08	4.5e-06	Intergenic	Intergenic	-6082	CRYAA
chr11	16813082	16813482	-2.17846	2.23e-08	3.12e-06	intron (NM_001329631, intron 19 of 22)	intron (NM_001329631, intron 19 of 22)	53088	C11orf58
chr14	59198052	59198452	-2.17828	4.68e-12	1.51e-09	Intergenic	Intergenic	92697	DACT1
chr7	99684773	99685173	-2.17582	4.46e-08	5.91e-06	Intergenic	Intergenic	-1619	COPS6
chr17	1690811	1691211	-2.17428	1.53e-07	1.76e-05	intron (NM_052928, intron 5 of 10)	intron (NM_052928, intron 5 of 10)	16046	SERPINF1
chr19	18788816	18789216	-2.17333	1.41e-08	2.08e-06	Intergenic	Intergenic	-5474	CRTC1
chr2	109020005	109020405	-2.17081	2.62e-06	0.000215037	Intergenic	HERVIP10F-int|LTR|ERV1	25795	SULT1C4
chr17	5419439	5419839	-2.17038	7.76e-07	7.38e-05	intron (NM_033004, intron 15 of 16)	L3|LINE|CR1	-15313	LOC728392
chr4	177191794	177192194	-2.16992	1.22e-06	0.000109197	Intergenic	Intergenic	-1621	ASB5
chr12	69501759	69502159	-2.16828	3.9e-09	6.65e-07	Intergenic	Intergenic	-131390	CPSF6
chr11	36171317	36171717	-2.16823	2.92e-09	5.21e-07	intron (NM_174902, intron 4 of 5)	intron (NM_174902, intron 4 of 5)	-72066	LOC101928510
chr1	25010191	25010591	-2.16727	3.63e-06	0.000284409	Intergenic	LTR23|LTR|ERV1	40321	SRRM1
chr10	45476690	45477090	-2.16572	2.36e-11	6.74e-09	intron (NM_032023, intron 3 of 10)	L1MB1|LINE|L1	-2633	DEPP1
chr13	47378558	47378958	-2.16561	5.32e-06	0.000398398	Intergenic	MLT1G|LTR|ERVL-MaLR	-7462	ESD
chr22	41961532	41961932	-2.16302	1.73e-07	1.94e-05	intron (NM_014460, intron 1 of 3)	intron (NM_014460, intron 1 of 3)	4718	CSDC2
chr12	104198719	104199119	-2.16294	2.1e-05	0.00131212	intron (NM_001031701, intron 4 of 13)	HAL1|LINE|L1	36093	NT5DC3
chr2	121697207	121697607	-2.16111	1.86e-07	2.08e-05	intron (NM_001371271, intron 3 of 13)	L1ME3E|LINE|L1	147550	GLI2
chr2	86263553	86263953	-2.16017	4.46e-10	9.63e-08	intron (NM_015425, intron 27 of 33)	intron (NM_015425, intron 27 of 33)	69256	POLR1A
chr2	235269339	235269739	-2.1599	3.69e-08	4.98e-06	Intergenic	L1PREC2|LINE|L1	93700	LINC01891
chr2	27942955	27943355	-2.15856	1.32e-07	1.56e-05	intron (NR_160725, intron 2 of 2)	intron (NR_160725, intron 2 of 2)	4165	LOC105374378
chr7	36155181	36155581	-2.15849	9.37e-07	8.7e-05	Intergenic	Intergenic	20461	LOC101928618
chr19	45958934	45959334	-2.15804	1.1e-11	3.37e-09	Intergenic	Intergenic	-4329	ERCC1
chr19	13509583	13509983	-2.15762	1.32e-07	1.56e-05	intron (NM_001127222, intron 3 of 46)	intron (NM_001127222, intron 3 of 46)	107491	CACNA1A
chrX	22241343	22241743	-2.15759	1.86e-08	2.68e-06	intron (NM_000444, intron 18 of 21)	intron (NM_000444, intron 18 of 21)	-49487	CBLL2
chr10	73631045	73631445	-2.15741	0.000107096	0.00544952	Intergenic	MER57F|LTR|ERV1	-20237	PSAP
chr4	7268107	7268507	-2.15616	7.51e-07	7.19e-05	intron (NM_020777, intron 1 of 26)	intron (NM_020777, intron 1 of 26)	-43870	MIR4798
chr11	88288145	88288545	-2.15612	2.15e-06	0.000181897	intron (NM_001143831, intron 7 of 8)	MIRb|SINE|MIR	50601	GRM5-AS1
chr10	99408706	99409106	-2.15467	1.31e-07	1.55e-05	intron (NM_018425, intron 1 of 8)	intron (NM_018425, intron 1 of 8)	8463	PI4K2A
chr3	9944646	9945046	-2.15451	1.04e-09	2.09e-07	intron (NM_153481, intron 1 of 13)	intron (NM_153481, intron 1 of 13)	314	IL17RE
chr16	67951603	67952003	-2.15413	5.22e-06	0.000392284	intron (NM_006742, intron 2 of 2)	intron (NM_006742, intron 2 of 2)	13962	CTRL
chr19	11385788	11386188	-2.15377	6.74e-10	1.39e-07	Intergenic	L1ME1|LINE|L1	-12788	DOCK6
chr20	30301061	30301461	-2.15287	4.9e-08	6.41e-06	intron (NR_134257, intron 1 of 2)	intron (NR_134257, intron 1 of 2)	-8049	ABALON
chr16	29168246	29168646	-2.15285	4.7e-07	4.78e-05	Intergenic	Intergenic	82283	RRN3P2
chr20	322301	322701	-2.15279	9.93e-07	9.17e-05	Intergenic	MLT1H1|LTR|ERVL-MaLR	-4869	NRSN2
chr16	27254435	27254835	-2.15251	9.87e-11	2.39e-08	intron (NM_145080, intron 2 of 7)	intron (NM_145080, intron 2 of 7)	-24891	NSMCE1-DT
chr1	39754584	39754984	-2.15181	2e-06	0.000170709	intron (NM_012090, intron 14 of 92)	L1MA2|LINE|L1	-119961	KIAA0754
chr6	31040386	31040786	-2.15023	2.78e-11	7.84e-09	Intergenic	Intergenic	19359	HCG22
chr3	195995123	195995523	-2.14975	0.00136999	0.0464607	intron (NM_005017, intron 3 of 9)	MLT1D|LTR|ERVL-MaLR	19274	PCYT1A
chr2	113998444	113998844	-2.14973	8.13e-12	2.57e-09	TTS (NR_047570)	TTS (NR_047570)	4798	PAX8-AS1
chr7	76074812	76075212	-2.14846	0.000634925	0.0244283	Intergenic	Intergenic	-15960	DTX2
chr19	34723810	34724210	-2.14802	1.17e-10	2.81e-08	Intergenic	Intergenic	-21449	KIAA0355
chr17	43370758	43371158	-2.14783	3.49e-08	4.75e-06	intron (NM_003954, intron 1 of 15)	intron (NM_003954, intron 1 of 15)	23428	MAP3K14
chr12	51765307	51765707	-2.14569	1.42e-08	2.09e-06	intron (NM_007210, intron 4 of 11)	intron (NM_007210, intron 4 of 11)	-19594	SLC4A8
chr11	30265812	30266212	-2.14282	2.35e-07	2.55e-05	Intergenic	LTR78|LTR|ERV1	13451	FSHB
chr22	26954336	26954736	-2.14195	3.32e-07	3.49e-05	intron (NM_001362923, intron 1 of 7)	intron (NM_001362923, intron 1 of 7)	-3247	MIR548J
chr2	55131201	55131601	-2.14125	1.05e-06	9.56e-05	intron (NM_001039753, intron 23 of 40)	intron (NM_001039753, intron 23 of 40)	106007	RTN4
chr17	63738797	63739197	-2.1405	3.28e-10	7.27e-08	intron (NR_126542, intron 2 of 5)	intron (NR_126542, intron 2 of 5)	83572	CEP112
chr1	22091509	22091909	-2.13793	3.51e-09	6.04e-07	intron (NM_001350164, intron 1 of 25)	intron (NM_001350164, intron 1 of 25)	17933	USP48
chr3	11874559	11874959	-2.13421	3.93e-05	0.00228862	intron (NR_135609, intron 4 of 11)	intron (NR_135609, intron 4 of 11)	13600	TAMM41
chr16	68670511	68670911	-2.1323	1.43e-06	0.000125147	Intergenic	MIRb|SINE|MIR	-8502	CDH3
chr12	93293102	93293502	-2.13017	9.57e-05	0.00496645	intron (NM_003566, intron 1 of 28)	intron (NM_003566, intron 1 of 28)	29769	EEA1
chr14	75478130	75478530	-2.12796	1.81e-07	2.03e-05	3' UTR (NM_014239, exon 8 of 8)	3' UTR (NM_014239, exon 8 of 8)	8706	EIF2B2
chr3	14473691	14474091	-2.12658	1.91e-08	2.73e-06	intron (NM_001134367, intron 10 of 22)	intron (NM_001134367, intron 10 of 22)	29785	SLC6A6
chr11	86289201	86289601	-2.12647	2.47e-06	0.000204986	intron (NM_001014811, intron 1 of 13)	intron (NM_001014811, intron 1 of 13)	93839	ME3
chr2	127822285	127822685	-2.12482	2.65e-06	0.000217159	intron (NM_004305, intron 6 of 14)	intron (NM_004305, intron 6 of 14)	17156	BIN1
chr10	95218588	95218988	-2.12453	1.27e-05	0.000849027	intron (NM_013451, intron 1 of 53)	intron (NM_013451, intron 1 of 53)	23303	MYOF
chr11	94609846	94610246	-2.12233	3.83e-12	1.27e-09	TTS (NM_001301007)	TTS (NM_001301007)	96674	CWC15
chrX	71421645	71422045	-2.1222	8.63e-07	8.1e-05	intron (NM_001170747, intron 3 of 3)	MER51B|LTR|ERV1	20238	PIN4
chr15	89192500	89192900	-2.11873	2.72e-10	6.11e-08	intron (NM_001303237, intron 2 of 3)	intron (NM_001303237, intron 2 of 3)	10453	ISG20
chr13	111854826	111855226	-2.11806	2.28e-06	0.000191188	promoter-TSS (NM_001320853)	promoter-TSS (NM_001320853)	-381	ARHGEF7
chr17	1018391	1018791	-2.11496	1.86e-12	6.54e-10	intron (NM_001322841, intron 2 of 22)	L2b|LINE|L2	-6249	ABR
chr7	50602495	50602895	-2.11287	3.22e-07	3.4e-05	intron (NR_033845, intron 1 of 4)	intron (NR_033845, intron 1 of 4)	3238	DDC-AS1
chr10	112260944	112261344	-2.11263	1.24e-08	1.86e-06	intron (NM_004419, intron 1 of 3)	intron (NM_004419, intron 1 of 3)	3479	DUSP5
chr3	84157776	84158176	-2.10961	2.62e-07	2.81e-05	Intergenic	Intergenic	760750	LINC00971
chr2	85185249	85185649	-2.10929	1.59e-07	1.81e-05	Intergenic	Intergenic	-12835	KCMF1
chr11	34393018	34393418	-2.1087	3.92e-06	0.000303475	Intergenic	Intergenic	-13661	ABTB2
chr9	15999516	15999916	-2.10808	2.49e-14	1.28e-11	Intergenic	MamGypLTR2c|LTR|Gypsy	253389	C9orf92
chr19	4870076	4870476	-2.10768	2.57e-10	5.8e-08	Intergenic	L2a|LINE|L2	-2597	PLIN3
chr5	151078666	151079066	-2.10761	5.09e-09	8.38e-07	Intergenic	Intergenic	-12390	SPARC
chr19	54538620	54539020	-2.10704	0.00147281	0.0493525	Intergenic	MER4E1|LTR|ERV1	28331	VSTM1
chr15	68835496	68835896	-2.10661	1.79e-08	2.59e-06	intron (NM_001324014, intron 2 of 12)	intron (NM_001324014, intron 2 of 12)	24984	CORO2B
chr8	68605059	68605459	-2.10419	8.17e-08	1.01e-05	intron (NM_020361, intron 1 of 10)	intron (NM_020361, intron 1 of 10)	53336	CPA6
chr15	86151035	86151435	-2.10271	0.000133958	0.00659739	intron (NM_007200, intron 8 of 36)	intron (NM_007200, intron 8 of 36)	-11946	AKAP13
chr9	132731043	132731443	-2.10189	6.67e-07	6.48e-05	intron (NM_001363755, intron 4 of 15)	intron (NM_001363755, intron 4 of 15)	74225	FNBP1
chr8	41649834	41650234	-2.10073	9.85e-09	1.52e-06	intron (NM_001142446, intron 1 of 42)	intron (NM_001142446, intron 1 of 42)	5106	ANK1
chr1	37937290	37937690	-2.09941	9.96e-10	2.01e-07	intron (NR_038842, intron 1 of 2)	intron (NR_038842, intron 1 of 2)	2554	LINC01137
chr1	225843111	225843511	-2.09929	1.32e-07	1.56e-05	Intergenic	Intergenic	-2486	ENAH
chr20	57205143	57205543	-2.09894	1.15e-06	0.000103909	Intergenic	Intergenic	-4485	LINC01711
chr2	11072749	11073149	-2.09887	4.72e-09	7.84e-07	Intergenic	Intergenic	20889	KCNF1
chr7	129609840	129610240	-2.09541	1.29e-06	0.000114045	Intergenic	Intergenic	-17240	UBE2H
chr7	70175143	70175543	-2.09331	3.46e-06	0.000273867	intron (NM_015570, intron 6 of 18)	intron (NM_015570, intron 6 of 18)	-421787	GALNT17
chr5	139691566	139691966	-2.09239	1.82e-05	0.00115484	Intergenic	Intergenic	-9080	PFDN1
chr3	10247396	10247796	-2.09106	5.08e-07	5.12e-05	intron (NM_001570, intron 3 of 12)	intron (NM_001570, intron 3 of 12)	40993	IRAK2
chr5	6159324	6159724	-2.09076	5.56e-07	5.53e-05	Intergenic	Intergenic	177881	LINC02145
chrX	73136814	73137214	-2.08988	3.66e-08	4.96e-06	Intergenic	Intergenic	-27145	JPX
chr3	120144750	120145150	-2.08839	4.64e-07	4.72e-05	intron (NM_007085, intron 2 of 10)	intron (NM_007085, intron 2 of 10)	24889	FSTL1
chr1	9950453	9950853	-2.08505	1.57e-06	0.000136794	intron (NM_020248, intron 1 of 5)	intron (NM_020248, intron 1 of 5)	19674	CTNNBIP1
chr10	95230827	95231227	-2.08359	1.02e-07	1.23e-05	intron (NM_013451, intron 1 of 53)	intron (NM_013451, intron 1 of 53)	11064	MYOF
chr7	102080611	102081011	-2.08347	9.45e-08	1.15e-05	intron (NM_032831, intron 2 of 2)	intron (NM_032831, intron 2 of 2)	6789	ORAI2
chr14	69783650	69784050	-2.08307	4.58e-08	6.02e-06	intron (NM_020692, intron 1 of 15)	MLT1K-int|LTR|ERVL-MaLR	56975	GALNT16
chr17	19861293	19861693	-2.08292	7.97e-10	1.62e-07	exon (NM_001330152, exon 4 of 14)	exon (NM_001330152, exon 4 of 14)	19648	AKAP10
chr17	42620572	42620972	-2.07992	1.51e-08	2.2e-06	Intergenic	Intergenic	-14080	FZD2
chr16	16082097	16082497	-2.07809	4.18e-09	7.09e-07	intron (NM_004996, intron 1 of 30)	intron (NM_004996, intron 1 of 30)	38824	ABCC1
chr4	154154468	154154868	-2.07792	2.43e-06	0.000202913	intron (NM_001302693, intron 1 of 2)	L1ME1|LINE|L1	-23843	TRIM2
chrX	118637026	118637426	-2.07743	8.83e-11	2.19e-08	Intergenic	Intergenic	-34143	SLC25A5-AS1
chr22	26946439	26946839	-2.07728	3.82e-07	3.98e-05	intron (NM_001362923, intron 1 of 7)	intron (NM_001362923, intron 1 of 7)	4650	MIR548J
chr12	45667486	45667886	-2.07635	2.49e-06	0.000206458	intron (NM_001204803, intron 2 of 20)	intron (NM_001204803, intron 2 of 20)	-18787	ANO6
chr3	45686364	45686764	-2.07493	1.75e-09	3.34e-07	intron (NM_014240, intron 2 of 7)	intron (NM_014240, intron 2 of 7)	43810	LIMD1-AS1
chr2	26240921	26241321	-2.07469	3.78e-06	0.00029414	Intergenic	Intergenic	-15832	RAB10
chr14	44786111	44786511	-2.07411	5.37e-07	5.39e-05	Intergenic	MER44B|DNA|TcMar-Tigger	190175	FSCB
chr15	75472703	75473103	-2.07359	8.96e-09	1.4e-06	Intergenic	Intergenic	-21320	C15orf39
chr11	2919896	2920296	-2.07177	4.19e-08	5.57e-06	promoter-TSS (NM_183233)	promoter-TSS (NM_183233)	-825	SLC22A18
chr6	30737277	30737677	-2.06977	9.78e-06	0.000673987	intron (NR_138037, intron 1 of 3)	intron (NR_138037, intron 1 of 3)	2875	HCG20
chr10	3894467	3894867	-2.06827	1.39e-05	0.00092103	Intergenic	Intergenic	18525	LINC02639
chr5	172204403	172204803	-2.06761	4.88e-07	4.95e-05	Intergenic	Intergenic	-6405	DUSP1
chr16	4993244	4993644	-2.06674	1.07e-11	3.3e-09	Intergenic	Intergenic	-6295	PPL
chr19	5434962	5435362	-2.06477	2.28e-06	0.000191188	Intergenic	Intergenic	-20266	ZNRF4
chr19	2028759	2029159	-2.06201	5.49e-06	0.000409931	Intergenic	Intergenic	-13246	BTBD2
chr1	211291770	211292170	-2.06035	8.39e-06	0.000593067	intron (NM_002238, intron 1 of 10)	intron (NM_002238, intron 1 of 10)	14746	KCNH1-IT1
chr13	45288233	45288633	-2.05915	6.96e-08	8.76e-06	Intergenic	Intergenic	73928	LINC00407
chr19	3580022	3580422	-2.05846	2.83e-07	3.01e-05	Intergenic	L1MB5|LINE|L1	-5254	GIPC3
chr7	140241274	140241674	-2.05544	1.59e-13	6.63e-11	intron (NM_001318052, intron 13 of 18)	intron (NM_001318052, intron 13 of 18)	60868	DENND2A
chr6	37598068	37598468	-2.05529	1.53e-07	1.75e-05	TTS (NM_153487)	TTS (NM_153487)	67391	MDGA1
chr1	59221117	59221517	-2.05503	8e-08	9.96e-06	Intergenic	Intergenic	28402	JUN
chr17	2075649	2076049	-2.05467	7.79e-10	1.59e-07	intron (NM_017575, intron 13 of 18)	intron (NM_017575, intron 13 of 18)	-60123	LOC101927839
chr15	74838387	74838787	-2.05381	4.67e-10	1e-07	intron (NM_006465, intron 2 of 8)	intron (NM_006465, intron 2 of 8)	5026	ARID3B
chr1	68850131	68850531	-2.05263	1.18e-06	0.000106288	Intergenic	Intergenic	65306	RPE65
chr9	112861618	112862018	-2.0525	0.000707853	0.0266678	intron (NM_001198656, intron 1 of 4)	intron (NM_001198656, intron 1 of 4)	-25963	PALM2-AKAP2
chr16	66416728	66417128	-2.05219	4.32e-06	0.000329962	intron (NM_001795, intron 2 of 11)	L1MC3|LINE|L1	16334	CDH5
chr15	75346890	75347290	-2.05211	2.11e-06	0.000178823	Intergenic	Intergenic	11463	PPCDC
chr3	171429918	171430318	-2.05104	1.51e-06	0.00013132	intron (NM_001130081, intron 9 of 25)	intron (NM_001130081, intron 9 of 25)	98155	PLD1
chr9	96902235	96902635	-2.0509	3.2e-08	4.42e-06	Intergenic	Intergenic	-35804	MIRLET7A1
chr8	10009720	10010120	-2.05047	0.000923052	0.033186	intron (NM_001199729, intron 2 of 6)	intron (NM_001199729, intron 2 of 6)	56759	MSRA
chr1	150033554	150033954	-2.05032	9.02e-06	0.000629922	Intergenic	LTR47B|LTR|ERVL	-5685	VPS45
chr3	184184338	184184738	-2.05016	2.9e-09	5.21e-07	Intergenic	ERV3-16A3_LTR|LTR|ERVL	65213	LINC02054
chr8	66629479	66629879	-2.0497	2.83e-05	0.00171636	3' UTR (NM_002603, exon 13 of 13)	3' UTR (NM_002603, exon 13 of 13)	47571	MTFR1
chr20	30131915	30132315	-2.04945	3.61e-08	4.9e-06	intron (NM_178580, intron 3 of 12)	intron (NM_178580, intron 3 of 12)	28951	HM13-AS1
chr8	8395201	8395601	-2.04843	1.49e-05	0.000975858	Intergenic	Intergenic	-151452	PRAG1
chr1	68092495	68092895	-2.04728	5.85e-07	5.75e-05	Intergenic	L2a|LINE|L2	-58189	GADD45A
chr4	77119730	77120130	-2.04578	2.47e-11	7.04e-09	intron (NM_005506, intron 1 of 11)	intron (NM_005506, intron 1 of 11)	15047	SCARB2
chr14	77384703	77385103	-2.04551	6.41e-13	2.41e-10	Intergenic	Intergenic	-41078	LINC01629
chr12	31671677	31672077	-2.04427	6.34e-08	8.1e-06	intron (NM_001308339, intron 1 of 22)	intron (NM_001308339, intron 1 of 22)	-70980	DENND5B-AS1
chr1	32604559	32604959	-2.04331	1.31e-05	0.000872631	intron (NM_012316, intron 1 of 13)	intron (NM_012316, intron 1 of 13)	31102	KPNA6
chr15	44205550	44205950	-2.04217	2.02e-08	2.87e-06	intron (NM_001322951, intron 3 of 14)	intron (NM_001322951, intron 3 of 14)	-35381	PIN4P1
chr22	37130224	37130624	-2.04075	8.82e-06	0.000618101	intron (NR_134623, intron 2 of 3)	intron (NR_134623, intron 2 of 3)	30503	LOC105373021
chrX	44259860	44260260	-2.04071	5.78e-05	0.00319899	Intergenic	Intergenic	-57142	EFHC2
chr7	73693925	73694325	-2.03965	3.98e-12	1.32e-09	Intergenic	Intergenic	-9612	CLIP2
chr8	40958554	40958954	-2.03773	8.77e-08	1.08e-05	Intergenic	Intergenic	169908	MIR548AO
chr19	46080297	46080697	-2.03694	3.07e-09	5.38e-07	intron (NM_025136, intron 1 of 1)	intron (NM_025136, intron 1 of 1)	7563	OPA3
chr15	71587581	71587981	-2.03394	4.03e-05	0.002342	intron (NM_024817, intron 5 of 16)	intron (NM_024817, intron 5 of 16)	-106383	THSD4-AS1
chr13	27769340	27769740	-2.03295	0.000113871	0.00574048	Intergenic	L3b|LINE|CR1	23144	USP12-AS2
chr2	71971231	71971631	-2.03265	8.76e-07	8.2e-05	Intergenic	Intergenic	277602	DYSF
chr6	158452559	158452959	-2.03071	2.28e-06	0.000191188	intron (NM_001178088, intron 2 of 25)	intron (NM_001178088, intron 2 of 25)	14634	SYNJ2
chr4	186768533	186768933	-2.02992	1.95e-08	2.78e-06	intron (NM_021069, intron 1 of 20)	intron (NM_021069, intron 1 of 20)	-35323	SORBS2
chr2	9734762	9735162	-2.02967	2.28e-05	0.00141845	intron (NM_006826, intron 2 of 5)	intron (NM_006826, intron 2 of 5)	36164	YWHAQ
chr10	72416173	72416573	-2.02932	2.77e-07	2.97e-05	Intergenic	L2c|LINE|L2	-15889	ADAMTS14
chr3	57850623	57851023	-2.02842	3.29e-06	0.000262006	intron (NM_001304420, intron 11 of 21)	intron (NM_001304420, intron 11 of 21)	-24818	SLMAP
chr2	228683085	228683485	-2.02815	2.82e-07	3.01e-05	Intergenic	Intergenic	4727	CCL20
chr8	95254320	95254720	-2.02651	4.43e-06	0.000338533	Intergenic	Intergenic	20027	GEM
chr11	69064901	69065301	-2.02632	3.88e-11	1.07e-08	TTS (NM_001293296)	TTS (NM_001293296)	3479	MYEOV
chr1	64179843	64180243	-2.0251	3.27e-06	0.000261175	Intergenic	MLT1I|LTR|ERVL-MaLR	-59645	ROR1
chr16	19589778	19590178	-2.02483	1.7e-07	1.92e-05	intron (NM_020314, intron 5 of 30)	intron (NM_020314, intron 5 of 30)	22953	VPS35L
chr22	22191493	22191893	-2.02313	4.09e-06	0.000314525	intron (NM_002745, intron 1 of 8)	intron (NM_002745, intron 1 of 8)	30277	MAPK1
chr1	21588301	21588701	-2.02131	1.41e-06	0.000123681	intron (NM_001113347, intron 2 of 16)	intron (NM_001113347, intron 2 of 16)	17607	ECE1
chr16	19142268	19142668	-2.02081	1.47e-13	6.17e-11	Intergenic	Intergenic	17182	ITPRIPL2
chr7	2563557	2563957	-2.01972	2.94e-12	1.01e-09	intron (NM_001040167, intron 1 of 7)	CpG	-2951	MIR4648
chr22	39688571	39688971	-2.0184	5.03e-10	1.06e-07	Intergenic	MIRb|SINE|MIR	21145	SNORD83B
chr15	40577739	40578139	-2.01735	1.02e-05	0.000696511	Intergenic	Intergenic	-3152	ANKRD63
chr3	39760201	39760601	-2.01707	3.91e-07	4.06e-05	Intergenic	Intergenic	-90004	MYRIP
chr3	39746890	39747290	-2.0157	4.11e-05	0.00237778	Intergenic	Intergenic	-103315	MYRIP
chr10	33434837	33435237	-2.01543	2.37e-07	2.56e-05	Intergenic	Intergenic	-29302	IATPR
chrX	22239065	22239465	-2.01308	6.56e-09	1.07e-06	intron (NM_000444, intron 17 of 21)	intron (NM_000444, intron 17 of 21)	-48165	PHEX-AS1
chr14	35120017	35120417	-2.01149	3.14e-06	0.000251951	Intergenic	MLT1D|LTR|ERVL-MaLR	-20863	SNX6
chr16	27285104	27285504	-2.01091	5.07e-06	0.000382504	intron (NR_037184, intron 1 of 4)	intron (NR_037184, intron 1 of 4)	-5211	NSMCE1
chr7	97983840	97984240	-2.01089	3.71e-05	0.00218456	intron (NM_018842, intron 3 of 13)	intron (NM_018842, intron 3 of 13)	46362	BAIAP2L1
chr13	111607358	111607758	-2.01067	5.78e-11	1.5e-08	Intergenic	MER89|LTR|ERV1	-10816	LINC00431
chr6	148588827	148589227	-2.00943	9.6e-06	0.00066302	Intergenic	Intergenic	-4437	SASH1
chr4	1186001	1186401	-2.00917	1.34e-07	1.57e-05	intron (NM_001199021, intron 1 of 7)	intron (NM_001199021, intron 1 of 7)	16549	LOC100130872
chr6	37212490	37212890	-2.00871	9.49e-06	0.00065765	intron (NM_145316, intron 1 of 3)	MLT1H|LTR|ERVL-MaLR	12685	TMEM217
chr16	84565905	84566305	-2.00354	9.27e-11	2.27e-08	Intergenic	Intergenic	-27840	MEAK7
chr1	203481860	203482260	-2.00207	6.71e-08	8.48e-06	Intergenic	Intergenic	18779	OPTC
chr1	26704540	26704940	-2.00157	9.78e-06	0.000673987	Intergenic	Intergenic	-5455	ZNF683
chr1	8720464	8720864	-2.00119	4.91e-06	0.000372536	intron (NM_001042681, intron 1 of 22)	intron (NM_001042681, intron 1 of 22)	157035	RERE
chr8	8939765	8940165	-2.00063	1.81e-05	0.00115225	intron (NM_001354638, intron 6 of 7)	intron (NM_001354638, intron 6 of 7)	-23825	SNORD3I
chr15	75474690	75475090	-2.00054	8.64e-11	2.16e-08	Intergenic	Intergenic	-19333	C15orf39
chr12	69799246	69799646	-2.0003	1.54e-07	1.76e-05	Intergenic	MER44C|DNA|TcMar-Tigger	45923	YEATS4
chr6	34212254	34212654	-1.99971	7.04e-05	0.00380268	intron (NM_145901, intron 4 of 4)	intron (NM_145901, intron 4 of 4)	4004	MIR6835
chr16	70669113	70669513	-1.99696	1.57e-05	0.00101855	intron (NM_001172772, intron 1 of 6)	intron (NM_001172772, intron 1 of 6)	11418	IL34
chr19	17586402	17586802	-1.99606	1.36e-09	2.64e-07	intron (NM_198580, intron 1 of 11)	intron (NM_198580, intron 1 of 11)	5269	SLC27A1
chr1	45314673	45315073	-1.99566	6.48e-06	0.000474941	Intergenic	Intergenic	-5948	PTCH2
chr1	85064749	85065149	-1.9943	6.27e-05	0.00344715	intron (NR_125761, intron 2 of 2)	intron (NR_125761, intron 2 of 2)	21765	LINC01461
chr16	57411730	57412130	-1.99398	1.41e-06	0.000123925	intron (NM_001304392, intron 1 of 1)	intron (NM_001304392, intron 1 of 1)	5528	CX3CL1
chr15	52395607	52396007	-1.99369	0.000377116	0.0157895	Intergenic	Intergenic	9165	BCL2L10
chr20	48107365	48107765	-1.99186	8.13e-06	0.000579309	Intergenic	MIR|SINE|MIR	-8360	KCNB1
chr11	86884429	86884829	-1.99165	3.66e-05	0.00216201	intron (NR_033149, intron 4 of 13)	MIRb|SINE|MIR	135653	TMEM135
chr1	33812572	33812972	-1.99024	0.0010953	0.0384538	intron (NM_198040, intron 8 of 13)	intron (NM_198040, intron 8 of 13)	2728	PHC2
chr20	45960114	45960514	-1.98961	3.27e-06	0.000261175	intron (NM_001281781, intron 2 of 20)	L2c|LINE|L2	13068	LOC100131496
chrX	13416537	13416937	-1.98785	4.28e-07	4.4e-05	Intergenic	Intergenic	63377	LINC01203
chr7	2149911	2150311	-1.98774	3.25e-07	3.43e-05	intron (NM_001304523, intron 10 of 17)	L3|LINE|CR1	-21424	SNORA114
chr20	60131163	60131563	-1.98633	2.07e-11	6.01e-09	intron (NM_001252338, intron 1 of 14)	intron (NM_001252338, intron 1 of 14)	-43454	CDH4
chr15	63667355	63667755	-1.98574	2.04e-08	2.88e-06	intron (NM_206925, intron 2 of 9)	intron (NM_206925, intron 2 of 9)	6490	CA12
chr17	76386440	76386840	-1.98384	6.19e-06	0.000455421	intron (NR_111989, intron 1 of 8)	intron (NR_111989, intron 1 of 8)	11910	PGS1
chr15	41085652	41086052	-1.98361	4.66e-05	0.00265077	intron (NM_018163, intron 1 of 10)	intron (NM_018163, intron 1 of 10)	-13435	ZFYVE19
chr2	113398401	113398801	-1.98327	6.06e-07	5.94e-05	TTS (NR_033871)	TTS (NR_033871)	3156	FLJ42351
chr10	71621063	71621463	-1.98188	9.96e-08	1.21e-05	intron (NM_001368896, intron 3 of 33)	intron (NM_001368896, intron 3 of 33)	59601	COL13A1
chr14	104060608	104061008	-1.97835	4.34e-05	0.00248532	Intergenic	Intergenic	31511	COA8
chr11	27231129	27231529	-1.97829	4.33e-05	0.00248083	intron (NR_125767, intron 2 of 4)	intron (NR_125767, intron 2 of 4)	8986	BBOX1-AS1
chr14	33080988	33081388	-1.97829	5.22e-06	0.000392284	intron (NM_004274, intron 7 of 13)	intron (NM_004274, intron 7 of 13)	282684	AKAP6
chr4	140145130	140145530	-1.97643	1.2e-08	1.82e-06	Intergenic	MLT2A2|LTR|ERVL	-46958
chr7	30499554	30499954	-1.97566	2.88e-06	0.000233408	intron (NM_001354849, intron 1 of 12)	intron (NM_001354849, intron 1 of 12)	18646	NOD1
chr7	98865152	98865552	-1.97284	2.71e-12	9.32e-10	Intergenic	Intergenic	-5572	MYH16
chr1	60172859	60173259	-1.97276	1.73e-06	0.000150027	intron (NM_001244714, intron 12 of 13)	intron (NM_001244714, intron 12 of 13)	25909	MIR4711
chr1	16502448	16502848	-1.97273	3.46e-10	7.61e-08	Intergenic	Intergenic	-20084	EPHA2
chr5	149877134	149877534	-1.97268	8.57e-09	1.35e-06	promoter-TSS (NM_001301063)	promoter-TSS (NM_001301063)	-7	NDST1
chr1	30181862	30182262	-1.97053	6.61e-08	8.39e-06	Intergenic	Intergenic	328397	LINC01648
chr1	26602480	26602880	-1.96853	1.26e-12	4.64e-10	intron (NM_001281517, intron 11 of 12)	intron (NM_001281517, intron 11 of 12)	-3897	SH3BGRL3
chr3	11138058	11138458	-1.96716	6.65e-07	6.46e-05	Intergenic	Intergenic	-40666	HRH1
chr16	11367802	11368202	-1.96658	1.94e-07	2.15e-05	promoter-TSS (NM_021247)	promoter-TSS (NM_021247)	-516	PRM3
chr21	25418120	25418520	-1.96637	2.06e-06	0.000175154	Intergenic	MLT1H|LTR|ERVL-MaLR	275370	LINC01689
chr4	159015868	159016268	-1.96556	1.25e-06	0.000111109	Intergenic	MER41B|LTR|ERV1	-75836	FAM198B-AS1
chr1	225934483	225934883	-1.96411	8.58e-07	8.06e-05	Intergenic	Intergenic	-30832	SRP9
chr1	20940358	20940758	-1.964	2.3e-07	2.51e-05	intron (NM_001785, intron 3 of 3)	intron (NM_001785, intron 3 of 3)	-19393	PINK1
chr16	11419893	11420293	-1.96374	1.93e-08	2.75e-06	Intergenic	Intergenic	18976	LOC105371083
chr3	179262839	179263239	-1.9621	8.03e-07	7.6e-05	Intergenic	Intergenic	-17629	ACTL6A
chr1	211023904	211024304	-1.96171	6.34e-07	6.18e-05	intron (NM_002238, intron 7 of 10)	intron (NM_002238, intron 7 of 10)	282612	KCNH1-IT1
chr9	97699802	97700202	-1.96109	7.37e-06	0.000532488	intron (NR_147613, intron 1 of 2)	L2c|LINE|L2	7834	LOC101928119
chr10	121161274	121161674	-1.96084	2.9e-05	0.00175674	intron (NM_005308, intron 4 of 15)	MLT1I|LTR|ERVL-MaLR	23990	MIR4681
chr3	124579445	124579845	-1.95951	2.26e-07	2.47e-05	intron (NM_001354766, intron 2 of 13)	intron (NM_001354766, intron 2 of 13)	26567	ITGB5
chr13	30916274	30916674	-1.95796	1.49e-07	1.72e-05	intron (NR_024464, intron 4 of 4)	MIRb|SINE|MIR	31577	LINC00426
chr4	110967749	110968149	-1.95764	8.27e-08	1.02e-05	3' UTR (NM_001130721, exon 5 of 5)	3' UTR (NM_001130721, exon 5 of 5)	133910	EGF
chr17	45887566	45887966	-1.95711	1.13e-05	0.000761185	intron (NM_145798, intron 18 of 22)	intron (NM_145798, intron 18 of 22)	11394	OSBPL7
chrX	22383199	22383599	-1.9571	0.000190357	0.00889159	intron (NR_073010, intron 5 of 11)	intron (NR_073010, intron 5 of 11)	92369	CBLL2
chr7	44224249	44224649	-1.95598	1.63e-05	0.0010507	intron (NM_001354800, intron 1 of 10)	intron (NM_001354800, intron 1 of 10)	4589	GCK
chr6	56517789	56518189	-1.95585	0.000573396	0.0223778	intron (NM_001144769, intron 9 of 96)	intron (NM_001144769, intron 9 of 96)	-10302	DST
chr7	43679499	43679899	-1.95529	1.45e-06	0.000126803	intron (NM_001350924, intron 7 of 7)	intron (NM_001350924, intron 7 of 7)	56992	STK17A
chr20	2812653	2813053	-1.95422	1.52e-05	0.000993826	Intergenic	Charlie11|DNA|hAT-Charlie	8448	PCED1A
chr11	14443901	14444301	-1.95227	5.68e-07	5.62e-05	Intergenic	Intergenic	-58049	RRAS2
chr10	80015824	80016224	-1.9511	9.42e-06	0.000653881	Intergenic	Intergenic	7642	LINC00856
chr19	4713559	4713959	-1.95078	1.51e-10	3.54e-08	intron (NM_139159, intron 4 of 21)	intron (NM_139159, intron 4 of 21)	10095	DPP9
chr14	31502818	31503218	-1.94997	0.000172214	0.00815889	intron (NM_001254728, intron 1 of 5)	intron (NM_001254728, intron 1 of 5)	7169	AP4S1
chr17	26609642	26610042	-1.94917	1.2e-05	0.000801051	intron (NR_028334, intron 2 of 2)	AluSz6|SINE|Alu	24566	KRT18P55
chr1	144010567	144010967	-1.94786	8.58e-08	1.06e-05	Intergenic	Intergenic	-95920	FAM72D
chr17	597498	597898	-1.94745	1.58e-07	1.8e-05	intron (NM_001366253, intron 4 of 18)	intron (NM_001366253, intron 4 of 18)	20381	VPS53
chr22	21910294	21910694	-1.94728	8.84e-07	8.27e-05	intron (NM_001256355, intron 1 of 3)	AluJb|SINE|Alu	-4744	RIMBP3C
chr12	52579872	52580272	-1.94716	5.77e-07	5.7e-05	intron (NM_182507, intron 1 of 8)	intron (NM_182507, intron 1 of 8)	5726	KRT80
chr19	42007340	42007740	-1.94486	1.04e-06	9.55e-05	promoter-TSS (NR_136334)	promoter-TSS (NR_136334)	-981	PCAT19
chr3	58038009	58038409	-1.94421	1.84e-09	3.46e-07	intron (NM_001164317, intron 1 of 46)	MARNA|DNA|TcMar-Mariner	44060	FLNB
chr16	25565054	25565454	-1.94161	0.000272311	0.011998	Intergenic	MER61E|LTR|ERV1	-138026	HS3ST4
chr22	25516146	25516546	-1.94094	1.46e-08	2.15e-06	intron (NM_001145206, intron 4 of 10)	intron (NM_001145206, intron 4 of 10)	-7687	LOC100128531
chr5	173657054	173657454	-1.93915	1.31e-08	1.96e-06	Intergenic	L2b|LINE|L2	-106103	LINC01411
chr17	19967360	19967760	-1.93763	1.46e-06	0.000127505	intron (NM_001243439, intron 1 of 14)	intron (NM_001243439, intron 1 of 14)	-22775	SPECC1
chr1	21348751	21349151	-1.93624	5.95e-05	0.00328257	intron (NM_001198801, intron 4 of 34)	intron (NM_001198801, intron 4 of 34)	-34026	MIR1256
chr22	36727532	36727932	-1.93618	7.3e-07	7.03e-05	intron (NM_002473, intron 3 of 40)	intron (NM_002473, intron 3 of 40)	-44779	MIR6819
chr11	107711409	107711809	-1.93591	4.24e-10	9.19e-08	intron (NM_017515, intron 1 of 7)	intron (NM_017515, intron 1 of 7)	17904	SLC35F2
chr16	11194173	11194573	-1.93523	1.74e-05	0.00111289	intron (NM_001243403, intron 18 of 20)	intron (NM_001243403, intron 18 of 20)	155666	SOCS1
chr11	63350759	63351159	-1.93521	6.04e-06	0.000446967	intron (NM_007069, intron 3 of 3)	intron (NM_007069, intron 3 of 3)	-20108	PLAAT2
chr17	2078128	2078528	-1.93459	1.43e-07	1.66e-05	intron (NM_017575, intron 12 of 18)	intron (NM_017575, intron 12 of 18)	-57644	LOC101927839
chr10	126920044	126920444	-1.93446	6.31e-07	6.16e-05	Intergenic	Intergenic	-70645	CTBP2
chr3	186901001	186901401	-1.93445	1.12e-05	0.000757815	Intergenic	MER61C|LTR|ERV1	-14073	RTP1
chr11	35927465	35927865	-1.93379	3.05e-07	3.24e-05	Intergenic	Intergenic	-37866	LDLRAD3
chr9	29332763	29333163	-1.93325	1.36e-06	0.000119968	Intergenic	MER44D|DNA|TcMar-Tigger	-119364	LINGO2
chr5	75633703	75634103	-1.9321	2.46e-09	4.51e-07	intron (NM_001297716, intron 12 of 12)	intron (NM_001297716, intron 12 of 12)	-65207	IQGAP2
chr8	103801226	103801626	-1.93024	0.000337668	0.0143488	Intergenic	Intergenic	-17624	GASAL1
chr7	141285756	141286156	-1.9295	3.26e-07	3.43e-05	intron (NM_001364948, intron 2 of 14)	intron (NM_001364948, intron 2 of 14)	34746	AGK
chr2	179106865	179107265	-1.92848	3.55e-05	0.00210484	intron (NM_001201482, intron 1 of 23)	intron (NM_001201482, intron 1 of 23)	47826	OSBPL6
chr16	68674816	68675216	-1.92796	6.45e-05	0.00352069	Intergenic	L2a|LINE|L2	-4197	CDH3
chr11	11998775	11999175	-1.92716	0.000142935	0.00693867	intron (NM_001018057, intron 3 of 6)	intron (NM_001018057, intron 3 of 6)	31211	DKK3
chr2	28806816	28807216	-1.92583	0.000103496	0.00530698	intron (NM_153021, intron 25 of 57)	L2b|LINE|L2	17792	PLB1
chr2	167096041	167096441	-1.92555	1.6e-05	0.00103343	intron (NM_001365536, intron 19 of 26)	intron (NM_001365536, intron 19 of 26)	-90570	SCN1A
chr1	38466283	38466683	-1.92553	4.43e-08	5.87e-06	intron (NM_004468, intron 1 of 5)	intron (NM_004468, intron 1 of 5)	4703	FHL3
chr14	73109986	73110386	-1.92537	1.53e-05	0.000998514	intron (NM_001280542, intron 8 of 10)	intron (NM_001280542, intron 8 of 10)	126658	MIR7843
chr7	104865658	104866058	-1.92442	1.88e-05	0.0011949	intron (NM_001350741, intron 2 of 16)	Helitron3Na_Mam|RC|Helitron	43666	SRPK2
chr1	153538957	153539357	-1.92298	6.24e-06	0.000458402	promoter-TSS (NM_001366407)	promoter-TSS (NM_001366407)	-837	S100A2
chrX	46442228	46442628	-1.92277	9.1e-06	0.000633924	intron (NM_019886, intron 1 of 1)	intron (NM_019886, intron 1 of 1)	9228	CHST7
chr8	101679801	101680201	-1.92262	4.58e-09	7.65e-07	Intergenic	Charlie20a|DNA|hAT-Charlie	-18108	SNX31
chr19	39174329	39174729	-1.92244	2.63e-05	0.00161346	intron (NM_001322033, intron 1 of 20)	intron (NM_001322033, intron 1 of 20)	36240	ACTN4
chr2	121672561	121672961	-1.92217	1.17e-07	1.41e-05	intron (NM_001371271, intron 2 of 13)	intron (NM_001371271, intron 2 of 13)	122904	GLI2
chr17	26284207	26284607	-1.92099	1.01e-07	1.22e-05	intron (NR_146896, intron 2 of 4)	intron (NR_146896, intron 2 of 4)	34326	LINC01992
chr13	31144020	31144420	-1.91856	3.08e-06	0.00024754	intron (NM_001370340, intron 1 of 4)	intron (NM_001370340, intron 1 of 4)	47504	HMGB1
chr4	1037351	1037751	-1.91815	6.77e-09	1.09e-06	Intergenic	Intergenic	31299	FGFRL1
chr11	35929578	35929978	-1.91546	7.26e-08	9.09e-06	Intergenic	Intergenic	-35753	LDLRAD3
chr6	17429774	17430174	-1.91199	2.11e-05	0.00131976	intron (NM_001363534, intron 3 of 11)	A-rich|Low_complexity|Low_complexity	36148	CAP2
chr5	1470062	1470462	-1.91126	1.97e-06	0.000168872	intron (NM_024830, intron 12 of 13)	MamRep605|Unknown|Unknown	-24707	SLC6A3
chr2	220227240	220227640	-1.90616	4.2e-06	0.000321988	Intergenic	MLT1F|LTR|ERVL-MaLR	24644	DNPEP
chr16	24647260	24647660	-1.90561	8.31e-06	0.000588989	intron (NM_001351850, intron 1 of 23)	L1MC|LINE|L1	25934	TNRC6A
chr19	55721309	55721709	-1.90535	3.51e-06	0.000277663	promoter-TSS (NM_001161440)	promoter-TSS (NM_001161440)	-640	PTPRH
chr3	184177208	184177608	-1.90005	1.18e-09	2.32e-07	Intergenic	ERV3-16A3_LTR|LTR|ERVL	58083	LINC02054
chr17	76338979	76339379	-1.89958	1.33e-07	1.56e-05	Intergenic	Intergenic	16981	SOCS3
chr2	36630890	36631290	-1.89952	2.69e-05	0.00164358	intron (NM_016441, intron 2 of 16)	intron (NM_016441, intron 2 of 16)	48169	CRIM1
chr12	6395972	6396372	-1.89765	5.66e-05	0.0031479	Intergenic	Intergenic	-23430	PLEKHG6
chr18	43168330	43168730	-1.89669	2.91e-09	5.21e-07	intron (NM_001242692, intron 2 of 20)	intron (NM_001242692, intron 2 of 20)	-26911	SLC14A2
chr13	49175056	49175456	-1.89641	1.41e-05	0.000928597	Intergenic	Intergenic	-20219	LINC00462
chrX	118819457	118819857	-1.894	1.05e-06	9.58e-05	intron (NM_145799, intron 1 of 10)	intron (NM_145799, intron 1 of 10)	7474	SEPTIN6
chr20	1396561	1396961	-1.89182	0.000183739	0.00861655	Intergenic	L2c|LINE|L2	-22945	FKBP1A
chr1	181070636	181071036	-1.89069	1.36e-06	0.000120104	Intergenic	Intergenic	13000	IER5
chr22	39002369	39002769	-1.8896	9.76e-07	9.03e-05	intron (NM_001013647, intron 12 of 16)	MER74A|LTR|ERVL	36064	LOC105373031
chr10	6281070	6281470	-1.88939	0.000161455	0.00774118	intron (NM_001363545, intron 14 of 14)	MIRb|SINE|MIR	36375	PFKFB3
chr20	36846158	36846558	-1.88904	9.16e-07	8.53e-05	intron (NM_001029864, intron 12 of 13)	intron (NM_001029864, intron 12 of 13)	-42219	LOC149684
chr22	31113464	31113864	-1.88837	2.9e-06	0.000234901	intron (NM_030758, intron 1 of 13)	intron (NM_030758, intron 1 of 13)	-13880	MIR3200
chr19	13722320	13722720	-1.88776	4.93e-06	0.000373555	Intergenic	MLT1E2|LTR|ERVL-MaLR	-105227	CACNA1A
chr22	20858516	20858916	-1.88705	3.81e-07	3.97e-05	Intergenic	Intergenic	-3181	MED15
chr11	77601966	77602366	-1.88661	0.000313766	0.0134768	intron (NR_133637, intron 4 of 4)	MIR3|SINE|MIR	49982	AAMDC
chr8	38970548	38970948	-1.88526	2.87e-05	0.00173848	intron (NM_001313994, intron 1 of 21)	MLT1H|LTR|ERVL-MaLR	5495	ADAM32
chr5	23631728	23632128	-1.88468	3.74e-05	0.00219731	Intergenic	MLT1G|LTR|ERVL-MaLR	124164	PRDM9
chr4	186603389	186603789	-1.88375	1.31e-05	0.000870068	intron (NM_021069, intron 2 of 20)	intron (NM_021069, intron 2 of 20)	-25466	SORBS2
chr1	9223708	9224108	-1.88254	2.77e-05	0.00168491	intron (NR_132742, intron 1 of 1)	intron (NR_132742, intron 1 of 1)	-12072	MIR34A
chr11	46660760	46661160	-1.88181	9.04e-06	0.000630431	intron (NM_001346351, intron 3 of 17)	MER89|LTR|ERV1	22134	ATG13
chr22	40030673	40031073	-1.88072	2.64e-05	0.00161528	intron (NM_021096, intron 5 of 36)	intron (NM_021096, intron 5 of 36)	64115	CACNA1I
chr9	91267104	91267504	-1.87745	3.52e-05	0.00209158	Intergenic	Intergenic	93516	MIR4289
chr1	9779140	9779540	-1.87745	6.63e-08	8.4e-06	intron (NM_001350235, intron 8 of 22)	intron (NM_001350235, intron 8 of 22)	27815	PIK3CD
chr22	40634906	40635306	-1.87731	8e-05	0.00424406	intron (NM_001162501, intron 1 of 22)	AluSx1|SINE|Alu	61177	TNRC6B
chr14	69149958	69150358	-1.87721	1.79e-06	0.000154805	TTS (NM_001321818)	TTS (NM_001321818)	-54654	LOC100996664
chr1	60196458	60196858	-1.87609	2.45e-06	0.000203567	intron (NM_001244714, intron 12 of 13)	MIRb|SINE|MIR	2310	MIR4711
chr11	74029372	74029772	-1.87591	1.14e-06	0.000103634	intron (NR_120556, intron 3 of 6)	L1MD2|LINE|L1	-6887	P4HA3
chr1	23295772	23296172	-1.87257	6.85e-07	6.63e-05	intron (NM_001289974, intron 2 of 7)	intron (NM_001289974, intron 2 of 7)	3387	LACTBL1
chr6	163950628	163951028	-1.86969	0.000166184	0.00794877	intron (NM_206853, intron 3 of 6)	intron (NM_206853, intron 3 of 6)	115078	QKI
chr2	38769921	38770321	-1.86849	4.87e-05	0.00275889	Intergenic	MER4C|LTR|ERV1	-27239	LINC02613
chr15	60683356	60683756	-1.86837	7.15e-09	1.14e-06	intron (NM_001136015, intron 1 of 13)	intron (NM_001136015, intron 1 of 13)	6629	ANXA2
chr19	14394727	14395127	-1.86691	5.74e-06	0.000428273	Intergenic	MLT1D|LTR|ERVL-MaLR	-49628	LINC01842
chr21	45612982	45613382	-1.86574	2.41e-05	0.00149158	Intergenic	MER89|LTR|ERV1	-33437	LINC01678
chr7	13959819	13960219	-1.86503	4.13e-07	4.26e-05	intron (NM_001370555, intron 8 of 12)	intron (NM_001370555, intron 8 of 12)	66120	ETV1
chr5	172296198	172296598	-1.86432	8.13e-08	1.01e-05	intron (NM_001031711, intron 1 of 9)	intron (NM_001031711, intron 1 of 9)	35144	ERGIC1
chr2	20778955	20779355	-1.86392	1.24e-06	0.000110592	Intergenic	Intergenic	13153	HS1BP3-IT1
chr2	198152021	198152421	-1.86359	8.77e-06	0.00061548	intron (NR_046837, intron 5 of 5)	intron (NR_046837, intron 5 of 5)	15022	ANKRD44-IT1
chr1	183994434	183994834	-1.86345	8.81e-14	3.89e-11	intron (NM_001303421, intron 1 of 11)	intron (NM_001303421, intron 1 of 11)	12228	COLGALT2
chr16	31397587	31397987	-1.86342	3.89e-07	4.05e-05	Intergenic	Charlie25|DNA|hAT-Charlie	-6869	ITGAD
chr15	99663813	99664213	-1.86033	4.32e-14	2.08e-11	intron (NM_015286, intron 3 of 5)	intron (NM_015286, intron 3 of 5)	18727	SYNM
chr11	131941932	131942332	-1.8599	6.22e-08	7.99e-06	intron (NR_147849, intron 2 of 6)	intron (NR_147849, intron 2 of 6)	161420	NTM
chr19	38488620	38489020	-1.85708	1.16e-06	0.000104774	intron (NM_015073, intron 1 of 21)	intron (NM_015073, intron 1 of 21)	90972	SIPA1L3
chr8	126568567	126568967	-1.85517	1.62e-05	0.00104462	Intergenic	Intergenic	124316	TRIB1
chr5	77800629	77801029	-1.8542	1.54e-05	0.00100531	intron (NM_005779, intron 4 of 4)	intron (NM_005779, intron 4 of 4)	143766	LHFPL2
chr17	44134394	44134794	-1.85349	0.000141979	0.00691157	intron (NM_001193465, intron 7 of 15)	L1MC5|LINE|L1	57978	STH
chr1	32166668	32167068	-1.85304	1.98e-06	0.000169011	intron (NM_001856, intron 2 of 70)	intron (NM_001856, intron 2 of 70)	2750	COL16A1
chr9	128437611	128438011	-1.85289	4e-05	0.00232395	intron (NM_001006617, intron 1 of 11)	intron (NM_001006617, intron 1 of 11)	31676	MAPKAP1
chr19	933263	933663	-1.85118	1.33e-11	4e-09	intron (NM_005224, intron 3 of 8)	intron (NM_005224, intron 3 of 8)	7428	ARID3A
chr8	22085235	22085635	-1.85036	9.26e-09	1.44e-06	intron (NR_156475, intron 2 of 5)	MIRb|SINE|MIR	4177	PHYHIP
chr17	62318294	62318694	-1.84826	3.14e-15	1.89e-12	intron (NM_018469, intron 1 of 11)	intron (NM_018469, intron 1 of 11)	-10400	TEX2
chr17	27992207	27992607	-1.84825	0.000638078	0.0245104	intron (NM_001282129, intron 11 of 15)	intron (NM_001282129, intron 11 of 15)	-43966	CORO6
chr6	158481842	158482242	-1.84806	1.06e-05	0.00072313	intron (NM_001178088, intron 6 of 25)	intron (NM_001178088, intron 6 of 25)	43917	SYNJ2
chr1	33515697	33516097	-1.84692	1.2e-06	0.00010726	Intergenic	MER44B|DNA|TcMar-Tigger	-13385	AK2
chr13	45332903	45333303	-1.84681	1.95e-07	2.16e-05	Intergenic	Intergenic	50663	LINC00330
chr8	129526990	129527390	-1.84608	0.000574273	0.0223974	intron (NR_121672, intron 2 of 7)	intron (NR_121672, intron 2 of 7)	49735	LINC00824
chr19	38741750	38742150	-1.84543	1.26e-13	5.4e-11	TTS (NM_033256)	TTS (NM_033256)	5064	PPP1R14A
chr17	62051710	62052110	-1.84481	1.4e-06	0.000123301	Intergenic	Intergenic	-1632	SCN4A
chr19	18156884	18157284	-1.84454	3.56e-06	0.000280275	Intergenic	L2a|LINE|L2	38105	ARRDC2
chr2	210360696	210361096	-1.84398	3.21e-07	3.4e-05	intron (NM_001039538, intron 1 of 14)	intron (NM_001039538, intron 1 of 14)	72125	MAP2
chr2	234952994	234953394	-1.84248	3.67e-05	0.00216735	Intergenic	L1MB1|LINE|L1	-6152	SPP2
chr13	45780457	45780857	-1.84208	3.74e-05	0.00219471	intron (NM_004128, intron 4 of 7)	intron (NM_004128, intron 4 of 7)	-5477	KCTD4
chr19	42617774	42618174	-1.84163	7.81e-07	7.42e-05	intron (NM_002698, intron 5 of 13)	intron (NM_002698, intron 5 of 13)	18624	POU2F2
chr14	95076990	95077390	-1.83946	8.31e-05	0.00439094	Intergenic	MIRb|SINE|MIR	-1538	SERPINA3
chr3	167751999	167752399	-1.83937	1.47e-05	0.000967645	intron (NM_014498, intron 8 of 15)	intron (NM_014498, intron 8 of 15)	61513	GOLIM4
chr20	35923349	35923749	-1.83844	4.1e-05	0.00237548	intron (NM_001003897, intron 1 of 2)	intron (NM_001003897, intron 1 of 2)	5491	MANBAL
chr9	29556326	29556726	-1.83841	2.34e-05	0.00145318	Intergenic	MLT1D|LTR|ERVL-MaLR	-342927	LINGO2
chr4	7957996	7958396	-1.83785	1.04e-06	9.52e-05	Intergenic	Intergenic	-16543	AFAP1
chr6	111021655	111022055	-1.83748	4.06e-06	0.000312873	intron (NM_001300960, intron 2 of 11)	intron (NM_001300960, intron 2 of 11)	-113969	AMD1
chr14	95949498	95949898	-1.83503	0.000134399	0.00660818	Intergenic	Intergenic	-7526	SYNE3
chr8	128866392	128866792	-1.83236	6.18e-11	1.59e-08	intron (NR_003367, intron 1 of 8)	intron (NR_003367, intron 1 of 8)	58384	MIR1204
chr1	90372175	90372575	-1.83185	2.55e-05	0.00157118	intron (NM_001134479, intron 2 of 2)	intron (NM_001134479, intron 2 of 2)	84877	LRRC8D
chr22	22296919	22297319	-1.8309	5.32e-07	5.34e-05	non-coding (NR_147620, exon 2 of 2)	non-coding (NR_147620, exon 2 of 2)	4510	LOC100286925
chr18	47224318	47224718	-1.83073	0.00108757	0.0382272	Intergenic	Intergenic	115385	ACAA2
chr7	40477134	40477534	-1.82869	4e-06	0.000308758	intron (NM_024728, intron 9 of 14)	intron (NM_024728, intron 9 of 14)	302759	SUGCT
chrX	114851312	114851712	-1.82692	3.58e-06	0.000281427	intron (NM_001282338, intron 3 of 16)	intron (NM_001282338, intron 3 of 16)	23649	PLS3
chr7	100760628	100761028	-1.82671	3.27e-09	5.69e-07	Intergenic	Intergenic	-9542	SERPINE1
chr14	103838890	103839290	-1.82442	4.94e-05	0.00279074	Intergenic	Intergenic	-12611	MARK3
chr7	43676917	43677317	-1.8235	0.000111359	0.00563762	intron (NR_163916, intron 7 of 9)	intron (NR_163916, intron 7 of 9)	54410	STK17A
chr16	80971883	80972283	-1.82284	4.22e-09	7.13e-07	Intergenic	MLT1I|LTR|ERVL-MaLR	-45590	ARLNC1
chr1	9826837	9827237	-1.82152	3.3e-05	0.0019724	intron (NM_001302883, intron 2 of 17)	intron (NM_001302883, intron 2 of 17)	57547	CLSTN1
chr17	29923516	29923916	-1.81721	7.33e-07	7.05e-05	Intergenic	Intergenic	21286	MIR365B
chr10	75313011	75313411	-1.81497	1.02e-05	0.000697526	promoter-TSS (NR_135250)	promoter-TSS (NR_135250)	-113	USP54
chr2	242620282	242620682	-1.8146	2.56e-06	0.000210456	intron (NR_135492, intron 2 of 4)	intron (NR_135492, intron 2 of 4)	5748	DTYMK
chr7	3234251	3234651	-1.81449	3.52e-08	4.78e-06	Intergenic	MER74A|LTR|ERVL	-36245	LOC100129603
chr11	65708801	65709201	-1.80971	0.000146877	0.00709911	Intergenic	L2|LINE|L2	-4114	TSGA10IP
chr7	32656229	32656629	-1.80879	3.33e-06	0.00026488	intron (NR_036680, intron 12 of 16)	MLT1F|LTR|ERVL-MaLR	102351	DPY19L1P1
chr22	38276642	38277042	-1.80855	1.66e-06	0.000144233	intron (NM_016091, intron 11 of 12)	L1ME3A|LINE|L1	-25462	MICALL1
chr5	176973264	176973664	-1.80854	3.08e-06	0.00024754	intron (NM_001190946, intron 1 of 8)	intron (NM_001190946, intron 1 of 8)	7632	FAM193B
chr11	86371151	86371551	-1.80661	0.000811383	0.0297297	intron (NM_001014811, intron 1 of 13)	intron (NM_001014811, intron 1 of 13)	11889	ME3
chr22	30673848	30674248	-1.80639	1.25e-07	1.49e-05	Intergenic	Intergenic	-11208	OSM
chr17	17817231	17817631	-1.80601	1.4e-07	1.64e-05	intron (NM_001033551, intron 1 of 13)	intron (NM_001033551, intron 1 of 13)	58283	TOM1L2
chr5	108137423	108137823	-1.8049	0.00010235	0.00526175	intron (NM_001308028, intron 3 of 17)	MER44C|DNA|TcMar-Tigger	52974	FER
chr16	29302242	29302642	-1.80474	1.34e-05	0.000888433	Intergenic	Intergenic	-11166	SNX29P2
chr1	16125481	16125881	-1.80456	2.54e-06	0.000209623	Intergenic	Intergenic	8513	UQCRHL
chr19	42034427	42034827	-1.80314	0.000105035	0.00535748	Intergenic	LTR10E|LTR|ERV1	-7233	LINC01480
chr11	65683139	65683539	-1.80281	3.17e-05	0.00190527	TTS (NM_031450)	TTS (NM_031450)	3194	C11orf68
chr16	24989052	24989452	-1.80247	2.52e-05	0.00155141	intron (NM_001006634, intron 2 of 19)	intron (NM_001006634, intron 2 of 19)	37438	ARHGAP17
chr5	90607510	90607910	-1.80238	5.94e-06	0.000441144	intron (NR_103549, intron 2 of 2)	AmnSINE1|SINE|Deu	2509	LUCAT1
chr6	37105287	37105687	-1.80161	3.17e-05	0.00190527	Intergenic	Intergenic	-32441	PIM1
chr9	136009110	136009510	-1.80058	2.19e-09	4.06e-07	intron (NM_001042368, intron 1 of 17)	intron (NM_001042368, intron 1 of 17)	-2766	RALGDS
chr18	21299699	21300099	-1.80025	0.000472259	0.0190366	intron (NM_198129, intron 2 of 74)	intron (NM_198129, intron 2 of 74)	30482	LAMA3
chr5	14036195	14036595	-1.79671	5.07e-08	6.59e-06	Intergenic	Intergenic	-91806	DNAH5
chr7	32626537	32626937	-1.79566	7.71e-07	7.34e-05	3' UTR (NM_015060, exon 16 of 16)	3' UTR (NM_015060, exon 16 of 16)	91636	AVL9
chr11	36447258	36447658	-1.79494	4.06e-05	0.00235593	intron (NM_024841, intron 5 of 9)	intron (NM_024841, intron 5 of 9)	24911	PRR5L
chr15	45018790	45019190	-1.79417	0.000749723	0.0278417	Intergenic	LTR16A2|LTR|ERVL	-2196	LOC100419583
chr15	60685202	60685602	-1.79339	1.35e-10	3.2e-08	intron (NM_001136015, intron 1 of 13)	intron (NM_001136015, intron 1 of 13)	4783	ANXA2
chr2	1597489	1597889	-1.79325	8.91e-07	8.31e-05	Intergenic	Intergenic	150598	PXDN
chr17	72038865	72039265	-1.79047	0.000118658	0.00595173	Intergenic	Intergenic	-160752	RPL38
chr20	52390326	52390726	-1.78945	3.43e-05	0.00204365	Intergenic	MIRb|SINE|MIR	101722	SUMO1P1
chr16	57228524	57228924	-1.78803	1.97e-05	0.00124118	intron (NM_001305163, intron 1 of 14)	intron (NM_001305163, intron 1 of 14)	8483	RSPRY1
chr1	38604200	38604600	-1.7875	1.18e-05	0.000792311	Intergenic	Intergenic	49497	MIR3659
chr11	48085202	48085602	-1.78679	2.37e-05	0.00146733	intron (NM_001098503, intron 1 of 8)	intron (NM_001098503, intron 1 of 8)	-32932	MIR3161
chr17	81185492	81185892	-1.7863	0.00118347	0.0409246	intron (NR_029406, intron 3 of 3)	LTR10C|LTR|ERV1	11026	RPL23AP87
chr12	27763231	27763631	-1.78606	2.78e-06	0.000226048	intron (NM_001198915, intron 2 of 26)	intron (NM_001198915, intron 2 of 26)	-85949	REP15
chr12	121562198	121562598	-1.78489	2.25e-06	0.00018899	Intergenic	Intergenic	-8281	P2RX7
chr9	75764340	75764740	-1.78489	0.000126867	0.0062948	Intergenic	Intergenic	-2241	ANXA1
chr10	79419030	79419430	-1.78471	0.000392066	0.0163126	Intergenic	LTR10E|LTR|ERV1	-21664	KCNMA1
chr12	111847765	111848165	-1.78437	3.59e-09	6.17e-07	intron (NM_005475, intron 1 of 7)	intron (NM_005475, intron 1 of 7)	4213	SH2B3
chr13	45906258	45906658	-1.78403	6.67e-06	0.00048689	Intergenic	Intergenic	4124	SNORA31B
chr4	7360078	7360478	-1.78316	3.69e-05	0.00217724	intron (NM_020777, intron 1 of 26)	intron (NM_020777, intron 1 of 26)	48101	MIR4798
chr8	102038538	102038938	-1.78252	6.02e-06	0.000446119	Intergenic	Intergenic	-25544	FLJ42969
chr12	70082870	70083270	-1.78035	3.66e-10	8.02e-08	promoter-TSS (NM_152439)	promoter-TSS (NM_152439)	-13	BEST3
chr5	125867360	125867760	-1.7802	4.52e-07	4.62e-05	Intergenic	Intergenic	63351	ALDH7A1
chr22	19879024	19879424	-1.77972	6.15e-06	0.000453115	intron (NR_147957, intron 10 of 16)	intron (NR_147957, intron 10 of 16)	-36827	RTL10
chr17	1014477	1014877	-1.77938	1.38e-10	3.27e-08	intron (NM_001322841, intron 2 of 22)	intron (NM_001322841, intron 2 of 22)	-2335	ABR
chr13	114540590	114540990	-1.77756	2.02e-10	4.65e-08	intron (NM_000820, intron 6 of 14)	intron (NM_000820, intron 6 of 14)	22207	GAS6-AS1
chr1	157989229	157989629	-1.77555	7.69e-07	7.33e-05	intron (NM_001286349, intron 1 of 12)	intron (NM_001286349, intron 1 of 12)	-5911	KIRREL1-IT1
chr3	142695428	142695828	-1.77424	1.75e-07	1.97e-05	intron (NR_125393, intron 2 of 4)	intron (NR_125393, intron 2 of 4)	12728	PAQR9-AS1
chr15	41899288	41899688	-1.77292	3.79e-05	0.00221953	Intergenic	Intergenic	47318	TYRO3
chr6	90928132	90928532	-1.77243	9.43e-09	1.46e-06	intron (NM_001170794, intron 1 of 6)	intron (NM_001170794, intron 1 of 6)	78230	BACH2
chr5	105733330	105733730	-1.77043	5.87e-07	5.77e-05	Intergenic	Intergenic	613185	LINC01950
chr19	6577430	6577830	-1.77012	7.53e-05	0.00403654	Intergenic	Intergenic	13531	CD70
chr5	141433108	141433508	-1.76977	1.72e-05	0.00109987	Intergenic	Intergenic	-40716	GNPDA1
chr9	127888305	127888705	-1.76934	9.35e-08	1.14e-05	intron (NM_173690, intron 2 of 18)	MLT1F1|LTR|ERVL-MaLR	17302	SCAI
chr19	6611107	6611507	-1.7692	0.000101505	0.00522729	Intergenic	L1M4|LINE|L1	-20146	CD70
chr5	77248687	77249087	-1.76751	3.61e-05	0.00213609	intron (NR_105012, intron 1 of 1)	intron (NR_105012, intron 1 of 1)	-5184	LOC101929154
chr9	80110874	80111274	-1.76706	9.73e-11	2.36e-08	intron (NR_121184, intron 2 of 4)	intron (NR_121184, intron 2 of 4)	48509	GNA14-AS1
chr1	231531186	231531586	-1.76692	7.1e-05	0.00382819	intron (NM_022051, intron 1 of 4)	intron (NM_022051, intron 1 of 4)	29404	EGLN1
chr1	16508329	16508729	-1.76651	4.54e-09	7.6e-07	Intergenic	Intergenic	-25965	EPHA2
chr16	4550246	4550646	-1.76642	4.69e-05	0.0026607	intron (NM_001286267, intron 2 of 6)	intron (NM_001286267, intron 2 of 6)	4587	HMOX2
chrX	53012782	53013182	-1.76622	1.53e-06	0.000133326	intron (NM_001242492, intron 1 of 4)	MER68-int|LTR|ERVL	11669	FAM156A
chr15	70563799	70564199	-1.76434	0.000116045	0.00584025	Intergenic	ERVL-E-int|LTR|ERVL	-173743	TLE3
chr7	73236841	73237241	-1.76412	1.71e-05	0.00109916	Intergenic	Intergenic	-8152	CLDN4
chr4	140187787	140188187	-1.76334	1.83e-09	3.46e-07	exon (NM_032623, exon 4 of 4)	exon (NM_032623, exon 4 of 4)	13392	MGARP
chr9	129967361	129967761	-1.76307	7.46e-07	7.15e-05	intron (NM_014636, intron 14 of 18)	intron (NM_014636, intron 14 of 18)	-58380	GARNL3
chrX	108516711	108517111	-1.76282	3.71e-05	0.00218456	Intergenic	Intergenic	208404	GUCY2F
chr2	178107127	178107527	-1.76227	4.32e-06	0.000329962	intron (NM_001313902, intron 1 of 3)	intron (NM_001313902, intron 1 of 3)	13411	MIR3128
chr21	30714805	30715205	-1.76166	4.23e-05	0.00243076	exon (NM_001186, exon 5 of 5)	exon (NM_001186, exon 5 of 5)	-29816	BACH1-IT2
chr19	17469212	17469612	-1.76045	3.92e-08	5.24e-06	intron (NM_031310, intron 5 of 5)	intron (NM_031310, intron 5 of 5)	18739	PLVAP
chr11	65326934	65327334	-1.76019	1.59e-05	0.00102728	Intergenic	Intergenic	-1435	LTBP3
chr5	150169771	150170171	-1.75972	9.21e-07	8.57e-05	intron (NM_032947, intron 1 of 1)	intron (NM_032947, intron 1 of 1)	12463	SMIM3
chr2	114041340	114041740	-1.7587	5.2e-07	5.23e-05	Intergenic	Intergenic	-5042	PAX8
chr1	205263666	205264066	-1.7586	7.2e-06	0.000521274	Intergenic	Intergenic	27007	NUAK2
chr5	93209856	93210256	-1.75776	3.54e-06	0.000278835	intron (NM_032042, intron 7 of 10)	MER21C|LTR|ERVL	-132750	POU5F2
chr14	41456655	41457055	-1.75728	0.000210104	0.00967043	intron (NR_109758, intron 3 of 3)	Charlie3|DNA|hAT-Charlie	32939	LINC02315
chr2	75503680	75504080	-1.75716	8.24e-05	0.00436244	Intergenic	Intergenic	-77234	TACR1
chr7	55543683	55544083	-1.75668	8.29e-06	0.000588034	intron (NM_001321242, intron 4 of 4)	intron (NM_001321242, intron 4 of 4)	50690	VOPP1
chr6	129822414	129822814	-1.75573	7.45e-07	7.15e-05	intron (NM_000426, intron 58 of 64)	intron (NM_000426, intron 58 of 64)	208708	ARHGAP18
chr1	60103993	60104393	-1.75531	2.26e-07	2.47e-05	intron (NM_001244714, intron 9 of 13)	intron (NM_001244714, intron 9 of 13)	94775	MIR4711
chr11	56840040	56840440	-1.75525	9.24e-06	0.000643031	Intergenic	Intergenic	35231	OR5AK4P
chr3	159514405	159514805	-1.75511	3.36e-05	0.00200808	intron (NM_001197114, intron 4 of 9)	intron (NM_001197114, intron 4 of 9)	-28204	IQCJ-SCHIP1-AS1
chr1	170677092	170677492	-1.75408	9.45e-05	0.00492069	intron (NM_006902, intron 1 of 4)	intron (NM_006902, intron 1 of 4)	44020	PRRX1
chr1	185615372	185615772	-1.75391	1.55e-05	0.00100661	Intergenic	Intergenic	-17952	LINC01350
chr13	20933480	20933880	-1.75332	4.19e-05	0.00241468	Intergenic	L1MB7|LINE|L1	74305	MIR4499
chr9	38047657	38048057	-1.7533	0.000334221	0.0142125	intron (NM_003028, intron 1 of 5)	intron (NM_003028, intron 1 of 5)	21367	SHB
chr19	15890700	15891100	-1.75316	6.65e-12	2.11e-09	promoter-TSS (NR_033864)	promoter-TSS (NR_033864)	-102	CYP4F24P
chr7	105705289	105705689	-1.75163	1.45e-07	1.68e-05	Intergenic	Intergenic	47269	SYPL1
chr22	36382175	36382575	-1.75049	1.96e-05	0.00123231	intron (NM_001082578, intron 1 of 13)	intron (NM_001082578, intron 1 of 13)	-24697	RBFOX2
chr16	1920667	1921067	-1.75	2.41e-05	0.00149158	intron (NM_152764, intron 1 of 12)	L2c|LINE|L2	1298	MEIOB
chr4	145955852	145956252	-1.74911	0.000277925	0.0122019	intron (NM_001256710, intron 4 of 5)	LTR16B2|LTR|ERVL	62482	ANAPC10
chr11	47242017	47242417	-1.74766	0.000316443	0.0135723	intron (NM_001300734, intron 3 of 5)	intron (NM_001300734, intron 3 of 5)	5724	DDB2
chr11	73999166	73999566	-1.74739	2.86e-06	0.000232157	intron (NR_110031, intron 5 of 11)	intron (NR_110031, intron 5 of 11)	-23041	P4HA3-AS1
chr6	169692548	169692948	-1.74667	0.00011223	0.00567693	Intergenic	Intergenic	-38539	THBS2
chr5	90610009	90610409	-1.74636	0.000266248	0.0117712	promoter-TSS (NR_103549)	promoter-TSS (NR_103549)	10	LUCAT1
chr5	52786537	52786937	-1.7454	0.000121907	0.00608405	Intergenic	LTR88a|LTR|Gypsy?	10278	FST
chr10	35028838	35029238	-1.74529	5.6e-07	5.55e-05	intron (NM_001184791, intron 1 of 20)	intron (NM_001184791, intron 1 of 20)	75186	PARD3
chr9	99374388	99374788	-1.74322	0.000105108	0.00535748	intron (NM_001351567, intron 1 of 13)	intron (NM_001351567, intron 1 of 13)	7537	CDC14B
chr22	41701652	41702052	-1.74301	6.35e-05	0.00348317	intron (NM_017590, intron 1 of 22)	L2b|LINE|L2	-3479	RANGAP1
chr17	40671195	40671595	-1.74283	4.21e-07	4.34e-05	intron (NM_001130020, intron 20 of 20)	intron (NM_001130020, intron 20 of 20)	5189	MIR5010
chr6	167567072	167567472	-1.74265	1.99e-05	0.00124943	Intergenic	Intergenic	4047	GPR31
chr3	49556744	49557144	-1.74201	2.62e-05	0.00161283	intron (NM_001165928, intron 5 of 5)	intron (NM_001165928, intron 5 of 5)	34855	BSN-DT
chr2	86931497	86931897	-1.74194	0.000141894	0.00691157	intron (NM_001198954, intron 1 of 7)	MLT1F2|LTR|ERVL-MaLR	-15717	RMND5A
chr13	49888011	49888411	-1.7408	9.53e-06	0.000659673	intron (NM_001079670, intron 10 of 10)	intron (NM_001079670, intron 10 of 10)	66150	CDADC1
chr6	151388982	151389382	-1.73927	0.000101017	0.00520667	intron (NM_001242768, intron 26 of 27)	intron (NM_001242768, intron 26 of 27)	-34629	MIR12131
chr22	45479784	45480184	-1.73835	0.00112249	0.039268	Intergenic	Intergenic	68481	NUP50-DT
chr6	163385838	163386238	-1.73826	0.000134325	0.00660818	intron (NM_001080379, intron 2 of 4)	intron (NM_001080379, intron 2 of 4)	89155	PACRG-AS2
chr12	68221802	68222202	-1.73787	2.7e-05	0.00164452	Intergenic	L2c|LINE|L2	-98747	LINC02421
chr6	151357529	151357929	-1.73786	0.00139659	0.047149	intron (NM_001242768, intron 25 of 27)	intron (NM_001242768, intron 25 of 27)	29585	MTHFD1L
chr10	61296298	61296698	-1.73699	7.73e-05	0.00413313	Intergenic	Intergenic	173151	SLC16A9
chr6	36099397	36099797	-1.73685	8.7e-06	0.000611307	intron (NM_002754, intron 2 of 11)	MIR|SINE|MIR	1307	MAPK13
chr20	52215784	52216184	-1.73607	6.07e-06	0.000448356	Intergenic	L2a|LINE|L2	-8909	LOC105372672
chr5	132621256	132621656	-1.73347	1.37e-05	0.000908583	intron (NM_015082, intron 6 of 15)	intron (NM_015082, intron 6 of 15)	141942	MIR1289-2
chr16	67311606	67312006	-1.73287	2.31e-06	0.000192528	promoter-TSS (NM_001129727)	promoter-TSS (NM_001129727)	-259	PLEKHG4
chr19	2540775	2541175	-1.73268	1.31e-08	1.96e-06	intron (NM_052847, intron 3 of 4)	CpG	64850	GADD45B
chr14	104073469	104073869	-1.7304	6.84e-08	8.63e-06	Intergenic	Intergenic	-21856	KLC1
chr8	27474531	27474931	-1.72901	3.15e-14	1.58e-11	Intergenic	Intergenic	-2514	CLU
chr12	32268627	32269027	-1.72891	7.1e-06	0.000515499	intron (NR_148725, intron 1 of 9)	intron (NR_148725, intron 1 of 9)	9046	BICD1
chr7	43687406	43687806	-1.72808	5.07e-11	1.35e-08	intron (NM_001350924, intron 4 of 7)	intron (NM_001350924, intron 4 of 7)	64899	STK17A
chr19	11379654	11380054	-1.72745	2.3e-09	4.24e-07	Intergenic	Intergenic	-6654	DOCK6
chr5	67069238	67069638	-1.72703	7.74e-05	0.00413313	Intergenic	Intergenic	-19603	LOC101928858
chr8	54827903	54828303	-1.7256	3.52e-06	0.000277663	intron (NR_104579, intron 1 of 3)	intron (NR_104579, intron 1 of 3)	34671	RGS20
chr17	75106004	75106404	-1.72467	4.39e-07	4.51e-05	intron (NM_001204410, intron 2 of 17)	intron (NM_001204410, intron 2 of 17)	20705	MIR6516
chr12	48214387	48214787	-1.72417	5.3e-08	6.88e-06	promoter-TSS (NM_001308090)	promoter-TSS (NM_001308090)	-901	HDAC7
chr6	3176942	3177342	-1.72278	5.89e-05	0.00325509	Intergenic	Intergenic	18859	LINC02525
chr20	43321529	43321929	-1.7225	7.82e-06	0.000559469	Intergenic	MIRc|SINE|MIR	-21349	LINC01260
chr7	93977495	93977895	-1.72234	0.000417041	0.0172438	Intergenic	Intergenic	43809	COL1A2-AS1
chr11	66654378	66654778	-1.72196	2.58e-07	2.78e-05	intron (NM_001040716, intron 3 of 22)	HAL1|LINE|L1	20846	PC
chr9	95860838	95861238	-1.72124	5.42e-10	1.14e-07	intron (NR_134468, intron 1 of 4)	intron (NR_134468, intron 1 of 4)	2539	CARD19
chr15	49919701	49920101	-1.72114	0.000712334	0.0267524	intron (NM_020234, intron 3 of 5)	Tigger3b|DNA|TcMar-Tigger	6656	DTWD1
chr14	31512664	31513064	-1.72043	0.000421942	0.0173266	intron (NM_001254728, intron 1 of 5)	MIRb|SINE|MIR	17015	AP4S1
chr6	74414075	74414475	-1.72014	0.000508473	0.0203096	intron (NM_133493, intron 2 of 32)	intron (NM_133493, intron 2 of 32)	8349	CD109
chr6	150623019	150623419	-1.72	4.25e-05	0.00244074	Intergenic	Intergenic	-66929	IYD
chr17	42164305	42164705	-1.71989	1.84e-09	3.46e-07	intron (NM_005474, intron 13 of 26)	(CA)n|Simple_repeat|Simple_repeat	16226	G6PC3
chr20	44407625	44408025	-1.71954	0.000313077	0.0134569	intron (NM_080614, intron 4 of 6)	intron (NM_080614, intron 4 of 6)	12697	WFDC3
chr12	122851389	122851789	-1.7165	2.35e-05	0.00145335	intron (NM_198240, intron 3 of 23)	intron (NM_198240, intron 3 of 23)	-28500	CLIP1-AS1
chr15	67398523	67398923	-1.71589	1.18e-05	0.000791638	intron (NM_005902, intron 1 of 8)	L2c|LINE|L2	-19331	SMAD3
chr5	148939295	148939695	-1.71549	2.65e-05	0.00162211	Intergenic	Intergenic	-8493	CSNK1A1
chr17	62728589	62728989	-1.71487	9.65e-11	2.36e-08	Intergenic	Intergenic	-48088	MIR6080
chr10	84741661	84742061	-1.71466	5.06e-08	6.59e-06	intron (NR_163253, intron 10 of 10)	intron (NR_163253, intron 10 of 10)	694984	LINC02650
chr1	59841061	59841461	-1.71425	9.83e-06	0.000675882	intron (NM_018291, intron 4 of 15)	intron (NM_018291, intron 4 of 15)	65557	FGGY
chr17	74366723	74367123	-1.71206	7.93e-05	0.00421327	Intergenic	Intergenic	-12362	SPHK1
chr4	189048598	189048998	-1.71111	0.000124137	0.00618502	Intergenic	Intergenic	-11797	TRIML1
chr2	33294898	33295298	-1.71103	0.00060929	0.0235785	intron (NM_206943, intron 3 of 33)	intron (NM_206943, intron 3 of 33)	-64566	LTBP1
chr17	66085932	66086332	-1.70964	0.000291746	0.0127137	Intergenic	L3|LINE|CR1	-11564	LINC00674
chr7	4778327	4778727	-1.70928	6.99e-07	6.75e-05	intron (NM_001037165, intron 1 of 8)	intron (NM_001037165, intron 1 of 8)	-36727	AP5Z1
chr16	67345550	67345950	-1.70767	0.000139717	0.00682905	intron (NM_001100915, intron 2 of 15)	intron (NM_001100915, intron 2 of 15)	14894	KCTD19
chr1	113408846	113409246	-1.70663	0.000480611	0.0193243	Intergenic	MER39|LTR|ERV1	-15626	MIR11399
chr5	173733354	173733754	-1.70573	6e-06	0.000444964	Intergenic	L2c|LINE|L2	-29803	LINC01411
chr14	75406849	75407249	-1.70314	7.78e-05	0.00415472	Intergenic	Intergenic	15418	PGF
chr1	23738111	23738511	-1.70218	8.22e-06	0.00058406	intron (NM_003196, intron 4 of 10)	LTR61|LTR|ERV1	12930	TCEA3
chr12	31902088	31902488	-1.70057	0.000265471	0.0117572	Intergenic	LTR8|LTR|ERV1	-20180	AMN1
chr11	76784284	76784684	-1.70017	6.41e-08	8.18e-06	intron (NM_004055, intron 1 of 12)	intron (NM_004055, intron 1 of 12)	6466	CAPN5
chr11	74017793	74018193	-1.69842	8.65e-06	0.000609125	intron (NR_110031, intron 1 of 11)	intron (NR_110031, intron 1 of 11)	-4414	P4HA3-AS1
chr10	105475166	105475566	-1.69751	4.36e-05	0.00249085	intron (NM_014631, intron 5 of 13)	intron (NM_014631, intron 5 of 13)	-31171	SH3PXD2A-AS1
chr17	46583396	46583796	-1.69694	0.000232011	0.0105435	Intergenic	Intergenic	24777	HOXB1
chr15	71087607	71088007	-1.69643	0.000168146	0.00802055	Intergenic	Intergenic	-31910	UACA
chr6	43043261	43043661	-1.69568	4.89e-10	1.04e-07	promoter-TSS (NM_002821)	promoter-TSS (NM_002821)	-591	PTK7
chr11	73989692	73990092	-1.6953	1.26e-05	0.000842906	intron (NM_001288748, intron 8 of 12)	intron (NM_001288748, intron 8 of 12)	-32515	P4HA3-AS1
chr20	5635251	5635651	-1.69522	0.000183173	0.00860987	Intergenic	Intergenic	-43799	GPCPD1
chrX	22153412	22153812	-1.69354	1.25e-06	0.000111405	intron (NM_000444, intron 12 of 21)	intron (NM_000444, intron 12 of 21)	37488	PHEX-AS1
chr7	100828515	100828915	-1.69345	2.76e-05	0.00167876	Intergenic	MIRb|SINE|MIR	-5141	NAT16
chr5	132576195	132576595	-1.69276	5.78e-05	0.00319899	intron (NM_015082, intron 7 of 15)	intron (NM_015082, intron 7 of 15)	187003	MIR1289-2
chr17	56048029	56048429	-1.69199	0.000363184	0.0153026	TTS (NM_007146)	TTS (NM_007146)	-15456	CUEDC1
chr15	33571041	33571441	-1.69063	0.000204725	0.00948031	Intergenic	LTR81A|LTR|Gypsy	31205	LOC101928134
chr17	21305523	21305923	-1.69059	1.12e-06	0.00010204	intron (NM_021012, intron 1 of 2)	intron (NM_021012, intron 1 of 2)	-2725	KCNJ18
chr5	148865607	148866007	-1.69028	0.000332943	0.0141682	Intergenic	Intergenic	55598	MIR145
chr15	67095319	67095719	-1.68837	1.93e-05	0.00121478	Intergenic	Intergenic	100945	SMAD6
chr1	183901544	183901944	-1.68806	5.41e-08	7e-06	intron (NM_001303420, intron 11 of 11)	intron (NM_001303420, intron 11 of 11)	105118	COLGALT2
chr7	1576830	1577230	-1.68749	8.22e-14	3.7e-11	intron (NM_002360, intron 1 of 2)	intron (NM_002360, intron 1 of 2)	-2514	LOC100128653
chr3	14331077	14331477	-1.6867	9.55e-05	0.00496645	Intergenic	Intergenic	62791	LINC01267
chr11	12188617	12189017	-1.68522	0.000169826	0.00809062	intron (NR_144420, intron 3 of 27)	intron (NR_144420, intron 3 of 27)	3587	MIR6124
chr20	45905954	45906354	-1.68519	0.00011285	0.00569861	intron (NM_001281781, intron 10 of 20)	intron (NM_001281781, intron 10 of 20)	-41092	LOC100131496
chr6	86071050	86071450	-1.6841	2.55e-05	0.00156999	Intergenic	Intergenic	28654	LINC02535
chr17	28367750	28368150	-1.68307	0.000233037	0.0105633	intron (NR_026738, intron 8 of 15)	LTR10E|LTR|ERV1	-75875	NSRP1
chr21	32726805	32727205	-1.68213	0.000259659	0.0115426	intron (NM_001353690, intron 1 of 27)	intron (NM_001353690, intron 1 of 27)	-10336	TIAM1
chr8	128864211	128864611	-1.68208	0.000361398	0.0152381	intron (NR_003367, intron 1 of 8)	intron (NR_003367, intron 1 of 8)	56203	MIR1204
chr3	15310410	15310810	-1.68189	7.63e-06	0.000549099	intron (NM_004844, intron 4 of 8)	intron (NM_004844, intron 4 of 8)	14919	SH3BP5-AS1
chr3	37204747	37205147	-1.68048	1.09e-08	1.66e-06	intron (NM_001348298, intron 2 of 21)	MLT1J2|LTR|ERVL-MaLR	11126	LRRFIP2
chr2	113975222	113975622	-1.67966	7.61e-08	9.5e-06	3' UTR (NM_013992, exon 9 of 9)	3' UTR (NM_013992, exon 9 of 9)	-17682	PAX8-AS1
chr9	114720357	114720757	-1.67887	2.83e-06	0.000229905	Intergenic	Intergenic	26177	MIR4668
chr21	38432623	38433023	-1.67812	3.79e-10	8.23e-08	Intergenic	Intergenic	3543	LOC105372795
chr8	9375043	9375443	-1.67699	3.71e-08	4.99e-06	Intergenic	Intergenic	-38179	TNKS
chr6	33640605	33641005	-1.67655	7.01e-06	0.000509125	intron (NM_002224, intron 22 of 57)	intron (NM_002224, intron 22 of 57)	-25100	MIR3934
chr11	56981954	56982354	-1.67641	3.04e-05	0.00183272	Intergenic	Intergenic	22570	APLNR
chr7	134938953	134939353	-1.67607	5.65e-05	0.00314758	intron (NM_182489, intron 7 of 8)	intron (NM_182489, intron 7 of 8)	22422	STRA8
chr8	142036882	142037282	-1.67514	0.000211039	0.00969295	Intergenic	Intergenic	-24904	PTK2
chr5	108441238	108441638	-1.67142	0.00111783	0.0391487	intron (NR_146155, intron 17 of 19)	L2c|LINE|L2	181131	FER
chr5	6488122	6488522	-1.67063	6.6e-06	0.000482754	intron (NM_001145161, intron 1 of 1)	intron (NM_001145161, intron 1 of 1)	39350	UBE2QL1
chr21	21964761	21965161	-1.67021	3.38e-05	0.0020166	Intergenic	MER61E|LTR|ERV1	210465	LINC00320
chr3	52080592	52080992	-1.66888	3.35e-06	0.000265852	Intergenic	Intergenic	9795	DUSP7
chr11	64918149	64918549	-1.66797	8.56e-05	0.00450951	Intergenic	Intergenic	-16359	SYVN1
chr1	151476739	151477139	-1.66765	0.000319123	0.0136481	Intergenic	Intergenic	-6924	CGN
chr1	38000041	38000441	-1.66674	0.000427441	0.0175403	3' UTR (NM_024700, exon 4 of 4)	3' UTR (NM_024700, exon 4 of 4)	19653	SNIP1
chr2	17764427	17764827	-1.66533	0.000649528	0.0248462	intron (NM_001366806, intron 1 of 3)	intron (NM_001366806, intron 1 of 3)	42664	VSNL1
chr22	24870208	24870608	-1.66325	0.000511368	0.02041	intron (NR_028483, intron 2 of 7)	intron (NR_028483, intron 2 of 7)	20634	ADORA2A-AS1
chr5	134582519	134582919	-1.65882	0.000160575	0.00770514	intron (NR_037895, intron 2 of 3)	intron (NR_037895, intron 2 of 3)	1148	C5orf66-AS2
chr11	1147804	1148204	-1.65834	3.6e-06	0.0002821	Intergenic	Intergenic	-3576	MUC5AC
chr2	28829951	28830351	-1.6582	8.33e-06	0.000589748	intron (NM_153021, intron 43 of 57)	intron (NM_153021, intron 43 of 57)	40927	PLB1
chr17	38336294	38336694	-1.65802	2.95e-05	0.00178592	intron (NM_016339, intron 2 of 15)	intron (NM_016339, intron 2 of 15)	2771	RAPGEFL1
chr11	65463260	65463660	-1.65656	2.25e-05	0.00140001	Intergenic	Intergenic	-16263	KAT5
chr10	43286300	43286700	-1.65652	0.000355097	0.0150148	intron (NM_014753, intron 5 of 22)	intron (NM_014753, intron 5 of 22)	8257	BMS1
chr1	240902572	240902972	-1.65613	0.000765103	0.028279	Intergenic	Intergenic	-127317	GREM2
chr8	21766544	21766944	-1.65581	5.65e-06	0.000422004	3' UTR (NM_003974, exon 5 of 5)	3' UTR (NM_003974, exon 5 of 5)	4457	DOK2
chr17	56025936	56026336	-1.65574	1.22e-05	0.000815503	intron (NM_001271875, intron 1 of 10)	Plat_L3|LINE|CR1	6637	CUEDC1
chr14	50441936	50442336	-1.65408	0.000291739	0.0127137	Intergenic	Intergenic	9019	MIR6076
chr11	18405204	18405604	-1.65332	9.73e-05	0.00504036	Intergenic	Intergenic	-3930	MIR3159
chr14	55144023	55144423	-1.65296	0.000181378	0.00853891	intron (NM_001161576, intron 1 of 10)	intron (NM_001161576, intron 1 of 10)	-77328	SAMD4A
chr17	40471935	40472335	-1.65272	4.93e-05	0.0027873	intron (NM_001369520, intron 21 of 23)	intron (NM_001369520, intron 21 of 23)	32061	STAT5A
chr6	81245846	81246246	-1.65124	0.000389715	0.0162374	Intergenic	LTR10E|LTR|ERV1	429658	BCKDHB
chr19	46313155	46313555	-1.65006	0.000113978	0.00574104	intron (NM_030785, intron 2 of 5)	AluJr|SINE|Alu	5211	RSPH6A
chr20	47998219	47998619	-1.64924	2.07e-15	1.3e-12	intron (NM_004975, intron 1 of 1)	intron (NM_004975, intron 1 of 1)	100786	KCNB1
chr17	74998275	74998675	-1.64866	0.000201351	0.00935396	Intergenic	Intergenic	-33194	LOC105371899
chr11	46732480	46732880	-1.64728	3.15e-05	0.00189612	Intergenic	Intergenic	-8036	F2
chr11	46270300	46270700	-1.64677	3.91e-05	0.00228317	Intergenic	Intergenic	-28713	CREB3L1
chr5	54892859	54893259	-1.64429	3.44e-05	0.00204365	Intergenic	Intergenic	-62153	PLPP1
chr10	121076844	121077244	-1.64402	3.21e-05	0.00192657	intron (NM_005308, intron 1 of 15)	intron (NM_005308, intron 1 of 15)	-60440	MIR4681
chr19	50507142	50507542	-1.64397	0.000321201	0.0137174	intron (NM_001308420, intron 5 of 12)	intron (NM_001308420, intron 5 of 12)	21287	VRK3
chr16	29279694	29280094	-1.6435	0.000637307	0.0245041	Intergenic	Intergenic	-33714	SNX29P2
chr17	76930178	76930578	-1.64339	4.96e-06	0.00037519	Intergenic	Intergenic	-8909	TIMP2
chr1	205267569	205267969	-1.64331	3.94e-06	0.000304527	Intergenic	Intergenic	23104	NUAK2
chr10	80911452	80911852	-1.6432	2.66e-06	0.00021733	intron (NM_020338, intron 3 of 24)	intron (NM_020338, intron 3 of 24)	82929	ZMIZ1
chr3	39188503	39188903	-1.64247	5.91e-06	0.000439594	5' UTR (NM_001320559, exon 1 of 5)	5' UTR (NM_001320559, exon 1 of 5)	218	CSRNP1
chr8	141844917	141845317	-1.6422	0.000281418	0.0123265	intron (NM_001352746, intron 4 of 30)	intron (NM_001352746, intron 4 of 30)	-102365	MIR151A
chr13	49323862	49324262	-1.64215	0.000104792	0.0053505	Intergenic	Intergenic	95997	CYSLTR2
chr17	27567914	27568314	-1.64188	4.71e-09	7.84e-07	Intergenic	Intergenic	-5761	CRYBA1
chr1	233315500	233315900	-1.6413	0.000463863	0.0187518	intron (NM_014801, intron 15 of 33)	LTR10E|LTR|ERV1	115771	PCNX2
chr17	75121525	75121925	-1.64036	1.06e-05	0.000719378	intron (NM_001204410, intron 2 of 17)	intron (NM_001204410, intron 2 of 17)	-15326	SEC14L1
chr8	54817962	54818362	-1.64019	8.86e-07	8.27e-05	intron (NR_104579, intron 1 of 3)	intron (NR_104579, intron 1 of 3)	24730	RGS20
chr12	32204537	32204937	-1.64018	0.000316094	0.0135671	Intergenic	LTR44|LTR|ERV1	-55004	BICD1
chr4	186951177	186951577	-1.6398	1.44e-05	0.00094836	Intergenic	Intergenic	-38932	TLR3
chr12	75283891	75284291	-1.63878	0.000392679	0.0163267	Intergenic	Intergenic	319437	KCNC2
chr14	95065440	95065840	-1.63486	7.92e-09	1.25e-06	Intergenic	Intergenic	-13088	SERPINA3
chr16	58485894	58486294	-1.63361	0.00108696	0.0382272	Intergenic	MER34A1|LTR|ERV1	-11455	NDRG4
chr19	2627464	2627864	-1.63339	0.000103763	0.00531155	intron (NM_052847, intron 2 of 4)	intron (NM_052847, intron 2 of 4)	-3049	MIR7850
chr20	30425828	30426228	-1.63181	0.000183748	0.00861655	Intergenic	L2c|LINE|L2	7379	FOXS1
chr4	123704449	123704849	-1.63163	1.81e-05	0.00115225	Intergenic	Intergenic	-43214	FGF2
chr5	133367691	133368091	-1.6312	0.000765282	0.028279	Intergenic	MLT1D|LTR|ERVL-MaLR	-27225	VDAC1
chr14	69065433	69065833	-1.63107	9.16e-05	0.00479192	intron (NM_001321818, intron 10 of 10)	intron (NM_001321818, intron 10 of 10)	29871	LOC100996664
chr7	2510826	2511226	-1.63047	3.4e-05	0.00202382	Intergenic	Intergenic	4991	GRIFIN
chr6	151381297	151381697	-1.63037	1.47e-07	1.7e-05	intron (NM_001242768, intron 26 of 27)	L2c|LINE|L2	-42314	MIR12131
chr20	44409936	44410336	-1.63033	0.000365648	0.0153739	intron (NM_080614, intron 4 of 6)	MER68|LTR|ERVL	10386	WFDC3
chrX	48416734	48417134	-1.62792	0.00116061	0.0403204	intron (NR_145499, intron 4 of 6)	MIR|SINE|MIR	-15938	RBM3
chr6	44457827	44458227	-1.6278	0.000233487	0.0105734	Intergenic	Intergenic	54649	MIR4642
chr2	238604016	238604416	-1.62652	0.000223947	0.0102211	intron (NM_001137553, intron 1 of 7)	intron (NM_001137553, intron 1 of 7)	3368	LRRFIP1
chr1	31220935	31221335	-1.62478	5.72e-05	0.00317578	intron (NM_006762, intron 1 of 7)	intron (NM_006762, intron 1 of 7)	-9056	MIR4420
chrX	153734170	153734570	-1.6245	4.21e-05	0.0024218	TTS (NM_001171134)	TTS (NM_001171134)	10186	FAM3A
chr9	134258571	134258971	-1.62329	4.47e-06	0.000341138	Intergenic	Intergenic	-46706	PRRC2B
chr2	68144644	68145044	-1.62327	4.87e-06	0.000369616	Intergenic	Intergenic	-92150	LINC01812
chr11	17808411	17808811	-1.62294	0.000123574	0.00616211	TTS (NR_104041)	TTS (NR_104041)	51116	KCNC1
chr10	88785480	88785880	-1.62294	0.000520029	0.0206317	Intergenic	AluSc8|SINE|Alu	5629	FAM25A
chr1	150480319	150480719	-1.6219	1.53e-05	0.000998514	promoter-TSS (NM_004425)	promoter-TSS (NM_004425)	-66	ECM1
chr11	125133239	125133639	-1.62166	5.4e-07	5.41e-05	intron (NM_022062, intron 2 of 12)	intron (NM_022062, intron 2 of 12)	98792	PKNOX2
chr2	28499067	28499467	-1.62142	0.00029683	0.012851	intron (NM_199194, intron 11 of 12)	intron (NM_199194, intron 11 of 12)	34059	LOC100505716
chr1	95331972	95332372	-1.62128	0.00146341	0.0490722	intron (NM_001258340, intron 11 of 14)	intron (NM_001258340, intron 11 of 14)	42123	SLC44A3
chr16	16092204	16092604	-1.62052	6.64e-06	0.000485672	intron (NM_004996, intron 1 of 30)	intron (NM_004996, intron 1 of 30)	48931	ABCC1
chr20	17727976	17728376	-1.61996	0.000310418	0.0133522	Intergenic	MLT1I|LTR|ERVL-MaLR	47583	BANF2
chr4	29425712	29426112	-1.61995	0.000175418	0.00827836	Intergenic	Intergenic	209998	LINC02472
chr1	21417591	21417991	-1.61951	0.000155643	0.00749858	intron (NM_001198801, intron 2 of 34)	AluSz6|SINE|Alu	20085	EIF4G3
chr8	94850100	94850500	-1.61948	0.00134877	0.0458973	Intergenic	L2b|LINE|L2	78047	MIR378D2
chr2	99484042	99484442	-1.61837	0.000612566	0.02369	intron (NM_207362, intron 1 of 9)	intron (NM_207362, intron 1 of 9)	68446	KIAA1211L
chr12	1583362	1583762	-1.61701	1.91e-05	0.00120995	intron (NR_027948, intron 19 of 19)	intron (NR_027948, intron 19 of 19)	-26095	LINC00942
chr19	17246259	17246659	-1.61634	4.66e-05	0.00265003	intron (NM_004145, intron 2 of 39)	intron (NM_004145, intron 2 of 39)	43414	SNORA118
chr8	128920111	128920511	-1.61524	1.44e-07	1.67e-05	intron (NR_003367, intron 2 of 8)	intron (NR_003367, intron 2 of 8)	40658	TMEM75
chr5	54791087	54791487	-1.61371	1.43e-05	0.000941152	intron (NR_103485, intron 1 of 6)	intron (NR_103485, intron 1 of 6)	13467	MIR5687
chrX	108600949	108601349	-1.61284	0.00020129	0.00935396	Intergenic	Intergenic	124166	GUCY2F
chr11	36442320	36442720	-1.61198	0.00052793	0.0208898	intron (NM_024841, intron 5 of 9)	intron (NM_024841, intron 5 of 9)	19973	PRR5L
chr5	149696691	149697091	-1.61152	0.00063259	0.0243541	Intergenic	Intergenic	-14423	ARSI
chr1	228122542	228122942	-1.61141	0.000171898	0.00815038	intron (NM_003395, intron 1 of 3)	intron (NM_003395, intron 1 of 3)	6642	MIR5008
chr3	185525359	185525759	-1.61107	0.00013756	0.00674147	intron (NR_138486, intron 2 of 15)	MLT1F|LTR|ERVL-MaLR	13360	IGF2BP2
chrX	48897387	48897787	-1.60958	5.31e-06	0.000397981	intron (NM_006521, intron 2 of 9)	intron (NM_006521, intron 2 of 9)	3296	TFE3
chr16	20877504	20877904	-1.60853	0.000304708	0.0131456	intron (NM_173475, intron 1 of 2)	intron (NM_173475, intron 1 of 2)	-33500	LYRM1
chr3	196006241	196006641	-1.60763	0.000210392	0.00967624	intron (NM_001312673, intron 1 of 8)	intron (NM_001312673, intron 1 of 8)	8156	PCYT1A
chr17	54776848	54777248	-1.60615	7.08e-05	0.0038191	Intergenic	Intergenic	105988	NOG
chr11	76955686	76956086	-1.60514	6.18e-05	0.0034063	intron (NM_182833, intron 12 of 16)	intron (NM_182833, intron 12 of 16)	56825	GDPD4
chr15	70574070	70574470	-1.60447	0.000434164	0.0177692	Intergenic	Intergenic	-184014	TLE3
chr16	88298619	88299019	-1.60422	6.88e-05	0.00372016	Intergenic	Intergenic	70932	LINC02182
chr2	17833733	17834133	-1.60415	0.00016705	0.00797746	intron (NM_001366804, intron 4 of 4)	intron (NM_001366804, intron 4 of 4)	101144	SMC6
chr8	129799859	129800259	-1.60398	0.000841785	0.0306501	Intergenic	Intergenic	178188	LINC00976
chr15	91223859	91224259	-1.60364	0.000108824	0.00552804	intron (NR_120372, intron 2 of 3)	intron (NR_120372, intron 2 of 3)	20594	LINC01585
chr17	18885275	18885675	-1.60223	4.15e-06	0.00031855	intron (NM_001039999, intron 3 of 5)	MIR3|SINE|MIR	22602	FAM83G
chr1	27317213	27317613	-1.60198	0.00015739	0.00757666	Intergenic	MIRb|SINE|MIR	-2770	TRNP1
chr17	18933120	18933520	-1.60137	0.000140716	0.00686238	intron (NM_006613, intron 3 of 4)	intron (NM_006613, intron 3 of 4)	17016	GRAP
chr3	167532178	167532578	-1.60116	0.000143961	0.00696947	intron (NM_005025, intron 6 of 8)	intron (NM_005025, intron 6 of 8)	78867	SERPINI1
chr5	14156852	14157252	-1.60074	8.52e-05	0.0044932	intron (NR_134469, intron 1 of 56)	intron (NR_134469, intron 1 of 56)	13601	TRIO
chr1	27151931	27152331	-1.59714	0.00132326	0.0451579	Intergenic	MLT1E1A|LTR|ERVL-MaLR	-1048	ZDHHC18
chr10	69896037	69896437	-1.59608	3.69e-06	0.000287297	intron (NM_001256268, intron 5 of 23)	intron (NM_001256268, intron 5 of 23)	26992	MYPN
chr18	2516193	2516593	-1.59585	0.000385021	0.016053	Intergenic	Intergenic	55111	METTL4
chr4	7962231	7962631	-1.59521	9.91e-05	0.00512002	Intergenic	MIR|SINE|MIR	-20778	AFAP1
chrX	122937357	122937757	-1.59504	0.000724708	0.0271659	Intergenic	Intergenic	-56105	XIAP
chr12	109232098	109232498	-1.59339	3.02e-09	5.31e-07	intron (NM_018984, intron 2 of 14)	intron (NM_018984, intron 2 of 14)	-1516	MIR619
chr20	2111937	2112337	-1.59335	0.000708889	0.0266847	intron (NM_080836, intron 3 of 3)	Tigger3|DNA|TcMar-Tigger	29664	STK35
chr19	47174109	47174509	-1.59282	0.000140518	0.00685833	intron (NR_040042, intron 2 of 2)	intron (NR_040042, intron 2 of 2)	9574	DACT3-AS1
chr2	74967924	74968324	-1.59282	0.000204087	0.00945905	Intergenic	Intergenic	86750	SEMA4F
chr1	84831338	84831738	-1.59258	0.00074913	0.027837	intron (NR_003927, intron 5 of 6)	Tigger15a|DNA|TcMar-Tigger	18946	UOX
chr5	75809300	75809700	-1.5921	7.34e-05	0.00394331	intron (NM_006633, intron 2 of 35)	L1MC2|LINE|L1	-33734	IQGAP2
chr9	13139709	13140109	-1.59209	0.00114935	0.040069	intron (NM_001261406, intron 27 of 45)	intron (NM_001261406, intron 27 of 45)	139654	MPDZ
chr17	66049345	66049745	-1.59078	5.54e-09	9.1e-07	Intergenic	Intergenic	17469	KPNA2
chr2	161991476	161991876	-1.59011	0.000671785	0.0255505	Intergenic	Intergenic	-1790	TANK
chr9	95732585	95732985	-1.58981	9.19e-05	0.00480148	intron (NM_001369951, intron 1 of 17)	LTR56|LTR|ERV1	-3933	FGD3
chr9	127059727	127060127	-1.58917	0.00010417	0.00532784	intron (NM_001166171, intron 2 of 10)	intron (NM_001166171, intron 2 of 10)	5228	NEK6
chr1	219965773	219966173	-1.58826	0.000374495	0.0157128	Intergenic	Intergenic	136020	SLC30A10
chr22	49768547	49768947	-1.58803	0.000143885	0.00696947	Intergenic	Intergenic	168367	MIR3667
chr22	39198783	39199183	-1.58785	0.00042191	0.0173266	Intergenic	Intergenic	-8835	DNAL4
chr11	18785707	18786107	-1.5878	1.18e-07	1.41e-05	intron (NM_001278236, intron 3 of 14)	L3|LINE|CR1	27438	PTPN5
chr1	1253711	1254111	-1.58457	0.000121131	0.00605354	intron (NM_001256463, intron 2 of 14)	AluJb|SINE|Alu	-5965	MIR6727
chr6	151203267	151203667	-1.5845	2.72e-06	0.000221826	intron (NM_001242768, intron 4 of 27)	intron (NM_001242768, intron 4 of 27)	15845	MTHFD1L
chr2	101165147	101165547	-1.58446	0.00040383	0.0167787	Intergenic	L2|LINE|L2	-14108	PDCL3
chr2	232229886	232230286	-1.58384	1e-06	9.21e-05	intron (NM_001271466, intron 24 of 25)	intron (NM_001271466, intron 24 of 25)	2667	MIR4777
chr14	75103615	75104015	-1.58374	0.000373901	0.0156988	Intergenic	Intergenic	-24875	LTBP2
chr19	48927979	48928379	-1.58168	0.000560036	0.0219506	intron (NM_000836, intron 10 of 12)	intron (NM_000836, intron 10 of 12)	-21061	GRWD1
chr15	52167384	52167784	-1.58148	0.00103344	0.036518	intron (NM_014547, intron 3 of 9)	intron (NM_014547, intron 3 of 9)	45734	TMOD3
chr7	55253841	55254241	-1.58073	1.86e-05	0.00117798	intron (NR_047551, intron 1 of 1)	intron (NR_047551, intron 1 of 1)	2601	EGFR-AS1
chr1	182959848	182960248	-1.58008	0.000216352	0.00990465	Intergenic	LTR33A|LTR|ERVL	-32507	LAMC1
chr17	1493341	1493741	-1.5799	9.57e-05	0.00496645	intron (NM_001321365, intron 9 of 14)	intron (NM_001321365, intron 9 of 14)	14787	SLC43A2
chr6	31026011	31026411	-1.57975	4.49e-06	0.00034165	intron (NR_145427, intron 3 of 3)	Charlie13b|DNA|hAT-Charlie	4984	HCG22
chr11	107540885	107541285	-1.57918	1.14e-06	0.000103244	Intergenic	Intergenic	41697	SLN
chr12	49608850	49609250	-1.57856	1.45e-05	0.000950804	Intergenic	Intergenic	-12659	TUBA1C
chr11	73046136	73046536	-1.57836	2.09e-06	0.000177407	intron (NM_014786, intron 1 of 20)	MIRb|SINE|MIR	-25930	LOC100287837
chr17	75319091	75319491	-1.57766	3.46e-09	5.98e-07	intron (NM_006640, intron 1 of 10)	intron (NM_006640, intron 1 of 10)	3694	SEPTIN9
chr11	117110005	117110405	-1.57548	0.00027976	0.0122719	intron (NM_001077239, intron 3 of 14)	intron (NM_001077239, intron 3 of 14)	6753	RNF214
chr7	152686835	152687235	-1.57417	0.000247734	0.0111283	Intergenic	LTR10D|LTR|ERV1	230198	ACTR3B
chr17	81041336	81041736	-1.574	7.91e-05	0.00420726	intron (NM_001363853, intron 2 of 4)	intron (NM_001363853, intron 2 of 4)	2514	METRNL
chr8	141598896	141599296	-1.57378	0.000142072	0.00691157	intron (NM_012154, intron 1 of 18)	intron (NM_012154, intron 1 of 18)	46636	AGO2
chr1	182730544	182730944	-1.57161	0.000150477	0.00726724	Intergenic	MER61E|LTR|ERV1	-27840	NPL
chr16	66614428	66614828	-1.57117	9.78e-05	0.0050589	intron (NM_144673, intron 2 of 3)	intron (NM_144673, intron 2 of 3)	1262	CMTM2
chr5	66507776	66508176	-1.57117	3.96e-07	4.1e-05	Intergenic	MLT2C2|LTR|ERVL	-15349	CD180
chr10	123428056	123428456	-1.57113	8.58e-06	0.000605134	Intergenic	Intergenic	-70284	FGFR2
chr1	244006260	244006660	-1.57104	0.000120771	0.00604247	exon (NM_005465, exon 2 of 14)	exon (NM_005465, exon 2 of 14)	124	AKT3
chr7	148611360	148611760	-1.57048	0.000112552	0.00568841	Intergenic	Intergenic	-27020	RNY5
chr7	98048194	98048594	-1.56953	7.58e-05	0.0040568	Intergenic	Intergenic	-17992	BAIAP2L1
chr2	36683581	36683981	-1.56803	3.74e-05	0.00219471	intron (NM_016441, intron 4 of 16)	intron (NM_016441, intron 4 of 16)	100860	CRIM1
chr2	54893696	54894096	-1.56598	1.34e-06	0.000118562	intron (NM_003128, intron 34 of 35)	intron (NM_003128, intron 34 of 35)	-58253	EML6
chr1	1295851	1296251	-1.56575	1.15e-05	0.000776274	intron (NM_001282582, intron 1 of 10)	intron (NM_001282582, intron 1 of 10)	1128	MXRA8
chr19	48627129	48627529	-1.56545	0.000137535	0.00674147	intron (NR_135500, intron 21 of 27)	intron (NR_135500, intron 21 of 27)	-13220	PLA2G4C
chr5	148961511	148961911	-1.56542	5.26e-06	0.000394421	intron (NM_001001669, intron 1 of 12)	MIR3|SINE|MIR	650	ARHGEF37
chr19	46618673	46619073	-1.56462	6.91e-07	6.69e-05	Intergenic	Intergenic	9072	IGFL3
chr12	116796790	116797190	-1.56299	6.83e-05	0.00369746	Intergenic	Intergenic	69133	MIR4472-2
chr5	156811894	156812294	-1.56189	0.000266475	0.0117712	intron (NM_014376, intron 28 of 30)	intron (NM_014376, intron 28 of 30)	-39409	FNDC9
chr5	175236794	175237194	-1.56166	7.56e-05	0.00405156	intron (NM_006650, intron 2 of 4)	intron (NM_006650, intron 2 of 4)	13458	CPLX2
chr8	128943914	128944314	-1.56152	2.08e-07	2.3e-05	intron (NR_003367, intron 2 of 8)	intron (NR_003367, intron 2 of 8)	16855	TMEM75
chr18	41659933	41660333	-1.56038	1.92e-05	0.00121478	Intergenic	Intergenic	451529	LINC01478
chr19	55195738	55196138	-1.55982	0.00018858	0.00882239	Intergenic	Intergenic	21667	LILRB4
chr22	47150218	47150618	-1.5596	0.000757934	0.0280769	Intergenic	Intergenic	-8096	TBC1D22A
chr2	217342961	217343361	-1.55907	0.000365366	0.0153729	intron (NM_001127207, intron 17 of 17)	intron (NM_001127207, intron 17 of 17)	-20406	RPL37A
chr7	157102577	157102977	-1.55724	1.12e-06	0.000101992	Intergenic	Intergenic	-26921	DNAJB6
chrX	65853297	65853697	-1.55693	0.000125293	0.00623509	intron (NR_136726, intron 1 of 6)	intron (NR_136726, intron 1 of 6)	5423	EDA2R
chr4	138432085	138432485	-1.55632	0.000494859	0.0198305	Intergenic	Intergenic	21363	PCDH18
chr22	27870993	27871393	-1.55628	0.000264971	0.0117438	Intergenic	Intergenic	164581	LINC02554
chr19	50296702	50297102	-1.55564	0.000308472	0.0132781	intron (NM_130787, intron 6 of 22)	L2b|LINE|L2	1779	MIR6799
chr7	98420222	98420622	-1.55435	0.000390809	0.0162717	Intergenic	Intergenic	47215	TMEM130
chr11	47995962	47996362	-1.554	0.000121194	0.00605354	Intergenic	Intergenic	-5949	PTPRJ
chr5	55646309	55646709	-1.55326	0.00108276	0.0381031	Intergenic	Intergenic	-117352	ANKRD55
chr9	35905905	35906305	-1.55306	0.000254566	0.0113738	promoter-TSS (NM_001039792)	promoter-TSS (NM_001039792)	-94	HRCT1
chr2	238409577	238409977	-1.5519	0.000171063	0.00813012	intron (NR_104019, intron 2 of 16)	L2b|LINE|L2	-9797	MIR6811
chr16	16040079	16040479	-1.55174	0.000657726	0.0251437	Intergenic	L1ME3|LINE|L1	-3194	ABCC1
chr5	172347388	172347788	-1.55122	3.87e-06	0.000300403	intron (NM_001031711, intron 5 of 9)	intron (NM_001031711, intron 5 of 9)	5502	MIR10523
chr1	12609888	12610288	-1.55084	1.55e-05	0.00100629	Intergenic	Intergenic	28963	MIR6730
chr17	48142018	48142418	-1.55077	0.000211217	0.00969295	intron (NM_002204, intron 3 of 25)	intron (NM_002204, intron 3 of 25)	8744	ITGA3
chr1	21568502	21568902	-1.55065	0.000812338	0.0297297	intron (NM_001113347, intron 8 of 16)	MIRc|SINE|MIR	37406	ECE1
chr9	116939898	116940298	-1.55048	0.000838382	0.030546	intron (NM_032888, intron 3 of 60)	intron (NM_032888, intron 3 of 60)	22281	COL27A1
chr1	183971223	183971623	-1.55036	3.26e-06	0.000260969	intron (NM_001303421, intron 1 of 11)	intron (NM_001303421, intron 1 of 11)	35439	COLGALT2
chr16	85429114	85429514	-1.54993	8.28e-05	0.00437907	Intergenic	Intergenic	-89383	MIR5093
chr14	77769817	77770217	-1.54805	0.000604529	0.0234398	intron (NM_013382, intron 4 of 20)	L2a|LINE|L2	17208	POMT2
chr15	63664469	63664869	-1.54798	1.34e-08	1.99e-06	intron (NM_206925, intron 2 of 9)	intron (NM_206925, intron 2 of 9)	9376	CA12
chr2	175837020	175837420	-1.54753	8.51e-07	8.03e-05	intron (NR_038133, intron 1 of 11)	intron (NR_038133, intron 1 of 11)	32761	CHN1
chr8	142047861	142048261	-1.54738	1.38e-09	2.66e-07	Intergenic	Intergenic	-35883	PTK2
chr10	79703085	79703485	-1.54681	0.00040463	0.0168003	Intergenic	Intergenic	16715	DLG5-AS1
chr1	21640992	21641392	-1.54561	3.87e-06	0.000300403	intron (NM_001113348, intron 1 of 18)	intron (NM_001113348, intron 1 of 18)	21409	LOC100506801
chr6	37596458	37596858	-1.54525	4.27e-05	0.00244722	Intergenic	Intergenic	69001	MDGA1
chr18	9079834	9080234	-1.54431	0.000181701	0.00854739	Intergenic	Intergenic	-22663	NDUFV2
chr14	73374512	73374912	-1.54278	0.000553119	0.0217283	Intergenic	Intergenic	-13888	DPF3
chr11	118790267	118790667	-1.54181	0.000467277	0.018877	Intergenic	Intergenic	9050	MIR4492
chr8	43046582	43046982	-1.54168	0.000600251	0.0233042	intron (NM_152419, intron 12 of 17)	intron (NM_152419, intron 12 of 17)	51175	HGSNAT
chr3	39649809	39650209	-1.54131	6.52e-05	0.00355147	Intergenic	L1PA15|LINE|L1	106452	MOBP
chr17	42613866	42614266	-1.54117	2.57e-06	0.000211711	Intergenic	Intergenic	-20786	FZD2
chr8	29112119	29112519	-1.54087	0.000807431	0.029635	intron (NM_015254, intron 1 of 39)	L1MB7|LINE|L1	8268	KIF13B
chr9	133297139	133297539	-1.53997	1.15e-09	2.27e-07	intron (NM_001291815, intron 75 of 86)	intron (NM_001291815, intron 75 of 86)	-22755	ASS1
chr1	27831126	27831526	-1.53987	2.21e-08	3.1e-06	Intergenic	Intergenic	-14648	WASF2
chr1	184026317	184026717	-1.53917	0.000175705	0.00827836	intron (NM_001363643, intron 3 of 3)	intron (NM_001363643, intron 3 of 3)	5653	TSEN15
chr4	111009779	111010179	-1.53764	0.000208045	0.00959042	intron (NM_024090, intron 2 of 3)	MER44C|DNA|TcMar-Tigger	109792	ELOVL6
chr3	185411942	185412342	-1.53734	1.77e-05	0.00112645	intron (NM_001291872, intron 3 of 14)	intron (NM_001291872, intron 3 of 14)	-18898	IGF2BP2-AS1
chr2	121480495	121480895	-1.53718	0.000720969	0.0270427	Intergenic	Intergenic	-12749
chr1	156645502	156645902	-1.53698	1.6e-05	0.00103343	intron (NM_006617, intron 1 of 3)	intron (NM_006617, intron 1 of 3)	1497	NES
chr3	134045672	134046072	-1.53588	0.00025421	0.0113696	Intergenic	Intergenic	13454	LINC02004
chr1	23076870	23077270	-1.53506	0.00113218	0.0395628	intron (NM_004442, intron 1 of 15)	MER113|DNA|hAT-Charlie	31060	MIR4684
chr3	151152366	151152766	-1.53423	0.000844747	0.0307031	3' UTR (NM_001178145, exon 2 of 2)	3' UTR (NM_001178145, exon 2 of 2)	6002	IGSF10
chrX	44082313	44082713	-1.53395	5.38e-05	0.00300368	intron (NM_025184, intron 11 of 14)	MLT1N2|LTR|ERVL-MaLR	120405	EFHC2
chr5	54968261	54968661	-1.5333	0.000257542	0.0114912	exon (NM_001349383, exon 6 of 18)	exon (NM_001349383, exon 6 of 18)	20420	SLC38A9
chr2	113983441	113983841	-1.53249	5.7e-07	5.64e-05	intron (NM_013992, intron 7 of 8)	intron (NM_013992, intron 7 of 8)	-9463	PAX8-AS1
chr11	118476272	118476672	-1.5318	0.000117437	0.0059004	promoter-TSS (NM_015157)	promoter-TSS (NM_015157)	-679	PHLDB1
chr3	162109674	162110074	-1.53127	8.99e-05	0.00471005	Intergenic	LTR33|LTR|ERVL	895278	OTOL1
chr12	52585958	52586358	-1.53124	5.08e-05	0.00286183	promoter-TSS (NM_001081492)	promoter-TSS (NM_001081492)	-360	KRT80
chr8	128911496	128911896	-1.52947	3.88e-05	0.00226724	intron (NR_003367, intron 2 of 8)	MIRc|SINE|MIR	49273	TMEM75
chr2	118614104	118614504	-1.52909	0.000490658	0.0196885	Intergenic	LTR40c|LTR|ERVL	22997	LOC107985939
chr3	130935692	130936092	-1.52902	0.000535946	0.0211929	intron (NM_001353037, intron 9 of 12)	intron (NM_001353037, intron 9 of 12)	-144797	NUDT16P1
chr11	92738398	92738798	-1.52891	0.000588	0.0229103	Intergenic	Intergenic	35809	MTNR1B
chr7	55132881	55133281	-1.52863	0.000166861	0.00797477	intron (NM_001346941, intron 1 of 21)	MER135|DNA|DNA	-44451	EGFR
chr18	11902632	11903032	-1.52693	0.000539845	0.0212908	intron (NM_001242904, intron 1 of 7)	intron (NM_001242904, intron 1 of 7)	5484	MPPE1
chr10	17554380	17554780	-1.52607	0.00029635	0.0128467	Intergenic	Intergenic	-57986	ST8SIA6
chr2	202560887	202561287	-1.52588	0.00124542	0.0427944	intron (NM_033066, intron 1 of 21)	intron (NM_033066, intron 1 of 21)	2280	MPP4
chr6	148593174	148593574	-1.52518	5.09e-05	0.00286183	promoter-TSS (NM_001346505)	promoter-TSS (NM_001346505)	-90	SASH1
chr8	164506	164906	-1.52471	2.65e-05	0.0016213	intron (NR_003572, intron 3 of 3)	LTR10C|LTR|ERV1	-17431	ZNF596
chr9	127460541	127460941	-1.52294	0.000269636	0.0118976	non-coding (NR_038975, exon 2 of 2)	non-coding (NR_038975, exon 2 of 2)	4752	MIR181B2
chr2	112676338	112676738	-1.52275	0.000143763	0.00696947	intron (NM_006343, intron 1 of 18)	intron (NM_006343, intron 1 of 18)	20354	MERTK
chr17	79543801	79544201	-1.51979	2.72e-06	0.000222003	intron (NM_001369698, intron 12 of 16)	intron (NM_001369698, intron 12 of 16)	458	NPLOC4
chr10	4302605	4303005	-1.51869	0.000421814	0.0173266	Intergenic	Intergenic	-16701	LINC00702
chr4	186760406	186760806	-1.51779	2.39e-07	2.58e-05	intron (NM_021069, intron 1 of 20)	intron (NM_021069, intron 1 of 20)	-27196	SORBS2
chr9	35517766	35518166	-1.51734	5.05e-05	0.00284533	intron (NM_001330740, intron 1 of 10)	intron (NM_001330740, intron 1 of 10)	-20663	RUSC2
chr19	17218727	17219127	-1.51315	0.000253898	0.0113696	intron (NM_004145, intron 2 of 39)	intron (NM_004145, intron 2 of 39)	15882	SNORA118
chr2	198024293	198024693	-1.51301	0.00114675	0.0400071	intron (NM_001195144, intron 2 of 27)	MIRc|SINE|MIR	-38222	LOC101927596
chr10	13924103	13924503	-1.51146	3.15e-05	0.0018978	intron (NM_018027, intron 2 of 24)	intron (NM_018027, intron 2 of 24)	89593	FRMD4A
chr4	123719253	123719653	-1.51058	0.000203966	0.00945905	Intergenic	Intergenic	-28410	FGF2
chr5	75817255	75817655	-1.50979	0.000253828	0.0113696	intron (NM_006633, intron 2 of 35)	intron (NM_006633, intron 2 of 35)	-25779	IQGAP2
chr11	131958358	131958758	-1.50973	0.000874496	0.0316305	intron (NR_147849, intron 2 of 6)	MER61D|LTR|ERV1	177846	NTM
chr16	15576112	15576512	-1.509	0.00136119	0.046241	intron (NM_033201, intron 1 of 5)	intron (NM_033201, intron 1 of 5)	-19811	BMERB1
chr17	56863673	56864073	-1.50731	0.000477904	0.0192284	intron (NM_014906, intron 1 of 6)	MER44C|DNA|TcMar-Tigger	30643	PPM1E
chr12	123429156	123429556	-1.50717	6.78e-05	0.00367523	intron (NM_203444, intron 6 of 11)	intron (NM_203444, intron 6 of 11)	21654	ABCB9
chr1	15499109	15499509	-1.50677	0.000246321	0.0110815	intron (NM_018022, intron 1 of 2)	Tigger7|DNA|TcMar-Tigger	-1189	C1orf195
chr1	39552632	39553032	-1.50662	0.000853747	0.0309362	intron (NM_012090, intron 1 of 92)	intron (NM_012090, intron 1 of 92)	2993	MACF1
chr16	81439422	81439822	-1.5063	0.00076848	0.0283621	Intergenic	Intergenic	20999	MIR4720
chr3	124704979	124705379	-1.50628	3.43e-08	4.69e-06	intron (NM_020733, intron 14 of 16)	intron (NM_020733, intron 14 of 16)	-51584	MUC13
chr1	64689259	64689659	-1.5042	0.000332799	0.0141682	intron (NM_001366235, intron 6 of 7)	L2c|LINE|L2	20153	UBE2U
chr10	123822676	123823076	-1.50265	9.29e-05	0.00485244	intron (NM_206861, intron 3 of 19)	intron (NM_206861, intron 3 of 19)	-49524	TACC2
chr5	153749489	153749889	-1.50226	0.000321127	0.0137174	intron (NM_198321, intron 4 of 11)	MIRc|SINE|MIR	23023	MIR1294
chr20	47978434	47978834	-1.50152	0.00045957	0.0186286	Intergenic	AluJo|SINE|Alu	81414	SNORD12
chr10	106019794	106020194	-1.50061	0.000519618	0.0206291	intron (NM_001191002, intron 3 of 4)	L2c|LINE|L2	5344	GSTO1
chr11	27264201	27264601	-1.49946	0.00074235	0.0276589	Intergenic	Intergenic	-22741	BBOX1-AS1
chr9	132700622	132701022	-1.49829	0.000679935	0.0257948	intron (NM_001363755, intron 6 of 15)	intron (NM_001363755, intron 6 of 15)	68938	MIR6855
chr9	99005065	99005465	-1.49702	0.000132637	0.0065431	intron (NM_000197, intron 9 of 10)	MLT1I|LTR|ERVL-MaLR	-3480	HSD17B3-AS1
chr12	10869310	10869710	-1.49658	0.000272857	0.0120132	intron (NM_001145426, intron 3 of 8)	intron (NM_001145426, intron 3 of 8)	6412	YBX3
chr2	127589264	127589664	-1.49636	0.000461499	0.0186815	Intergenic	Intergenic	-67002	TEX51
chr5	167744667	167745067	-1.49582	5.04e-05	0.00284012	intron (NM_001161662, intron 1 of 22)	intron (NM_001161662, intron 1 of 22)	26217	WWC1
chr16	70462278	70462678	-1.49545	1.93e-05	0.00121478	intron (NM_006927, intron 1 of 6)	intron (NM_006927, intron 1 of 6)	10525	ST3GAL2
chr20	10494259	10494659	-1.49466	0.000353242	0.0149575	intron (NM_001009608, intron 2 of 7)	intron (NM_001009608, intron 2 of 7)	78506	SLX4IP
chr6	150168634	150169034	-1.49463	0.000421032	0.0173266	intron (NM_032832, intron 2 of 6)	intron (NM_032832, intron 2 of 6)	-15800	RAET1E-AS1
chr7	131310578	131310978	-1.4941	0.000459212	0.0186268	Intergenic	Intergenic	-69391	PODXL
chr9	103142103	103142503	-1.49385	0.00131254	0.0448213	Intergenic	MLT1A|LTR|ERVL-MaLR	-27079	TEX10
chr20	48780297	48780697	-1.49333	1.25e-06	0.000111405	Intergenic	MLT1H|LTR|ERVL-MaLR	-8610	LINC01273
chr14	23547908	23548308	-1.49163	0.000845338	0.0307059	exon (NM_014977, exon 7 of 19)	exon (NM_014977, exon 7 of 19)	-7330	ACIN1
chr15	95790312	95790712	-1.49033	2.35e-07	2.55e-05	Intergenic	Intergenic	79817	LINC01197
chr2	113986503	113986903	-1.4901	8.83e-05	0.00463482	intron (NM_013953, intron 7 of 9)	intron (NM_013953, intron 7 of 9)	-6401	PAX8-AS1
chr7	135608475	135608875	-1.48876	0.000737808	0.0275533	Intergenic	Intergenic	53432	LUZP6
chr11	12009511	12009911	-1.48648	0.000569342	0.0222632	intron (NM_001018057, intron 3 of 6)	intron (NM_001018057, intron 3 of 6)	20475	DKK3
chr13	65297856	65298256	-1.48618	5.11e-05	0.00287235	Intergenic	Intergenic	-647912	LINC00355
chr3	16101877	16102277	-1.48591	0.000294675	0.0128066	Intergenic	Intergenic	-114110	GALNT15
chr1	202261441	202261841	-1.48532	0.000662254	0.0252845	intron (NM_001017403, intron 6 of 17)	MLT1J2|LTR|ERVL-MaLR	49423	UBE2T
chr1	211909034	211909434	-1.48401	0.000171885	0.00815038	Intergenic	MIRc|SINE|MIR	60130	LOC91548
chr6	29933760	29934160	-1.48362	0.00041012	0.0170164	Intergenic	Intergenic	-8932	HCG9
chr16	24697334	24697734	-1.48322	6.4e-06	0.000469155	intron (NM_001351850, intron 2 of 23)	intron (NM_001351850, intron 2 of 23)	-15151	LINC01567
chr20	55362707	55363107	-1.4828	0.00100211	0.035579	Intergenic	Intergenic	158545	TFAP2C
chr7	47730811	47731211	-1.48186	5.46e-07	5.45e-05	Intergenic	Intergenic	36169	C7orf65
chr12	110637389	110637789	-1.48143	0.000204863	0.00948031	intron (NR_144950, intron 14 of 18)	intron (NR_144950, intron 14 of 18)	75427	IFT81
chr7	11122470	11122870	-1.48062	0.00106229	0.0374268	intron (NR_033436, intron 15 of 16)	LTR10D|LTR|ERV1	109171	PHF14
chr3	63945839	63946239	-1.47873	5.43e-05	0.00303001	intron (NM_001177387, intron 4 of 12)	L2a|LINE|L2	-7431	ATXN7
chr8	128981612	128982012	-1.47807	0.000518808	0.0206244	intron (NR_003367, intron 3 of 8)	intron (NR_003367, intron 3 of 8)	8933	MIR1205
chr9	93308508	93308908	-1.4776	3.66e-06	0.000285403	intron (NR_034157, intron 1 of 5)	intron (NR_034157, intron 1 of 5)	36320	LINC01501
chr11	66185584	66185984	-1.47751	0.000136575	0.00670968	Intergenic	Intergenic	-2691	NPAS4
chr6	17305600	17306000	-1.47697	2.48e-05	0.00152969	Intergenic	Intergenic	22868	RBM24
chr3	133310280	133310680	-1.47569	0.0011899	0.0410756	Intergenic	L1MB7|LINE|L1	17202	CDV3
chr5	45253092	45253492	-1.47544	0.000345154	0.0146358	Intergenic	Intergenic	443190	HCN1
chr1	8403448	8403848	-1.47394	0.000158755	0.00763619	intron (NM_001080397, intron 8 of 8)	intron (NM_001080397, intron 8 of 8)	25503	SLC45A1
chr11	92753681	92754081	-1.47363	4.09e-05	0.00236986	Intergenic	Intergenic	51092	MTNR1B
chr1	23011797	23012197	-1.47347	1.44e-05	0.00094836	Intergenic	Intergenic	-25334	EPHB2
chr19	14494899	14495299	-1.47278	9.14e-05	0.00478463	intron (NM_001784, intron 1 of 17)	intron (NM_001784, intron 1 of 17)	2843	ADGRE5
chr10	73627950	73628350	-1.47264	1.18e-06	0.000106288	Intergenic	Intergenic	-17142	PSAP
chr1	244525361	244525761	-1.47255	1.71e-07	1.92e-05	intron (NM_001276349, intron 1 of 3)	intron (NM_001276349, intron 1 of 3)	9624	C1orf100
chr17	75118317	75118717	-1.47159	0.000130314	0.00645514	intron (NM_001204410, intron 2 of 17)	AluJb|SINE|Alu	-18534	SEC14L1
chr17	65440064	65440464	-1.47077	5.25e-05	0.00294156	intron (NM_181671, intron 1 of 9)	L1MC5|LINE|L1	-27341	MIR548AA2
chr5	132449859	132450259	-1.47022	0.000766812	0.0283181	Intergenic	Intergenic	62354	HSPA4
chr20	30283805	30284205	-1.46845	0.00080053	0.029436	intron (NR_134257, intron 1 of 2)	L2a|LINE|L2	-25305	ABALON
chr16	24681121	24681521	-1.46726	8.21e-06	0.00058406	intron (NR_122072, intron 1 of 2)	AluSz|SINE|Alu	1062	LINC01567
chr2	198081100	198081500	-1.4654	3.86e-05	0.00225931	intron (NM_001195144, intron 1 of 27)	intron (NM_001195144, intron 1 of 27)	18585	LOC101927596
chr2	113968900	113969300	-1.46536	1.3e-07	1.54e-05	Intergenic	Intergenic	-24004	PAX8-AS1
chr10	102792412	102792812	-1.46455	0.000132426	0.0065431	intron (NR_157572, intron 2 of 11)	intron (NR_157572, intron 2 of 11)	1616	SFXN3
chr1	183940224	183940624	-1.46333	0.00116719	0.0405021	intron (NM_001303420, intron 4 of 11)	intron (NM_001303420, intron 4 of 11)	66438	COLGALT2
chr12	110275655	110276055	-1.46296	0.000681747	0.0258472	Intergenic	AluSz6|SINE|Alu	-4643	TRPV4
chrX	73563783	73564183	-1.46232	0.000175676	0.00827836	Intergenic	LTR55|LTR|ERV	39968	ZCCHC13
chr19	1313503	1313903	-1.4615	0.000296517	0.0128467	Intergenic	Intergenic	27831	EFNA2
chr2	175863096	175863496	-1.46103	0.000536664	0.0211939	intron (NR_038133, intron 1 of 11)	intron (NR_038133, intron 1 of 11)	6685	CHN1
chr5	93829538	93829938	-1.46096	0.000205524	0.00950355	intron (NM_001145678, intron 5 of 20)	intron (NM_001145678, intron 5 of 20)	124571	KIAA0825
chr5	172324698	172325098	-1.46056	5.67e-05	0.00315002	intron (NM_001031711, intron 3 of 9)	intron (NM_001031711, intron 3 of 9)	-17188	MIR10523
chr15	44394848	44395248	-1.46034	5.61e-09	9.19e-07	intron (NM_001286490, intron 1 of 15)	intron (NM_001286490, intron 1 of 15)	91596	FRMD5
chr2	91954468	91954868	-1.45839	0.000508341	0.0203096	Intergenic	L2|LINE|L2	-8700	GGT8P
chr3	39687606	39688006	-1.45772	8.85e-05	0.00464003	Intergenic	L2|LINE|L2	144249	MOBP
chr10	71626389	71626789	-1.45736	2.11e-06	0.000178823	intron (NM_001368896, intron 3 of 33)	intron (NM_001368896, intron 3 of 33)	64927	COL13A1
chr17	76879692	76880092	-1.45724	0.000244331	0.0110078	intron (NM_003255, intron 1 of 4)	intron (NM_003255, intron 1 of 4)	19391	CEP295NL
chr10	75667264	75667664	-1.45589	0.000430184	0.0176287	Intergenic	AluSq2|SINE|Alu	-3395	PLAU
chr5	54715196	54715596	-1.45583	0.000563212	0.0220523	intron (NM_015360, intron 25 of 26)	intron (NM_015360, intron 25 of 26)	89358	MIR5687
chr20	42953019	42953419	-1.45467	4.68e-05	0.00265829	Intergenic	Intergenic	-12579	R3HDML
chr22	40120047	40120447	-1.45457	1.74e-05	0.00111289	Intergenic	Intergenic	153489	CACNA1I
chr11	69311937	69312337	-1.45435	1.91e-06	0.00016369	Intergenic	Intergenic	11808	LINC01488
chr9	139977846	139978246	-1.45262	7.65e-06	0.000549099	3' UTR (NM_207309, exon 9 of 9)	3' UTR (NM_207309, exon 9 of 9)	3223	MAN1B1-DT
chr17	47531352	47531752	-1.45262	0.000183638	0.00861655	Intergenic	Intergenic	7559	LINC02075
chr8	96113258	96113658	-1.45255	0.000413144	0.0171181	intron (NR_148914, intron 9 of 11)	intron (NR_148914, intron 9 of 11)	-28048	MIR3150BHG
chrX	43676679	43677079	-1.45191	0.000144731	0.00700107	intron (NM_000898, intron 3 of 14)	L2a|LINE|L2	64817	MAOB
chr6	30854010	30854410	-1.45079	7.04e-08	8.85e-06	intron (NM_013993, intron 2 of 18).5	intron (NM_013993, intron 2 of 18).5	1453	DDR1
chr22	29108372	29108772	-1.45035	0.000364225	0.0153357	intron (NM_001349956, intron 4 of 13)	intron (NM_001349956, intron 4 of 13)	29236	CHEK2
chr6	75981968	75982368	-1.44995	0.000226193	0.0103078	intron (NM_018247, intron 1 of 6)	LTR10E|LTR|ERV1	12340	TMEM30A
chr22	36357484	36357884	-1.44887	2.73e-05	0.001663	promoter-TSS (NM_001349996)	promoter-TSS (NM_001349996)	-6	RBFOX2
chr19	45221752	45222152	-1.44768	6.75e-05	0.00366708	Intergenic	Intergenic	19531	CEACAM16
chr17	58547100	58547500	-1.44667	0.000646169	0.0247637	intron (NM_001282476, intron 3 of 11)	L1MB4|LINE|L1	47450	C17orf64
chr6	158447276	158447676	-1.44632	4.63e-05	0.00263386	intron (NM_001178088, intron 1 of 25)	intron (NM_001178088, intron 1 of 25)	9351	SYNJ2
chr4	185609600	185610000	-1.44529	0.000901514	0.032529	intron (NR_144313, intron 10 of 12)	LTR80A|LTR|ERVL	38908	PRIMPOL
chr17	2251142	2251542	-1.44497	2.21e-06	0.000186388	intron (NM_001098509, intron 2 of 22)	intron (NM_001098509, intron 2 of 22)	10547	SGSM2
chr21	22274855	22275255	-1.44493	0.000954981	0.0341287	Intergenic	Intergenic	-95672	NCAM2
chr16	84261858	84262258	-1.44493	0.000307145	0.0132305	intron (NM_172347, intron 2 of 2)	intron (NM_172347, intron 2 of 2)	11298	KCNG4
chr22	18917048	18917448	-1.44465	1.14e-05	0.000766203	intron (NM_001368250, intron 2 of 13)	intron (NM_001368250, intron 2 of 13)	6558	LOC102724788
chr11	124770058	124770458	-1.44458	7.51e-05	0.00402949	Intergenic	Intergenic	-2497	ROBO4
chr9	136244742	136245142	-1.44413	0.000118831	0.00595541	promoter-TSS (NM_001280788)	promoter-TSS (NM_001280788)	-122	SURF4
chr14	32727701	32728101	-1.44377	0.000234383	0.0105922	Intergenic	Intergenic	-55426	RNU6-1
chr8	74903868	74904268	-1.44242	8.88e-08	1.09e-05	intron (NM_001195797, intron 1 of 3)	intron (NM_001195797, intron 1 of 3)	441	LY96
chr6	41814466	41814866	-1.43998	8.59e-05	0.00452215	intron (NM_001286554, intron 1 of 5)	L1MB2|LINE|L1	24709	USP49
chr12	96865299	96865699	-1.43896	0.00110777	0.0388687	Intergenic	LTR33A_|LTR|ERVL	-17856	CFAP54
chr16	4545088	4545488	-1.43844	0.000615015	0.0237693	promoter-TSS (NM_001127205)	promoter-TSS (NM_001127205)	-532	HMOX2
chr17	62738301	62738701	-1.4361	1.35e-09	2.62e-07	Intergenic	Intergenic	-38376	MIR6080
chr2	85125558	85125958	-1.43554	0.000513178	0.0204549	Intergenic	MLT1F|LTR|ERVL-MaLR	-7022	TMSB10
chr12	57421305	57421705	-1.43534	0.000813325	0.0297418	TTS (NM_005379)	TTS (NM_005379)	-11192	TAC3
chr9	37472309	37472709	-1.43523	0.000213607	0.00978649	Intergenic	L1MEc|LINE|L1	-7062	ZBTB5
chr19	44281988	44282388	-1.4348	6.04e-05	0.0033295	intron (NM_002250, intron 1 of 8)	intron (NM_002250, intron 1 of 8)	2937	KCNN4
chr1	46268560	46268960	-1.43356	3.77e-08	5.06e-06	promoter-TSS (NM_015112)	promoter-TSS (NM_015112)	-519	MAST2
chr16	23420070	23420470	-1.43344	0.000462607	0.0187137	intron (NM_153603, intron 11 of 16)	intron (NM_153603, intron 11 of 16)	44240	COG7
chr5	156943961	156944361	-1.4332	0.00116482	0.0404433	intron (NM_033274, intron 7 of 22)	intron (NM_033274, intron 7 of 22)	-57053	LOC102724404
chr2	36788627	36789027	-1.43274	0.000544252	0.0214165	intron (NM_001042548, intron 5 of 8)	intron (NM_001042548, intron 5 of 8)	36484	FEZ2
chr7	120619875	120620275	-1.43243	0.000294734	0.0128066	Intergenic	Intergenic	-8690	CPED1
chr1	63155556	63155956	-1.43225	0.000232071	0.0105435	Intergenic	L2c|LINE|L2	-1699	DOCK7
chr19	52311873	52312273	-1.43141	0.00135913	0.0461971	intron (NR_163433, intron 11 of 11)	HERVK3-int|LTR|ERVK	13663	FPR3
chr17	29860566	29860966	-1.43138	0.000383522	0.0160017	3' UTR (NM_001346749, exon 11 of 11)	3' UTR (NM_001346749, exon 11 of 11)	-1135	MIR4724
chr18	74171797	74172197	-1.43104	0.000931192	0.0334184	intron (NM_014643, intron 2 of 7)	intron (NM_014643, intron 2 of 7)	-31611	LOC101927989
chr7	55260153	55260553	-1.43045	5.43e-07	5.43e-05	intron (NM_001346941, intron 15 of 21)	intron (NM_001346941, intron 15 of 21)	-3711	EGFR-AS1
chr1	39704012	39704412	-1.42956	0.000273089	0.0120145	intron (NM_012090, intron 2 of 92)	intron (NM_012090, intron 2 of 92)	154373	MACF1
chr12	64482188	64482588	-1.42817	6.52e-05	0.00355147	intron (NM_001346201, intron 11 of 21)	intron (NM_001346201, intron 11 of 21)	133688	C12orf66
chr3	184166547	184166947	-1.42798	0.000359238	0.0151684	Intergenic	ERVL-B4-int|LTR|ERVL	47422	LINC02054
chr1	157980535	157980935	-1.42776	0.000537035	0.0211939	intron (NM_001286349, intron 1 of 12)	intron (NM_001286349, intron 1 of 12)	-14605	KIRREL1-IT1
chr16	66550683	66551083	-1.4277	1.43e-07	1.66e-05	intron (NM_001271935, intron 6 of 7)	intron (NM_001271935, intron 6 of 7)	33142	TK2
chr14	105436863	105437263	-1.42764	1.27e-06	0.000112777	promoter-TSS (NM_001350929)	promoter-TSS (NM_001350929)	-219	AHNAK2
chr19	11253336	11253736	-1.42581	2.16e-07	2.38e-05	Intergenic	Intergenic	12922	SPC24
chr13	98943856	98944256	-1.42436	0.00116867	0.0405246	intron (NM_001286839, intron 2 of 27)	intron (NM_001286839, intron 2 of 27)	83278	MIR3170
chr17	43201368	43201768	-1.42399	5.77e-05	0.00319899	intron (NM_133373, intron 1 of 15)	intron (NM_133373, intron 1 of 15)	8314	PLCD3
chr18	46074386	46074786	-1.42113	0.000243747	0.0109905	intron (NM_001142397, intron 2 of 12)	intron (NM_001142397, intron 2 of 12)	9184	CTIF
chr9	132913093	132913493	-1.42026	0.000378128	0.0158169	Intergenic	MER41A|LTR|ERV1	-6795	GPRACR
chr5	14190468	14190868	-1.42017	1.94e-05	0.00122248	intron (NR_134469, intron 1 of 56)	intron (NR_134469, intron 1 of 56)	47217	TRIO
chr2	43395777	43396177	-1.41844	0.000437759	0.0178901	Intergenic	Intergenic	57768	ZFP36L2
chr5	71578601	71579001	-1.41837	0.000293936	0.0127905	intron (NM_001286748, intron 4 of 11)	intron (NM_001286748, intron 4 of 11)	37266	MRPS27
chr22	41684218	41684618	-1.4157	0.000420682	0.0173266	intron (NM_001317930, intron 1 of 15)	intron (NM_001317930, intron 1 of 15)	-2227	RANGAP1
chr11	121317460	121317860	-1.41548	1.07e-05	0.000727073	Intergenic	Intergenic	-5363	SORL1
chr16	57662262	57662662	-1.41456	9.89e-06	0.000679068	promoter-TSS (NM_201525)	promoter-TSS (NM_201525)	-80	ADGRG1
chr19	8488820	8489220	-1.41383	0.00074366	0.0276854	intron (NR_163145, intron 2 of 3)	intron (NR_163145, intron 2 of 3)	5784	2023-03-02
chr20	10492142	10492542	-1.41305	4.51e-05	0.00256778	intron (NM_001009608, intron 2 of 7)	MIR|SINE|MIR	76389	SLX4IP
chr3	52704676	52705076	-1.41301	0.000100122	0.00516944	intron (NM_001366075, intron 4 of 30)	FAM|SINE|Alu	14739	PBRM1
chr12	122200072	122200472	-1.41037	0.000674406	0.0256176	intron (NM_001080825, intron 6 of 11)	MLT1K|LTR|ERVL-MaLR	31322	RHOF
chr2	121523577	121523977	-1.41017	9.44e-05	0.00492069	intron (NM_001371271, intron 1 of 13)	intron (NM_001371271, intron 1 of 13)	-26080	GLI2
chr8	101522398	101522798	-1.40991	0.000107057	0.00544952	3' UTR (NM_001270379, exon 6 of 6)	3' UTR (NM_001270379, exon 6 of 6)	49389	ANKRD46
chr1	19775523	19775923	-1.40841	0.000271149	0.0119556	5' UTR (NM_001206541, exon 2 of 9)	5' UTR (NM_001206541, exon 2 of 9)	35066	CAPZB
chr22	19868687	19869087	-1.40635	4.79e-10	1.02e-07	intron (NR_147957, intron 11 of 16)	intron (NR_147957, intron 11 of 16)	-26490	RTL10
chr16	24545933	24546333	-1.40552	0.000150886	0.00728111	Intergenic	L1MC2|LINE|L1	-4754	RBBP6
chr4	10097750	10098150	-1.40465	0.0011536	0.0401004	intron (NM_005112, intron 2 of 11)	intron (NM_005112, intron 2 of 11)	-17634	MIR3138
chr11	131981545	131981945	-1.40411	2.24e-05	0.0013969	intron (NR_147849, intron 2 of 6)	intron (NR_147849, intron 2 of 6)	-172451	NTM-IT
chr1	169082905	169083305	-1.40301	0.000935614	0.0335569	intron (NM_001677, intron 2 of 5)	intron (NM_001677, intron 2 of 5)	7177	ATP1B1
chr10	95228292	95228692	-1.40232	6.77e-06	0.000493023	intron (NM_013451, intron 1 of 53)	intron (NM_013451, intron 1 of 53)	13599	MYOF
chr16	1052783	1053183	-1.40229	0.000154008	0.0074258	Intergenic	Intergenic	21213	SOX8
chr11	92733833	92734233	-1.40228	0.00129615	0.0443847	Intergenic	Tigger7|DNA|TcMar-Tigger	31244	MTNR1B
chr11	121208257	121208657	-1.40168	0.000571018	0.0223083	Intergenic	Intergenic	44880	SC5D
chr5	95231457	95231857	-1.39945	7.2e-06	0.000521274	intron (NM_012081, intron 8 of 11)	intron (NM_012081, intron 8 of 11)	43721	LINC01554
chr6	56390211	56390611	-1.39926	0.00109514	0.0384538	intron (NM_001144769, intron 63 of 96)	intron (NM_001144769, intron 63 of 96)	117276	DST
[truncated: 431 more rows]

## Sheet: TTC-549
Table S3. Differential analysis and annotation of all ATAC-peaks that showed a significant change in intensity following treatment with ACBI1 for 24 hr.
[truncated: 8,768 more rows]
