# Supplementary material for: Super-Enhancer Dysregulation in Rhabdoid Tumor Cells Is Regulated by the SWI/SNF ATPase BRG1
Source: Cancers (Basel). 2024 Feb 24;16(5):916. doi: 10.3390/cancers16050916 (PMC10931202; doi:10.3390/cancers16050916)
Supplement: Supplementary file 1 [file cancers-16-00916-s001.zip › Table S5.xlsx]

## Sheet: A204 vs. TTC-549
Table S5. Over-representation analysis of common genes annotated to BRG1-dependent accessible sites.
Top 10 enriched KEGG pathways
geneSet	description	enrichmentRatio	pValue	FDR
hsa04810	Regulation of actin cytoskeleton	2.82987	5.68677e-06	0.00164803
hsa04360	Axon guidance	2.99509	1.01106e-05	0.00164803
hsa05205	Proteoglycans in cancer	2.73805	2.43193e-05	0.0026427
hsa04015	Rap1 signaling pathway	2.41715	0.000311491	0.024013
hsa04520	Adherens junction	3.63986	0.000368297	0.024013
hsa04510	Focal adhesion	2.23879	0.00151209	0.082157
hsa04010	MAPK signaling pathway	1.95442	0.00194276	0.0888728
hsa04390	Hippo signaling pathway	2.38246	0.00218093	0.0888728
hsa04931	Insulin resistance	2.69418	0.00245487	0.088921
hsa05414	Dilated cardiomyopathy (DCM)	2.6207	0.0071194	0.231327
Top 10 enriched Reactome pathways
geneSet	description	enrichmentRatio	pValue	FDR
R-HSA-3000171	Non-integrin membrane-ECM interactions	4.55169	5.60954e-05	0.0349161
R-HSA-1474244	Extracellular matrix organization	2.3197	5.64194e-05	0.0349161
R-HSA-426496	Post-transcriptional silencing by small RNAs	15.3457	6.06183e-05	0.0349161
R-HSA-9022692	Regulation of MECP2 expression and activity	6.26616	9.11322e-05	0.0393691
R-HSA-8948700	Competing endogenous RNAs (ceRNAs) regulate PTEN translation	13.4275	0.000117673	0.0406679
R-HSA-8943723	Regulation of PTEN mRNA translation	11.9355	0.000205594	0.059211
R-HSA-8934593	Regulation of RUNX1 Expression and Activity	7.89852	0.00029804	0.0691613
R-HSA-4086398	Ca2+ pathway	3.96221	0.000391196	0.0691613
R-HSA-9006934	Signaling by Receptor Tyrosine Kinases	1.8887	0.000399113	0.0691613
R-HSA-373760	L1CAM interactions	2.98388	0.000400239	0.0691613

## Sheet: G401 vs. JMU-RTK-2
Table S5. Over-representation analysis of common genes annotated to BRG1-dependent accessible sites.
Top 10 enriched KEGG pathways
geneSet	description	enrichmentRatio	pValue	FDR
hsa04810	Regulation of actin cytoskeleton	4.12538	6.25159e-08	2.03802e-05
hsa05226	Gastric cancer	4.42302	1.27002e-06	0.000207013
hsa05205	Proteoglycans in cancer	3.71592	2.81139e-06	0.000305504
hsa05218	Melanoma	6.10212	4.54236e-06	0.00036696
hsa05224	Breast cancer	4.18431	5.62822e-06	0.00036696
hsa04510	Focal adhesion	3.53249	1.07195e-05	0.000582425
hsa05223	Non-small cell lung cancer	5.99118	1.61177e-05	0.000741202
hsa05200	Pathways in cancer	2.33876	1.8189e-05	0.000741202
hsa04520	Adherens junction	5.49191	3.29707e-05	0.00119427
hsa05213	Endometrial cancer	6.06004	4.43982e-05	0.00144738
Top 10 enriched Reactome pathways
geneSet	description	enrichmentRatio	pValue	FDR
R-HSA-5663202	Diseases of signal transduction	2.74434	1.08698e-05	0.0145823
R-HSA-194315	Signaling by Rho GTPases	2.53956	1.68776e-05	0.0145823
R-HSA-190377	FGFR2b ligand binding and activation	18.041	4.45347e-05	0.025652
R-HSA-190241	FGFR2 ligand binding and activation	11.2756	6.06213e-05	0.0261884
R-HSA-114608	Platelet degranulation	3.84596	0.000134282	0.0355154
R-HSA-1500931	Cell-Cell communication	3.84596	0.000134282	0.0355154
R-HSA-190375	FGFR2c ligand binding and activation	13.8777	0.00014387	0.0355154
R-HSA-446728	Cell junction organization	4.46069	0.000179217	0.0361557
R-HSA-76005	Response to elevated platelet cytosolic Ca2+	3.70245	0.000188311	0.0361557
R-HSA-194840	Rho GTPase cycle	3.59513	0.000243877	0.042142
