# Supplementary material for: Super-Enhancer Dysregulation in Rhabdoid Tumor Cells Is Regulated by the SWI/SNF ATPase BRG1
Source: Cancers (Basel). 2024 Feb 24;16(5):916. doi: 10.3390/cancers16050916 (PMC10931202; doi:10.3390/cancers16050916)
Supplement: Supplementary file 1 [file cancers-16-00916-s001.zip › Table S6.xlsx]

## Sheet: Sheet1
Table S6. Sequencing metrics.
Sample	Total reads	Total mapped reads	Uniquely mapped reads	Percent of uniquely mapped reads
CUT&RUN A204 H3K4me3 rep1	4989303	4622916	4158831	0.833549
CUT&RUN A204 H3K4me3 rep2	5154399	4787079	4231713	0.820991
CUT&RUN A204 IgG for H3K4me3 rep1	6778417	5531928	4575626	0.675029
CUT&RUN A204 IgG for H3K4me3 rep2	6225418	4496533	3648359	0.586042
CUT&RUN A204 H3K27ac rep1	9393544	8209739	7228213	0.769487
CUT&RUN A204 H3K27ac rep2	10325514	8857274	7961093	0.771012
CUT&RUN A204 IgG for H3K27ac rep1	10376606	9049707	7513956	0.724125
CUT&RUN A204 IgG for H3K27ac rep2	13776756	11766093	9984523	0.724737
CUT&RUN A204 H3K4me1 rep1	7116557	6709153	5943447	0.835158
CUT&RUN A204 H3K4me1 rep2	6912644	6515260	5556704	0.803846
CUT&RUN A204 H3K4me1 rep3	6586659	6180250	5582931	0.847612
CUT&RUN A204 IgG for H3K4me1 rep1	7360420	6026889	4839550	0.65751
CUT&RUN A204 IgG for H3K4me1 rep2	6652296	5601375	4442871	0.66787
CUT&RUN A204 IgG for H3K4me1 rep3	7092579	5441796	4370619	0.616224
CUT&RUN TTC-549 H3K4me3 rep1	39024854	35625227	32120221	0.823071
CUT&RUN TTC-549 H3K4me3 rep2	34530021	30563827	27369872	0.79264
CUT&RUN TTC-549 H3K27ac rep1	50353120	42755849	38028910	0.755244
CUT&RUN TTC-549 H3K27ac rep2	30957151	27085799	24258955	0.78363
CUT&RUN TTC-549 IgG rep1	22228814	16961426	13886871	0.624724
CUT&RUN TTC-549 IgG rep2	21249844	16602748	14033438	0.660402
CUT&RUN TTC549 H3K4me1 rep1	8001661	7573612	6762714	0.845164
CUT&RUN TTC549 H3K4me1 rep2	7328999	7025404	6326325	0.863191
CUT&RUN TTC549 H3K4me1 rep3	6379489	6067203	5497587	0.86176
CUT&RUN TTC549 IgG for H3K4me1 rep1	8659591	7688632	6184075	0.71413
CUT&RUN TTC549 IgG for H3K4me1 rep2	6284219	5123049	4103124	0.652925
CUT&RUN TTC549 IgG for H3K4me1 rep3	6654089	4781170	3826485	0.575058
ATAC-seq A204 DMSO rep2	111789303	48431800	36492371	0.326439
ATAC-seq A204 DMSO rep3	205314884	100486816	81377390	0.396354
ATAC-seq A204 ACBI1 rep1	304850831	192089123	129198834	0.42381
ATAC-seq A204 ACBI1 rep2	110862389	68313307	48808512	0.440262
ATAC-seq TTC-549 DMSO rep1	144053141	139583841	106430016	0.738825
ATAC-seq TTC-549 DMSO rep2	167908147	160555123	121006585	0.720671
ATAC-seq TTC-549 DMSO rep3	150416386	142711318	114587032	0.761799
ATAC-seq TTC-549 ACBI1 rep1	218185615	209288908	160892388	0.737411
ATAC-seq TTC-549 ACBI1 rep2	349561254	333774572	253375139	0.724838
ATAC-seq TTC-549 ACBI1 rep3	164662815	156834413	119715452	0.727034
ATAC-seq JMU-RTK-2 DMSO rep1	241422078	227293823	158591618	0.656906
ATAC-seq JMU-RTK-2 DMSO rep2	77118025	74588972	49738446	0.644965
ATAC-seq JMU-RTK-2 DMSO rep3	165452411	159853781	96802695	0.585079
ATAC-seq JMU-RTK-2 ACBI1 rep1	107466579	102373691	57867210	0.538467
ATAC-seq JMU-RTK-2 ACBI1 rep2	125597589	121607090	80318026	0.639487
ATAC-seq JMU-RTK-2 ACBI1 rep3	260801378	249358447	165012830	0.632715
RNA-seq A204 DMSO rep1	86149927	84658900	80382905	0.933058
RNA-seq A204 DMSO rep2	73006208	71674017	67762607	0.928176
RNA-seq A204 DMSO rep3	82787026	81414948	76840889	0.928175
RNA-seq A204 ACBI1 rep1	69583284	68312716	64764431	0.930747
RNA-seq A204 ACBI1 rep2	89925553	88427026	83729237	0.931095
RNA-seq A204 ACBI1 rep3	89224850	87741056	82726357	0.927167
RNA-seq A204 cis-ACBI1 rep1	77313753	75994385	71894779	0.929909
RNA-seq A204 cis-ACBI1 rep2	98152574	96563009	91682934	0.934086
RNA-seq A204 cis-ACBI1 rep3	67593711	66444037	62633045	0.926611
RNA-seq TTC-549 DMSO rep1	71320325	69970093	67142398	0.94142
RNA-seq TTC-549 DMSO rep2	86315542	84668112	81064551	0.939165
RNA-seq TTC-549 DMSO rep3	61665972	60530568	57975884	0.94016
RNA-seq TTC-549 ACBI1 rep1	80218646	78663102	74206472	0.925053
RNA-seq TTC-549 ACBI1 rep2	83574912	82053331	78345176	0.937425
RNA-seq TTC-549 ACBI1 rep3	74366557	72973205	69793380	0.938505
RNA-seq TTC-549 cis-ACBI1 rep1	92425933	90936965	86915187	0.940377
RNA-seq TTC-549 cis-ACBI1 rep2	75592828	74249470	71065738	0.940112
RNA-seq TTC-549 cis-ACBI1 rep3	74156992	72750323	69675939	0.939573
